# Supplementary material for: Long non-coding RNAs are essential for Schistosoma mansoni pairing-dependent adult worm homeostasis and fertility
Source: PLoS Pathog. 2023 May 5;19(5):e1011369. doi: 10.1371/journal.ppat.1011369 (PMC10191282; doi:10.1371/journal.ppat.1011369)
Supplement: S1 Appendix — (XLSX) [file ppat.1011369.s002.xlsx]

## Sheet: Table A
Table A. List of S. mansoni transcripts detected by the TPM normalization method, showing the raw counts for each transcript at each of the 23 different re-analyzed samples from Lu et al., 2016. bM: bisex whole male; sM: single-sex whole male; bT: bisex testes; sT: single-sex testes; bF: bisex whole female; sF: single-sex whole female; bO: bisex ovaries; sO: single-sex ovaries. ERSnnnnnn correspo…
	Raw RNA-Seq TPM values for each of the analyzed RNA-Seq libraries																								Average of RNA-Seq TPM values for the analyzed RNA-Seq libraries
	bM			sM			bT			sT			bF			sF			bO			sO			bM	sM	bT	sT	bF	sF	bO	sO
Transcript ID	ERS420093	ERS420106	ERS420107	ERS420103	ERS420104	ERS420105	ERS420096	ERS420097	ERS420098	ERS420094	ERS420095	ERS420102	ERS420099	ERS420100	ERS420101	ERS420108	ERS420109	ERS420110	ERS420090	ERS420091	ERS420092	ERS420088	ERS420089
SmLINC000094-IBu	0.19	0	0	0.22	0.11	0.53	0.36	0	0	0.42	0	0	0.46	0	0	0.3	0.12	0	0.14	0	0.24	2.61	0.51		0.0633333	0.286667	0.12	0.14	0.153333	0.14	0.126667	1.56
SmLINC000197-IBu	0	0	0	0.23	0	0.5	0	0	0	0	0	0	0	0	0	0	0	0	0	0	0	0	0		0	0.243333	0	0	0	0	0	0
SmLINC000198-IBu	0	0.11	0	0	0	0	0	0	0	0	0	0	0	0	0	0	0	0	0	0	0	0	0		0.0366667	0	0	0	0	0	0	0
SmLINC000215-IBu	0.2	0	0.12	0.11	0.45	1.08	0	0	0	0	0	0	0	0	0.1	0.1	0.23	0	0	0	0	0	0		0.106667	0.546667	0	0	0.0333333	0.11	0	0
SmLINC000230-IBu	0	0	0	0	0	0	0	0	0	0.54	0.11	0	0	0	0	0	0	0	0	0	0	0.18	0		0	0	0	0.216667	0	0	0	0.09
SmLINC000628-IBu	0	0	0	0.07	0	0	0	0	0	0	0	0	0.49	0.17	0.18	0	0.04	0	0	0	0	0.18	0		0	0.0233333	0	0	0.28	0.0133333	0	0.09
SmLINC000711-IBu	0	0	0	0	0	0	0	0	0	0	0	0	0	1.97	0	0	0	0	0	0	0	0	0		0	0	0	0	0.656667	0	0	0
SmLINC000805-IBu	0	0.11	0	0.2	0.3	0	0	0	0	0.19	0	0	0	0.07	0	0.3	0.25	0	0	0	0	1.74	0.37		0.0366667	0.166667	0	0.0633333	0.0233333	0.183333	0	1.055
SmLINC001079-IBu	0.69	0.79	0.34	0.21	0.36	0.24	1	0	1.35	1.77	1.87	1.08	0	0	0.09	0.32	0.48	0.83	0	0.26	0	0.9	0.41		0.606667	0.27	0.783333	1.57333	0.03	0.543333	0.0866667	0.655
SmLINC001206-IBu	0.78	1.28	1.12	0.51	0.29	1.46	0	2.99	0	0.14	0.11	0	0	0.06	0.06	0.52	0.53	0.35	0.59	0.37	0.11	0	0.33		1.06	0.753333	0.996667	0.0833333	0.04	0.466667	0.356667	0.165
SmLINC001226-IBu	0.12	0.81	0.05	0.47	0.19	0.54	0	0	0	0	0	0	0	0	0.08	0.17	0.15	0.07	0	0.08	0	0	0		0.326667	0.4	0	0	0.0266667	0.13	0.0266667	0
SmLINC001246-IBu	0	0.07	0	0	0.07	0.08	0.84	0	0	0.12	0	0.07	0	0.05	0	0	0	0	0.08	0.22	0.14	0.16	0		0.0233333	0.05	0.28	0.0633333	0.0166667	0	0.146667	0.08
SmLINC001732-IBu	1.76	0.8	0.95	0.84	0.25	0.88	1.85	0	0	0.54	0.19	0.79	1.03	0.45	0.2	1.38	0.26	0.18	0.15	0.62	0	0.81	0		1.17	0.656667	0.616667	0.506667	0.56	0.606667	0.256667	0.405
SmLINC001811-IBu	0	1.11	0.48	5.78	4.09	0	0	1.01	0	0.39	0	0.1	0	0	0	0	0	0	0.42	0	0	0.26	0		0.53	3.29	0.336667	0.163333	0	0	0.14	0.13
SmLINC001912-IBu	0	0	0	0.26	0	0	0	4.6	0	0.25	0	0	0	0	0	0.59	0.14	0	0	0	0	2.13	0.46		0	0.0866667	1.53333	0.0833333	0	0.243333	0	1.295
SmLINC001913-IBu	0	1.18	1.06	0.66	0	0.77	0	0	0	0.72	0	0	0	0	0	0.24	0.57	0.65	0	0	0	0.71	2.25		0.746667	0.476667	0	0.24	0	0.486667	0	1.48
SmLINC001960-IBu	0	0	0	0	0	0	0	0	0	0	0	0	0	0	0	0	0	0	0	0	0	0	0		0	0	0	0	0	0	0	0
SmLINC001964-IBu	0.08	0.98	0	0	0	0	0	0	1.04	0	0.12	0	0	0	0	0	0	0.13	0	0	0.07	0	0		0.353333	0	0.346667	0.04	0	0.0433333	0.0233333	0
SmLINC002017-IBu	0.41	0.87	0.56	0.61	0.55	0.42	0	0	0	0.1	0	0.07	0.44	0.11	0.08	1.15	1.15	1.17	0	0	0	0	0		0.613333	0.526667	0	0.0566667	0.21	1.15667	0	0
SmLINC002025-IBu	0.11	0	0.2	0.43	0.46	0.3	0	0	0	0	0	0	0	0	0	0.06	0	0	0	0	0	0	0		0.103333	0.396667	0	0	0	0.02	0	0
SmLINC002029-IBu	1.03	0.95	0.88	0.51	0.51	0.85	4.01	1.87	1.51	1.39	3.42	1.09	0.15	0.11	0.19	0.52	0.45	0.35	0.27	0	0	0	0.58		0.953333	0.623333	2.46333	1.96667	0.15	0.44	0.09	0.29
SmLINC002070-IBu	0.16	0	0.41	0	0	0	0	0	0	0	0	0	0	0	0.11	0	0.34	0	0	0	0	0	0		0.19	0	0	0	0.0366667	0.113333	0	0
SmLINC002093-IBu	0	0.53	0.06	0	0	0	0	0	0.21	0	0	0	0.98	0.18	0	0.12	0.13	0	0	0	0	0.57	0		0.196667	0	0.07	0	0.386667	0.0833333	0	0.285
SmLINC002097-IBu	0.15	0.1	0.23	0.1	0.19	0.29	0	0	0	0	0	0	0	0	0	0.59	0.41	0.32	0	0	0	0	0		0.16	0.193333	0	0	0	0.44	0	0
SmLINC002351-IBu	0.15	0	0	0	0	0	0	0	0	0.11	0	0	0	0	0	0.1	0	0	0	0	0.32	0.28	0		0.05	0	0	0.0366667	0	0.0333333	0.106667	0.14
SmLINC002436-IBu	0.76	0.1	0	0	0.1	0.34	0	0	0	0.18	0.29	0	0	0.07	0	0.17	0	0.15	0	0	0	0.12	0.11		0.286667	0.146667	0	0.156667	0.0233333	0.106667	0	0.115
SmLINC002552-IBu	0	0.17	0	0	0	0.42	0	0	0	0.32	0	0	0	0	0	0	0	0	0.07	0	0	0	0.55		0.0566667	0.14	0	0.106667	0	0	0.0233333	0.275
SmLINC002600-IBu	0.12	0	0	0	0	0	0.11	0	3.01	0.26	0.21	0	0.42	0.05	0.06	0.24	0.36	0.38	0.13	0	0.05	0.08	0		0.04	0	1.04	0.156667	0.176667	0.326667	0.06	0.04
SmLINC002635-IBu	0	0	0	0	0	0	0	0	0	0	0	0	0	0	0	0	0	0	0	0	0	0	0		0	0	0	0	0	0	0	0
SmLINC002639-IBu	0.35	0.17	0.12	0.21	0.34	0.34	0.4	0	0	0.05	0.62	0.16	0.22	0.08	0	0.35	0.3	0.58	0	0.09	0.02	0.03	0		0.213333	0.296667	0.133333	0.276667	0.1	0.41	0.0366667	0.015
SmLINC002644-IBu	0.31	0	0	0.18	0	0	0	0	0	0	0	0	0	0.2	0.46	0.79	0.97	0.71	0	0	0	0	0		0.103333	0.06	0	0	0.22	0.823333	0	0
SmLINC002720-IBu	0.11	0.14	0	0.13	0.13	0.15	0	0	0	0	1.19	0	0	0	0	0.11	0.07	0.1	0	0	0	0	0		0.0833333	0.136667	0	0.396667	0	0.0933333	0	0
SmLINC002761-IBu	0.18	0	0	0	0	0	0	0	0	0	0	0	0.08	0.14	0	0	0.39	0.17	0	0	0	0	0		0.06	0	0	0	0.0733333	0.186667	0	0
SmLINC002787-IBu	0	0	0.21	0	0	0.67	0.46	0	0	0	0	0	0.01	0.22	0	0.59	0.01	0.53	0	0	0	0	0		0.07	0.223333	0.153333	0	0.0766667	0.376667	0	0
SmLINC002789-IBu	0.13	0.24	0	0.07	0.45	0	0	0	0	0	0	0	0.46	0	0.2	0	0.53	0	0	0	0	0	0		0.123333	0.173333	0	0	0.22	0.176667	0	0
SmLINC002895-IBu	1.46	1.46	0	1.16	0.57	0	6.33	5.64	0	3.8	0	5.57	0	0	0	0.23	1.07	0	1.36	3.3	0.81	8	3.01		0.973333	0.576667	3.99	3.12333	0	0.433333	1.82333	5.505
SmLINC002913-IBu	1.29	0.49	0.73	0.18	0.21	0.57	0.11	0	0.09	0.47	1.1	0.21	0.29	0	0	0.69	0.46	0.31	0.24	0.18	0.05	0.74	0		0.836667	0.32	0.0666667	0.593333	0.0966667	0.486667	0.156667	0.37
SmLINC003067-IBu	0.07	0.12	0.15	0.22	0.11	0.09	0.09	0.29	0	0.15	0.73	0	5.65	8.6	11.17	0.19	0.67	0	0.02	0.09	0.1	0.57	0		0.113333	0.14	0.126667	0.293333	8.47333	0.286667	0.07	0.285
SmLINC003097-IBu	0.43	0.07	0.2	0	0.24	0.33	0	0	0	0.54	0.94	0	0.29	0	0.21	0.56	0.34	0.49	0	0	0.07	0.18	0.27		0.233333	0.19	0	0.493333	0.166667	0.463333	0.0233333	0.225
SmLINC003099-IBu	0	0	0	0.46	0	0	0	0	0	0	0	0	0	0	0	0.12	0	0.34	0	0	0	0	0		0	0.153333	0	0	0	0.153333	0	0
SmLINC003120-IBu	0.06	0	0	0	0	0.23	0.12	0.45	0.35	0.19	0.7	0.22	0.53	0.03	0.13	0.49	0.64	0.5	0	0.06	0	0.61	0.76		0.02	0.0766667	0.306667	0.37	0.23	0.543333	0.02	0.685
SmLINC003147-IBu	12.04	8.23	2.5	9.4	12.3	0	16.97	35.14	7.22	0	0.39	0	1.69	0.71	1.72	0	0	0	2.64	5.08	2.33	6.95	0		7.59	7.23333	19.7767	0.13	1.37333	0	3.35	3.475
SmLINC003250-IBu	0.34	0	0.18	0	0	0.59	0	0	0	0	1.08	0	0	0.15	0	0	0	0.14	0.1	0.23	0	0.14	0		0.173333	0.196667	0	0.36	0.05	0.0466667	0.11	0.07
SmLINC003254-IBu	0	0	1.34	0	0	0	0	0	0	0	0	0	0	0	0	0	0	0	0	0.25	0.24	0	0		0.446667	0	0	0	0	0	0.163333	0
SmLINC003290-IBu	0	0	0	0.17	0	0	4.48	0	0	4.3	8	0.7	0	0	0	0	0	0	0.62	0	0	0	0		0	0.0566667	1.49333	4.33333	0	0	0.206667	0
SmLINC003295-IBu	0	0	0	0	0	0	0.06	0	0	0	0.11	0	0	0	0	0	0	0	0.01	0.13	0	0.31	0		0	0	0.02	0.0366667	0	0	0.0466667	0.155
SmLINC003538-IBu	0	0.34	0	0.99	0.36	0	0	0	0	0.81	0	0.75	0	0	0.15	0	0.17	0	0.11	0	0	0	0		0.113333	0.45	0	0.52	0.05	0.0566667	0.0366667	0
SmLINC003570-IBu	0.44	0.28	0.7	1.01	0.89	1.83	0	0	0	0.24	0	0	0.26	0.48	0.33	0.9	1.19	1.51	0	0	0	0	0		0.473333	1.24333	0	0.08	0.356667	1.2	0	0
SmLINC003777-IBu	2.66	2.6	2.98	2.92	2.49	2.51	1.07	0	0.54	0.96	0.91	0.26	1.07	1.31	0.71	5.05	3.51	5.27	0.44	0.45	0.35	1.24	1.86		2.74667	2.64	0.536667	0.71	1.03	4.61	0.413333	1.55
SmLINC003799-IBu	0.67	0	0	2.54	2.65	0	0	0	1.26	0	2.12	0	0	0	0.97	0	0	0	0.74	0	0.84	0	4.55		0.223333	1.73	0.42	0.706667	0.323333	0	0.526667	2.275
SmLINC003800-IBu	0	0	0	0	0	0	0	0	1.44	0	0	0	0	0	0	0	0	0	0.82	0	0	0	0		0	0	0.48	0	0	0	0.273333	0
SmLINC003802-IBu	0.23	0	0	0.57	1.17	0	0	0	0	0	0	0	0	0.28	0.52	0	0	0	0.02	0	1.37	0	0		0.0766667	0.58	0	0	0.266667	0	0.463333	0
SmLINC003803-IBu	0	0.46	0	0	0.3	0	0	0	0	0	0	0.16	0	0	0	0	0	0	0	1.28	0.36	0	0		0.153333	0.1	0	0.0533333	0	0	0.546667	0
SmLINC003840-IBu	16.22	23.09	17.54	16.25	16.06	19.96	1.83	0	0.18	1.57	0.16	0.14	6.29	2.93	2.96	28.43	27.83	31.44	0	0.24	0.15	0.09	0		18.95	17.4233	0.67	0.623333	4.06	29.2333	0.13	0.045
SmLINC004012-IBu	0.18	0.42	0.36	0.14	0.17	0.31	0.07	0	0	0.12	0.29	0.03	0.03	0.02	0.01	0.09	0.19	0.22	0	0.06	0.03	0.15	0		0.32	0.206667	0.0233333	0.146667	0.02	0.166667	0.03	0.075
SmLINC004121-IBu	0.05	0.06	0.08	0.12	0.09	0.12	3.6	2.71	2.59	3.05	3.75	2.12	1.02	0.21	0.25	0.12	0.12	0.16	5.6	11.13	8.02	12.64	12.87		0.0633333	0.11	2.96667	2.97333	0.493333	0.133333	8.25	12.755
SmLINC004344-IBu	1.26	1.68	2.15	2.9	2.49	1.67	0.07	0.13	0.05	0.09	0.2	0.03	0.2	0.15	0.08	1.9	1.63	2.06	0.01	0.03	0.02	0.48	0.41		1.69667	2.35333	0.0833333	0.106667	0.143333	1.86333	0.02	0.445
SmLINC004465-IBu	0.47	0.78	0.92	0.55	0.36	1.66	0	0	0	0.36	0	0.99	0	0.33	0	0.69	0.96	0.68	0.65	0.62	0.53	0.76	1.61		0.723333	0.856667	0	0.45	0.11	0.776667	0.6	1.185
SmLINC004496-IBu	0.52	0.18	0.49	0	0.21	0.19	0	0	0	0.18	0	0	0.22	0.37	0.37	0.24	0.17	0.25	5.09	5.29	4.04	0	0.18		0.396667	0.133333	0	0.06	0.32	0.22	4.80667	0.09
SmLINC004559-IBu	0	0	0	0	0.32	0	1.33	7.17	0	5.96	4.01	1.25	0.39	0	0	0.23	0	0.2	1.38	0.95	0.53	1.18	2.01		0	0.106667	2.83333	3.74	0.13	0.143333	0.953333	1.595
SmLINC004586-IBu	0.27	0	0.01	0.27	0.15	0	0	0	0	0.36	0	0	0	0.21	0.08	0.33	0.05	0	0	0	0	0	0		0.0933333	0.14	0	0.12	0.0966667	0.126667	0	0
SmLINC004664-IBu	0	0	0.26	0	0	0	1.56	0.77	0	0.23	0	0.24	2.23	1.17	2.69	0.11	0.62	0.57	0	0	0.17	0.15	0		0.0866667	0	0.776667	0.156667	2.03	0.433333	0.0566667	0.075
SmLINC004764-IBu	0	0	0	0	0	0	0.34	0	0	0	0	0	0	0	0	0	0	0	0	0	0	0	0		0	0	0.113333	0	0	0	0	0
SmLINC004772-IBu	0	0	0	0	0	0	0	0	0	0	0	0	0	0	0	0	0	0	0	0	0	0	0		0	0	0	0	0	0	0	0
SmLINC004917-IBu	0.3	0.24	0	0.07	0	0.03	0.17	6.1	1.36	1.63	1.93	0	0	0	0.07	0.13	0.19	0.18	0	0	0.22	0	0		0.18	0.0333333	2.54333	1.18667	0.0233333	0.166667	0.0733333	0
SmLINC004931-IBu	0.23	0.15	0	0.27	0.14	0	0	0	0	0	0	0	0	0.1	0.12	0	0.14	0	0	0	0	0	0		0.126667	0.136667	0	0	0.0733333	0.0466667	0	0
SmLINC004932-IBu	0.8	2.1	0.84	1.44	1.7	0.89	0.07	0	0	0.26	0	0.04	0.18	0.62	0.43	0.48	0.35	0.22	0.03	0.68	0.06	0.67	0		1.24667	1.34333	0.0233333	0.1	0.41	0.35	0.256667	0.335
SmLINC004941-IBu	0.11	0	0	0.06	0.13	0	0	0	0	0	0	0	0	0	0	0	0.03	0	0	0	0	0	0		0.0366667	0.0633333	0	0	0	0.01	0	0
SmLINC004983-IBu	0.37	0.64	1.27	0.54	1.07	1.35	9.98	11.25	8.8	17.67	15.38	12.92	3.51	1.15	1.12	0.4	0.48	0.52	25.44	30.39	28.13	12.78	13.64		0.76	0.986667	10.01	15.3233	1.92667	0.466667	27.9867	13.21
SmLINC005035-IBu	0.21	0	0	0.23	0.17	0.56	0	0	0	0.42	0.13	0	0	0	0.13	0	0.14	0.1	0	0.15	0.03	0	0		0.07	0.32	0	0.183333	0.0433333	0.08	0.06	0
SmLINC005204-IBu	0.17	0	0	0.15	0	0	5.8	10.16	11.1	2.97	2.49	1.91	0	0.04	0	0	0	0	0.03	0	0	0	0.23		0.0566667	0.05	9.02	2.45667	0.0133333	0	0.01	0.115
SmLINC005205-IBu	0.15	0.2	0	0.15	0.15	0.34	0.43	0	0.59	0	2.21	0.84	0	0	0	0	0.28	0.22	0	0	0	0	0		0.116667	0.213333	0.34	1.01667	0	0.166667	0	0
SmLINC005278-IBu	0	0.67	0.11	0.92	1.73	1.52	0.26	0	0	0	0.89	0	0	0	0.05	0.14	0.79	0.64	0	0	0	0	0		0.26	1.39	0.0866667	0.296667	0.0166667	0.523333	0	0
SmLINC005462-IBu	0	0	0	0	0	0	0	0	0	0	0	0.06	0	0	0.05	0	0.04	0	0	0	0	0	0		0	0	0	0.02	0.0166667	0.0133333	0	0
SmLINC005463-IBu	0	0	0	0	0	0	0	0	0	0	0	0	0	0	0	0	0.04	0.05	0	0	0	0	0		0	0	0	0	0	0.03	0	0
SmLINC005730-IBu	0.58	0.43	0.3	0.12	0.52	1	0.7	0	0	0	0	0	0	0	0	0	0.23	0	0.04	0	0	0.15	0		0.436667	0.546667	0.233333	0	0	0.0766667	0.0133333	0.075
SmLINC005738-IBu	0	0	0	0.4	0	0.53	0	0	0	0	0	0	0.12	0	0	0	0	0	0	0	0	0	0		0	0.31	0	0	0.04	0	0	0
SmLINC005836-IBu	0	0.19	0.39	1.1	0.63	0.11	0.21	0	0	0.04	0	0	0	0.15	0.25	1.69	1.09	0.72	0.03	0	0	0.39	0		0.193333	0.613333	0.07	0.0133333	0.133333	1.16667	0.01	0.195
SmLINC005909-IBu	0.58	0.1	0.21	0.23	0.14	0.69	0.22	0.5	0.66	1.03	1.19	0.35	0.63	0.16	0.1	0.16	0.26	0.19	0.92	2.73	1.92	1.18	1.32		0.296667	0.353333	0.46	0.856667	0.296667	0.203333	1.85667	1.25
SmLINC005918-IBu	0.11	0.79	0.8	1.22	0.18	1.21	0	0	0.47	0.35	0.18	0	0	0	0	0.11	0	0	0	0	0	0	0		0.566667	0.87	0.156667	0.176667	0	0.0366667	0	0
SmLINC006131-IBu	0.3	0.32	0.13	0.06	0	0	0	0	0	0.2	0	0.06	0	0	0.21	0.48	0.35	0.09	0	0.1	0	0.15	0		0.25	0.02	0	0.0866667	0.07	0.306667	0.0333333	0.075
SmLINC006137-IBu	0	0	0.13	0	0.12	0	0	0	0	0.06	0.19	0	0	0	0	0	0	0.19	0	0	0	0	0		0.0433333	0.04	0	0.0833333	0	0.0633333	0	0
SmLINC006141-IBu	0.13	0.24	0.16	0.43	0.47	0.39	2.59	0.69	1.02	1.05	1.18	0.78	1.04	0.48	0.85	0.29	0.44	0.09	0.75	0.48	0.36	1.76	0.29		0.176667	0.43	1.43333	1.00333	0.79	0.273333	0.53	1.025
SmLINC006374-IBu	0	0	0	0.1	0.02	0	0.23	0	0	0.33	0.22	0.29	0	0	0	0.15	0.29	0.18	0.92	1.23	0.28	2.41	2.06		0	0.04	0.0766667	0.28	0	0.206667	0.81	2.235
SmLINC006435-IBu	0.67	1.36	1.34	1.37	1.73	2.7	0.11	0	0	0	0.45	0	0	0.08	0.24	1.47	1.93	0	0	0	0.25	0.17	0.64		1.12333	1.93333	0.0366667	0.15	0.106667	1.13333	0.0833333	0.405
SmLINC006520-IBu	0	0.06	0.37	0	0.43	0	0	0	0	0	0	0	0	0.12	0.02	0	0.73	1.03	0	0	0	0	0		0.143333	0.143333	0	0	0.0466667	0.586667	0	0
SmLINC006522-IBu	0.66	0.21	0	0	0.08	0	0	0	0	0	0	0	0	0.13	0.21	0	0.12	0	0	0	0	0	0		0.29	0.0266667	0	0	0.113333	0.04	0	0
SmLINC006827-IBu	0	0	0	0	0	0	0	0	0	0	0.47	0.14	0	0	0	0	0	0.11	0	0	0	0	0		0	0	0	0.203333	0	0.0366667	0	0
SmLINC100000794	2.22	0	0	0	0	0.91	0.21	0	0	0.97	0	0	0.26	0	0	0.79	28.75	0.91	1.17	0	0	2.98	0.44		0.74	0.303333	0.07	0.323333	0.0866667	10.15	0.39	1.71
SmLINC100002121	101.52	196.54	192.45	145.88	110.85	151.19	184.86	175.79	223.18	209.05	224.36	223.81	135.1	123.23	153.98	228.45	164.35	208.07	256.31	221.6	237.35	381.58	341.22		163.503	135.973	194.61	219.073	137.437	200.29	238.42	361.4
SmLINC100002122	7.21	43.26	45.89	31.87	30.27	33.37	17.02	3.48	0	16.67	5.94	45.07	12.33	26.65	34.84	74.85	66.62	51.52	19.58	16.33	12.84	35.66	42.46		32.12	31.8367	6.83333	22.56	24.6067	64.33	16.25	39.06
SmLINC100002123	27.59	41.1	46	49.74	69.04	19.61	46.24	22.58	38.38	43.1	34.46	112.74	19.83	24.97	25.21	36.83	100.43	23.93	38.5	37.72	40.97	50.41	53.93		38.23	46.13	35.7333	63.4333	23.3367	53.73	39.0633	52.17
SmLINC100005819	13.97	10.8	16.75	9.85	12.65	7.7	14.73	19.81	0	9.27	17.69	17.48	9.05	4.78	1.82	9.26	9.83	16.4	7.58	6.23	6.66	16.43	19.69		13.84	10.0667	11.5133	14.8133	5.21667	11.83	6.82333	18.06
SmLINC100005-IBu	1.49	0.19	0.57	0.17	0.17	1.26	2.57	5.62	3.51	4.95	1.07	0.35	0	0.65	0.3	0.3	1.53	0	0.1	0	0.63	1.27	0		0.75	0.533333	3.9	2.12333	0.316667	0.61	0.243333	0.635
SmLINC100009-IBu	0.1	0	0.75	0	0.12	0.42	0	0	0	0	0.18	0	0	0	0	0	0	0	0.14	0	0.52	0	0		0.283333	0.18	0	0.06	0	0	0.22	0
SmLINC100011-IBu	0.12	0.16	0.16	0.14	0.14	0.17	4.45	0	0	1.9	0	0.58	0	0	0	0.25	0	0	0	0	0	0	0		0.146667	0.15	1.48333	0.826667	0	0.0833333	0	0
SmLINC100012-IBu	0	0	0	0.2	0	0	2.67	6.57	2.55	0	0.63	0.82	0	0	0	0	0	0	0	0	0	0.49	0		0	0.0666667	3.93	0.483333	0	0	0	0.245
SmLINC100013-IBu	0	0	0	0	0	0	0	0	0	0	0	0	0	0	0	0	0	0	0	0	0	0	0		0	0	0	0	0	0	0	0
SmLINC100017-IBu	0.68	0.39	0.68	0.6	0.25	0.79	1.9	0	3.27	1.57	1.67	0.09	0.39	0.56	0	0.39	0.09	0	0.06	1.48	0.18	3.63	1.41		0.583333	0.546667	1.72333	1.11	0.316667	0.16	0.573333	2.52
SmLINC100019-IBu	0	10.15	0	0	2.42	3.21	5.99	0	0	0	2.84	0	9.38	0	2.5	2.09	0	0	1.74	0	1.98	3.65	0		3.38333	1.87667	1.99667	0.946667	3.96	0.696667	1.24	1.825
SmLINC100021-IBu	9.28	0	2.39	4.64	3.49	1.78	0	33.42	6.26	7.47	0	1.55	0	3.1	1.45	3.4	4.19	9.62	0.46	2.52	3.85	4.2	10.88		3.89	3.30333	13.2267	3.00667	1.51667	5.73667	2.27667	7.54
SmLINC100024-IBu	0.21	0	0.27	0.24	0	0	0	0	0	0	0	0.25	0	0.18	0.21	0	0	0.19	0.3	0.41	0	0.6	1.42		0.16	0.08	0	0.0833333	0.13	0.0633333	0.236667	1.01
SmLINC100025-IBu	0.25	0.33	0.23	0.07	0.12	0.16	12.27	11.86	10.92	4.97	5.83	3.38	0	0	0	0	0.01	0	0	0	0	0.17	0.03		0.27	0.116667	11.6833	4.72667	0	0.00333333	0	0.1
SmLINC100030-IBu	0	0	0	0.1	0	0	0	0	0	0	0	0	0	0	0	0	0	0	0.06	0	0	0.71	0		0	0.0333333	0	0	0	0	0.02	0.355
SmLINC100034-IBu	0.89	0.23	1.37	1.24	0.84	1.54	4.86	0.91	2.11	3.2	4.25	1.9	1.33	0	0.72	1.29	3.14	0.16	0	1.74	0.77	8.95	0		0.83	1.20667	2.62667	3.11667	0.683333	1.53	0.836667	4.475
SmLINC100043-IBu	0	0	0	0	0.1	0	0	0	0	0	0	0	0	0	0	0	0	0	0	0	0	0	0		0	0.0333333	0	0	0	0	0	0
SmLINC100044-IBu	0	0	0	0	0	0	0	0	0	0	0	0	0	0	0	0	0	0	0	0	0	0	0		0	0	0	0	0	0	0	0
SmLINC100046-IBu	1.67	3.36	1.96	0.89	0.39	2.3	0	0	0	0	0	0	0	0	0	0	0	0	0	0	0	0	0		2.33	1.19333	0	0	0	0	0	0
SmLINC100047-IBu	2.85	4.89	2	2.05	1.56	1.3	1.31	0.57	5.88	2	0.41	0.8	0	1.34	0.9	0.46	1.49	1.83	1.88	2.15	0.96	2.54	2.12		3.24667	1.63667	2.58667	1.07	0.746667	1.26	1.66333	2.33
SmLINC100048-IBu	0	0	0	0	0	0	0	0	0	0	0	0	0	0	0	0	0	0	0	0	0	0.18	0		0	0	0	0	0	0	0	0.09
SmLINC100052-IBu	0	0	0	0	0	0	0	0	0	0	0	0	0	0	0	0.01	0.02	0	0	0.02	0	0	0.03		0	0	0	0	0	0.01	0.00666667	0.015
SmLINC100053-IBu	0.04	0.03	0.07	0.02	0.01	0.02	0	0.02	0	0.03	0.05	0.1	0	0.01	0	0	0	0	0	0	0.01	0	0		0.0466667	0.0166667	0.00666667	0.06	0.00333333	0	0.00333333	0
SmLINC100054-IBu	0	0	0	0	0	0	0	0	0.19	0.04	0	0	0	0	0	0	0	0	0	0	0	0	0		0	0	0.0633333	0.0133333	0	0	0	0
SmLINC100057-IBu	0.06	0	0	0	0.01	0.11	0.11	0.01	0	0.16	0.08	0.1	0	0.02	0.01	0	0.05	0.01	0.01	0	0.03	0.19	0		0.02	0.04	0.04	0.113333	0.01	0.02	0.0133333	0.095
SmLINC100058691	3.24	0.42	0.56	0.67	0.71	0.47	0	1.78	0	0.1	0	0	0	0	0	0.89	1.03	1.07	0	0.15	0	0	0.14		1.40667	0.616667	0.593333	0.0333333	0	0.996667	0.05	0.07
SmLINC100058-IBu	0	0	0	0	0	0	0	0	0	0	0	0.07	0	0	0	0	0.02	0.02	0	0	0	0	0		0	0	0	0.0233333	0	0.0133333	0	0
SmLINC100059064	6.83	7.78	8.27	5.11	6.12	8.02	262.93	240	226.96	197.31	275.15	179.08	1.84	0.8	0.71	5.42	5.19	8.27	0.15	0.14	0	0.6	0		7.62667	6.41667	243.297	217.18	1.11667	6.29333	0.0966667	0.3
SmLINC100059-IBu	4.63	0	0.1	0.13	0.05	0.05	1.44	1.32	0.33	3.39	2.55	0.23	156.84	0.41	0.51	0	0	0.1	4.46	273.3	3.82	3.93	3.2		1.57667	0.0766667	1.03	2.05667	52.5867	0.0333333	93.86	3.565
SmLINC100062120	5.22	8.51	6.31	4.37	5.52	5.89	0	0	0	0	0	0	0	1.43	0	2.43	3.01	6.76	0	0	0	0	0		6.68	5.26	0	0	0.476667	4.06667	0	0
SmLINC100063-IBu	0	0.18	0	0	0	0	0	0	0	0	0.25	0	1.51	0.06	0.14	0	0	0	2.75	5.49	2	0	0		0.06	0	0	0.0833333	0.57	0	3.41333	0
SmLINC100066-IBu	0.03	0	0.1	0	0	0	0	0	0	0	0	0	0	0	0.04	0	0	0	2.13	2.12	1.49	0	0		0.0433333	0	0	0	0.0133333	0	1.91333	0
SmLINC100069-IBu	0	0	0	0	0	0	0	0	0	0	1.69	0	0	0	0	0	0	0	0	0	0	0	0		0	0	0	0.563333	0	0	0	0
SmLINC100084-IBu	0	0	0	0	0	0	0	0	0	0.18	0	0	0	0	0	0	0	0	0.06	0.15	0	0	0		0	0	0	0.06	0	0	0.07	0
SmLINC100087-IBu	22.87	23.2	19.86	12.69	13.19	17.9	96.1	70.18	108.67	83.44	76.43	73.28	26.37	19.67	15.21	14.12	19.29	17.83	15.93	20.01	16.37	20.01	11.16		21.9767	14.5933	91.65	77.7167	20.4167	17.08	17.4367	15.585
SmLINC100092-IBu	0	0	0	0	0	0	0	0	0	0	0	0	0	0	0	0	0	0	0	0	0	0	0		0	0	0	0	0	0	0	0
SmLINC100095857	0.02	0	0.07	0	0	0	0.14	0	0	0.25	0.16	0.15	0.09	0	0	0	0	0.03	0	0.11	0	0.05	0		0.03	0	0.0466667	0.186667	0.03	0.01	0.0366667	0.025
SmLINC100096-IBu	0	0	0	0	0	0	0	0	0	0	0	0	0	0	0	0	0	0	0	0	0	0	0		0	0	0	0	0	0	0	0
SmLINC100107304	0.64	0.73	0.64	0.09	0.36	0.36	0	0	0	0.09	0	0	0	0	0	0.52	0.07	0.39	0	0	0	0	0		0.67	0.27	0	0.03	0	0.326667	0	0
SmLINC100112-IBu	0	0	0	0	0	0	0	0	0	0.49	0	0	0	0	0	0	0	0	0	0	0	0	0		0	0	0	0.163333	0	0	0	0
SmLINC100113-IBu	0	0	0	0	0	0	0	2.19	0	0	0	0	0	0	0	0	0	0	0	0	0	0.28	0		0	0	0.73	0	0	0	0	0.14
SmLINC100125-IBu	0	0	0	0	0	0	0	0	0	0	0.13	0.04	0	0.04	0.15	0	0	0	0	0	0	0	0		0	0	0	0.0566667	0.0633333	0	0	0
SmLINC100126-IBu	0.03	0.03	0.03	0.09	0.03	0.11	0.15	0	0	0.12	0.14	0.09	0	0.14	0.19	0.06	0.13	0.08	0	0	0	0.04	0		0.03	0.0766667	0.05	0.116667	0.11	0.09	0	0.02
SmLINC100142-IBu	13.68	2.99	11.41	8.02	5.34	7.15	6.73	0	0	6.92	3.75	2.13	17.19	5.38	6.26	3.3	3.31	23.06	3.78	7.04	0.46	17.95	3.62		9.36	6.83667	2.24333	4.26667	9.61	9.89	3.76	10.785
SmLINC100143-IBu	11.49	5.83	5.19	3.06	3.82	10.3	7.52	27.84	9.21	4.6	6.5	5.57	7.83	0	0	9.05	4.84	0	1.36	0.72	0.62	0	8.3		7.50333	5.72667	14.8567	5.55667	2.61	4.63	0.9	4.15
SmLINC100144-IBu	10.26	0	0	1.55	0	1.53	0	0	0	7.95	8.91	0	0	2.35	0	1.39	2.99	3.44	2.1	4.83	1.3	10.11	3.36		3.42	1.02667	0	5.62	0.783333	2.60667	2.74333	6.735
SmLINC100154-IBu	0.54	0.47	0	0	0	0	0.76	3.06	0	2.88	0	0.68	0	0	0	0	0.58	0.4	0.3	0	0.6	1.23	0		0.336667	0	1.27333	1.18667	0	0.326667	0.3	0.615
SmLINC100155-IBu	0.81	1.11	0.54	0	0	0	0	0	8.39	0	0	1.53	0	0	0	0	0	0.76	0	0	0	0	0		0.82	0	2.79667	0.51	0	0.253333	0	0
SmLINC100157-IBu	1.8	1.65	1.48	1.41	1.47	1.56	5.13	0	4.41	1.57	2.28	2.41	2.35	1.07	1.01	1.74	1.93	2.07	0.72	2.16	0.93	1.9	8.96		1.64333	1.48	3.18	2.08667	1.47667	1.91333	1.27	5.43
SmLINC100161-IBu	19.82	15.07	10.99	8.63	7.15	8.88	15.56	12.03	21.82	17.1	12.96	11.17	9.46	4.45	4.06	10.74	14.16	8.94	5.06	7.98	7.38	38.89	49.68		15.2933	8.22	16.47	13.7433	5.99	11.28	6.80667	44.285
SmLINC100162489	3.42	4.1	2.66	0.79	2.12	2.92	0	0	0	0	0	0	0.32	0.09	0	0	0.17	0.38	0	0	0	0	0		3.39333	1.94333	0	0	0.136667	0.183333	0	0
SmLINC100166-IBu	0.53	1.14	0.16	0.29	0.6	0	0.73	0	1.89	1.7	1.6	0.6	0	0.33	0.39	0.39	0.85	0.82	0.48	0.5	0.22	4.75	4.42		0.61	0.296667	0.873333	1.3	0.24	0.686667	0.4	4.585
SmLINC100167-IBu	0.72	0.8	0.44	0.32	0.57	0.38	1.71	0	3.35	1.08	2.33	0.49	1.17	0.25	0.28	0.07	0.63	0.19	0.35	1.23	0.12	3.21	2.39		0.653333	0.423333	1.68667	1.3	0.566667	0.296667	0.566667	2.8
SmLINC100179-IBu	0	4.17	0.85	4.21	1.04	0.87	6.8	3.99	0	0	0	3.26	2.07	2.43	1.72	5.83	4.72	5	0.23	0	0	0	10.32		1.67333	2.04	3.59667	1.08667	2.07333	5.18333	0.0766667	5.16
SmLINC100180-IBu	0	0	0	0	0	0	0	0	0	5.83	0	0.57	0	0	0	0	0	0	0	1.68	0	2.55	0.55		0	0	0	2.13333	0	0	0.56	1.55
SmLINC100181-IBu	4.81	2.55	3.24	3.38	5.54	2.88	0	6.38	0	4.25	3.99	6.84	0	3.32	7.53	8.72	7.6	5.02	0.91	0	2.32	5.32	0		3.53333	3.93333	2.12667	5.02667	3.61667	7.11333	1.07667	2.66
SmLINC100182-IBu	0.65	0.47	1.55	0.44	0	2.64	0	0	0	3.51	0	0	0	0.61	0.72	0.78	1.68	0	0	0	1.21	0	0		0.89	1.02667	0	1.17	0.443333	0.82	0.403333	0
SmLINC100183-IBu	0.85	9	2.88	0	0	2.08	4.26	0	2.72	2.76	2.18	0	14.45	0	0	0	0	2.29	0	0.72	2.99	2.5	1.06		4.24333	0.693333	2.32667	1.64667	4.81667	0.763333	1.23667	1.78
SmLINC100184-IBu	2.36	3.44	2.58	0	3.63	1.54	0	0	0	0	0	4.42	0	0.93	0	1.6	0.92	3.14	0	0	0	0	0		2.79333	1.72333	0	1.47333	0.31	1.88667	0	0
SmLINC100186-IBu	0.62	1.07	0.95	0	0	1.03	2.28	0	0	0	0	0	0	0	0.23	1.78	0	0	0.18	2.98	0.45	0	0		0.88	0.343333	0.76	0	0.0766667	0.593333	1.20333	0
SmLINC100187-IBu	0.71	1.27	0	0	0.64	0	0	0	0	0	0	0	0	0	0	0	0	1.22	0	0	0	0	0		0.66	0.213333	0	0	0	0.406667	0	0
SmLINC100188-IBu	5.32	2.33	3.43	1.76	1.58	2.09	5.87	6.54	4.15	6.89	8.51	0.09	1.37	1.58	0.72	1.25	0.99	2.49	2.5	3.81	2.51	3.06	8.5		3.69333	1.81	5.52	5.16333	1.22333	1.57667	2.94	5.78
SmLINC100189-IBu	0	0	0	0	0	0	0	0	0	1.16	0	0	0	0	0	0	0.9	0	0	0	1.12	5.08	0		0	0	0	0.386667	0	0.3	0.373333	2.54
SmLINC100194-IBu	0.14	0.21	0	0.12	0	0	0.3	0	0	0.27	0.2	0.11	6.81	0.12	0.15	0.07	0	0	0.22	12.06	0	0	0.53		0.116667	0.04	0.1	0.193333	2.36	0.0233333	4.09333	0.265
SmLINC100196-IBu	0	0	0	0	0	0	0.58	0	5.93	0	0	0	3.7	0.25	0	0	0	0	0.2	1.12	1.26	2.89	0.8		0	0	2.17	0	1.31667	0	0.86	1.845
SmLINC100200-IBu	0	0	0	0	0	0	0.76	0	0.52	0	0.55	0	0	0.22	0.27	0	0	0	0	0.85	0	0.62	0		0	0	0.426667	0.183333	0.163333	0	0.283333	0.31
SmLINC100201-IBu	0.28	0	0	0	0	0	1.17	0	6.94	0	0	0	0	0	0	0	0.08	0	0.39	0.3	0	2.58	0.73		0.0933333	0	2.70333	0	0	0.0266667	0.23	1.655
SmLINC100203-IBu	0	0	0	0	0	0	0	0	0	0	0	0	0	0	0	0	0	0	0	0	0	0	0		0	0	0	0	0	0	0	0
SmLINC100205-IBu	0	0	0	0	0	0	0	0	0	0.81	0.44	0	0	0	0	0	0	0	0	0	0.31	0.17	0		0	0	0	0.416667	0	0	0.103333	0.085
SmLINC100209-IBu	1.92	0.1	0.18	0	0.26	0.22	1.34	1.11	2.02	3.16	1.73	1.13	91.17	1.5	2.45	0	0.27	0.13	2.94	127.91	3.24	1.36	2.45		0.733333	0.16	1.49	2.00667	31.7067	0.133333	44.6967	1.905
SmLINC100210-IBu	0	0	0	0	0.01	0	0	0.96	0	0	0	0	0	0	0	0.35	0	0	0	0	0	0	0		0	0.00333333	0.32	0	0	0.116667	0	0
SmLINC100216589	0	2	3.5	1.96	5.16	3.91	0	0	2.85	0.38	0.59	4.52	0	1.19	2.01	1.14	0.48	0	5.94	4.07	2.95	0	0		1.83333	3.67667	0.95	1.83	1.06667	0.54	4.32	0
SmLINC100225-IBu	0	0	0	0	0	0	0	0	0	0	0	0.08	0	0	0	0	0	0	0	0	0	0.1	0		0	0	0	0.0266667	0	0	0	0.05
SmLINC100226-IBu	1.08	0.38	0.36	0.48	0	0.6	3.19	1	1.23	0.67	0.71	0	0	0.18	0.1	0.41	0.73	0.46	1.47	1.29	0.43	5.88	2.99		0.606667	0.36	1.80667	0.46	0.0933333	0.533333	1.06333	4.435
SmLINC100228-IBu	1.62	2.4	2.61	10.76	10.84	2.74	4.06	0	0	3.46	0.65	1.9	0	0.33	0.97	5.11	5.69	4.9	0.65	0	0.48	0	0		2.21	8.11333	1.35333	2.00333	0.433333	5.23333	0.376667	0
SmLINC100229-IBu	0.89	0.93	5.14	3.94	6.48	1.93	1.19	0	0	0	0	0.49	0.62	0	0.65	3.47	3.76	2.21	0.6	0	0	4.38	0.83		2.32	4.11667	0.396667	0.163333	0.423333	3.14667	0.2	2.605
SmLINC100230-IBu	0.7	1.66	2.07	2.8	4.04	2.64	0.42	0	0	0	0	0.77	0	0	0.46	1.97	2.87	2.6	1.09	0	1.53	1.41	0		1.47667	3.16	0.14	0.256667	0.153333	2.48	0.873333	0.705
SmLINC100232-IBu	0	0	0.27	0	0	0.91	0	0	0	0	0	0	0.52	0.54	0.21	0.22	0.25	0.57	0	0	0	0	0		0.09	0.303333	0	0	0.423333	0.346667	0	0
SmLINC100244-IBu	51.62	6.1	14.01	12.76	9.6	12.99	36.69	70.71	40.2	79.32	43.49	17.5	2.73	5.82	3	11.13	14	8.16	51.88	43.44	60.35	81.23	71.14		23.91	11.7833	49.2	46.77	3.85	11.0967	51.89	76.185
SmLINC100245-IBu	0.27	0.19	0.25	0.14	0	0.15	0.82	0.42	0.89	1.01	0.65	0.87	0.59	0.1	0.03	0.14	0.12	0.19	0.25	0.55	0.32	1.65	0.12		0.236667	0.0966667	0.71	0.843333	0.24	0.15	0.373333	0.885
SmLINC100246-IBu	5.32	1.07	2.96	2.09	3.01	1.44	1.72	2.26	1.81	4.69	5.63	4.22	2.04	0.43	1.54	3.1	2.63	0.56	4.06	1.02	5.94	9.13	17.05		3.11667	2.18	1.93	4.84667	1.33667	2.09667	3.67333	13.09
SmLINC100334-IBu	0	0	0	0	0	0	0	0	0	0.97	0	0	0	0	0	0	0	0	0	0	0	0	0		0	0	0	0.323333	0	0	0	0
SmLINC100414-IBu	0	0	0	0	0	0	0	0	0	0.45	0	0	0	0	0	0	0	0	0	0	0	0	0		0	0	0	0.15	0	0	0	0
SmLINC100451-IBu	7.2	2.83	1.85	0.37	1.74	1.73	10.76	12.05	10.81	12.11	6.81	4.32	3.83	0.7	0.72	0.26	1.29	1.54	1.84	5.36	2.65	19.44	22.36		3.96	1.28	11.2067	7.74667	1.75	1.03	3.28333	20.9
SmLINC100489-IBu	0	0	0	0	0	0	0	0	0	1.13	0	0	0	1.29	0	3.84	0	2.06	0	0	0	1.07	0		0	0	0	0.376667	0.43	1.96667	0	0.535
SmLINC100490-IBu	0	0	0	0	0	0	0	0	0	0	0	0	0	0	0.21	2.82	0	0	0	0	0	0	0		0	0	0	0	0.07	0.94	0	0
SmLINC100491-IBu	0	0.34	0.67	0	0.3	0	0	0.67	0	0	0	0	0.66	0	0	0	0.32	0	0	0	0	0	0		0.336667	0.1	0.223333	0	0.22	0.106667	0	0
SmLINC100493-IBu	0.4	0.44	0.57	0.29	0.29	0.34	0.19	0	0.45	0.44	0.44	0.12	0	0.04	0	0.26	0.36	0.28	0.18	0.1	0.04	0.21	0.39		0.47	0.306667	0.213333	0.333333	0.0133333	0.3	0.106667	0.3
SmLINC100495-IBu	0	0	0	0	0	0	0.72	0	1.12	0	0	0	0	0	0	0	0.15	0	0	0.24	0	0	0		0	0	0.613333	0	0	0.05	0.08	0
SmLINC100496-IBu	0	0	0	0	0	0	0	0	0	0	0	0	0	0	0	0	0	0	0	0	0	0	0.44		0	0	0	0	0	0	0	0.22
SmLINC100497-IBu	0	0	0	0	0	0	0	0	0	0	0	0.21	0	0	0	0	0	0	0	0	0	0.09	0		0	0	0	0.07	0	0	0	0.045
SmLINC100498-IBu	0	0	0	0	0	0	0	0	0	0	0.07	0	0	0	0.08	0	0	0.04	0	0	0	0.05	0.2		0	0	0	0.0233333	0.0266667	0.0133333	0	0.125
SmLINC100517-IBu	1.06	1.33	2.27	1.45	0.86	2.18	3.99	15.43	13.76	8.13	8.96	12.38	0.76	1.56	0.95	1.19	1.46	1.25	2.75	4.08	3.36	12.17	13.08		1.55333	1.49667	11.06	9.82333	1.09	1.3	3.39667	12.625
SmLINC100518-IBu	0	0.36	0	0	0	0	0	0	0	0	0.53	0	0	0	0.57	0.86	0	0	0	0	0	0	0		0.12	0	0	0.176667	0.19	0.286667	0	0
SmLINC100519-IBu	0.25	0	0	0	0	0	0	0	0	0	0	0	0	0	0	0	0.46	0	0	0	0	0	0		0.0833333	0	0	0	0	0.153333	0	0
SmLINC100535-IBu	0.06	0	0	0	0	0	0.1	0	0.34	0.25	0.2	0.13	0	0	0.11	0	0.03	0.21	0.27	0.77	0.61	0.56	0		0.02	0	0.146667	0.193333	0.0366667	0.08	0.55	0.28
SmLINC100559-IBu	0	0.91	0	0	0	0	0.73	0	0	0	0.49	0.38	0.13	0	0.06	0.52	0	0	0	0.11	0	0	0.8		0.303333	0	0.243333	0.29	0.0633333	0.173333	0.0366667	0.4
SmLINC100562-IBu	0	0	0	0	0	0	0	4.05	0	0	0	0	0	0	0	0.3	0	0	0	0	0	0	0		0	0	1.35	0	0	0.1	0	0
SmLINC100575-IBu	0	0	0	0	0	0	0	0	4.99	0.75	0	0.4	0	0	0	0.35	0	0.31	0	0	0	0	0		0	0	1.66333	0.383333	0	0.22	0	0
SmLINC100576-IBu	0	0	0	0.17	0	0.21	0	0	0	0	0	0	0	0	0	0.45	0.09	0	0	0	0	0	0		0	0.126667	0	0	0	0.18	0	0
SmLINC100577-IBu	0	0	0	0	0	0	0	0	0	0	0	0	0	0	0.52	0	0	0	0	0	0	0.37	0		0	0	0	0	0.173333	0	0	0.185
SmLINC100585-IBu	0.86	0.03	4.93	13.08	12.28	9.82	0.54	0	0	0	5.52	4.5	1.47	2.94	1.51	0	7.11	5.75	0	2.59	0.06	6.86	0		1.94	11.7267	0.18	3.34	1.97333	4.28667	0.883333	3.43
SmLINC100586-IBu	18.9	18.08	10.56	13.42	18.09	8.29	21.75	15.36	14.72	24.86	25.81	30.62	17.11	8.62	15.06	1.78	25.72	20.91	18.53	12.47	14.88	37.93	46.9		15.8467	13.2667	17.2767	27.0967	13.5967	16.1367	15.2933	42.415
SmLINC100588-IBu	0	3.82	0	0	0	0	0	2.3	0	0	0	3.25	0.13	0	0	0	0	0	1.04	0	1.2	0	2.81		1.27333	0	0.766667	1.08333	0.0433333	0	0.746667	1.405
SmLINC100589-IBu	15.4	7.49	5.91	22.21	12.72	7.16	10.89	36.01	18.95	11.48	25.38	14.74	1.5	5.21	5.43	0	27.9	10.35	6.51	1.74	0	26	18.85		9.6	14.03	21.95	17.2	4.04667	12.75	2.75	22.425
SmLINC100590-IBu	0.22	0	0.66	0.48	0.94	0.27	0	0	0	0	1.51	0.47	0	0.19	0	0	1.12	0	0	0	0.17	1.79	0		0.293333	0.563333	0	0.66	0.0633333	0.373333	0.0566667	0.895
SmLINC100591-IBu	0	0	0.08	0	0	0	0.39	0	1.23	0	0	0	0	0	0	0	0	0	0.15	0	0	0	0		0.0266667	0	0.54	0	0	0	0.05	0
SmLINC100592-IBu	0	0	0	0	0	0	0	0	0	0.95	0	0	0	0	0	0	0.07	0	0	0	0	0	0		0	0	0	0.316667	0	0.0233333	0	0
SmLINC100593-IBu	1.46	0.27	0.95	0.03	0	0.1	0.57	0.82	1.24	0.18	2.06	0.03	0.07	0.18	0.2	0.1	0.85	1.6	0.22	0.46	0.69	2.26	1.37		0.893333	0.0433333	0.876667	0.756667	0.15	0.85	0.456667	1.815
SmLINC100594-IBu	0	0	0	0	0	0	0	0	0	0	0	0	0	0	0	0	0	0	0.73	0.33	0.49	0.04	0		0	0	0	0	0	0	0.516667	0.02
SmLINC100595-IBu	0	0	0	0	0	0	0	0	0	0	0	0	0	0	0	0	0	0	0.45	0.33	0	0	0		0	0	0	0	0	0	0.26	0
SmLINC100596-IBu	0	0	0	0	0	0	0	0	0	0	0	0	0	0	0	0	0	0	0.52	0.27	0.09	0.3	0		0	0	0	0	0	0	0.293333	0.15
SmLINC100615-IBu	0.25	0.34	0.1	0.13	0.06	0.11	8.88	7.59	8.16	7.18	7.21	5.74	0.13	0.05	0.08	0.08	0.02	0.05	0.02	0.11	0.11	0.19	0		0.23	0.1	8.21	6.71	0.0866667	0.05	0.08	0.095
SmLINC100642-IBu	0.04	0	0	0	0	0	0	0.62	0	0	0	0	0	0.07	0.25	0	0	0	1.91	1.02	1.02	0	0		0.0133333	0	0.206667	0	0.106667	0	1.31667	0
SmLINC100643-IBu	0	0	0	0.06	0	0	0	0	0	0.23	0	0	0	0	0	0	0.06	0	0.17	0.97	0.68	0.08	0.28		0	0.02	0	0.0766667	0	0.02	0.606667	0.18
SmLINC100685-IBu	0.04	0	0	0	0	0	0.14	1.48	0.34	0.08	0.59	0	0.44	0	0	0	0	0	0	0	0	0.43	0		0.0133333	0	0.653333	0.223333	0.146667	0	0	0.215
SmLINC100699-IBu	0	0	0	0	0	0	0	0	0	0	0	0	0	0	0	0	0	0	0	0	1.34	0	0		0	0	0	0	0	0	0.446667	0
SmLINC100700-IBu	0	0.16	0.24	0.15	0.15	0.17	7.45	7.15	8.26	6.21	8.88	6.97	0	0.11	0.32	0	0.42	0.24	1.96	2.25	1.18	7.81	5.22		0.133333	0.156667	7.62	7.35333	0.143333	0.22	1.79667	6.515
SmLINC100710-IBu	0	0.21	0	0	0	0	0	0	0	0	0	0	0	2.86	5.74	2.14	0	0	0	0	0	0	0		0.07	0	0	0	2.86667	0.713333	0	0
SmLINC100715-IBu	0	0	0	0	0	0	0	0	0	0	0	0	0	0.17	1.22	0	0	0	0	0	0	0	0		0	0	0	0	0.463333	0	0	0
SmLINC100748-IBu	0.71	0.8	0.81	0.74	0.87	0.93	3.79	2.11	4.64	3.63	4.75	3.51	0	0.28	0.21	0	1.12	1.72	0.04	1.04	0.31	1.76	0		0.773333	0.846667	3.51333	3.96333	0.163333	0.946667	0.463333	0.88
SmLINC100763-IBu	2.71	6.46	3	2.8	5.12	5.38	1.22	0	0	1.29	0.77	0.76	2.59	0.18	0.57	0	5.29	5.95	0.15	0	0	0	0		4.05667	4.43333	0.406667	0.94	1.11333	3.74667	0.05	0
SmLINC100764-IBu	1.21	2.71	3.57	5.78	7.05	6.4	0	0	0	0.89	0	1.45	0	0.92	0.77	0.73	1.08	2.87	0	0	0	0	0		2.49667	6.41	0	0.78	0.563333	1.56	0	0
SmLINC100766-IBu	0.36	1.2	1.35	1.22	0.82	0.82	0	0	1.4	0.52	0.63	1.24	0	0	0.36	0.12	1.07	0.11	0.08	0	0	0	0		0.97	0.953333	0.466667	0.796667	0.12	0.433333	0.0266667	0
SmLINC100815-IBu	0	0.03	0.23	0	0	0	0	0	0	0	0	0	0	0	0	0	0.02	0	0	0	0	0	0		0.0866667	0	0	0	0	0.00666667	0	0
SmLINC100816-IBu	0.13	0.09	0	0	0.07	0.16	0	0	0	0.07	0	0	0	0.03	0.03	0	0	0	0	0	0	0	0		0.0733333	0.0766667	0	0.0233333	0.02	0	0	0
SmLINC100817-IBu	0	0.07	0	0	0	0.46	0	0	0	0	0	0	0	0	0	0	0	0	0	0	0	0	0		0.0233333	0.153333	0	0	0	0	0	0
SmLINC100835-IBu	0.79	0.58	0.78	0.27	0	0.11	0	0	0	0.68	0	0	0.37	0.41	0	0.32	0.83	0.43	0.05	0.3	0	0	1.32		0.716667	0.126667	0	0.226667	0.26	0.526667	0.116667	0.66
SmLINC100872-IBu	0.03	0.16	0.08	0.07	0	0.08	0.06	0.61	0.09	0.07	0.05	0	2.21	1.83	9.73	0.71	2	0.57	0	0	0.05	0.27	0.45		0.09	0.05	0.253333	0.04	4.59	1.09333	0.0166667	0.36
SmLINC100873-IBu	1.11	3.8	1.52	0	0	1.15	0	0	0.59	0	0	0	2.39	1.3	1.31	6.53	8.14	5.66	0	0	0	0	0.13		2.14333	0.383333	0.196667	0	1.66667	6.77667	0	0.065
SmLINC100874-IBu	0	0	0	0	0	0.47	0	0	0	0	0	0	0	0	0	0	0	0	0	0	0	0	0		0	0.156667	0	0	0	0	0	0
SmLINC100875-IBu	0.48	0.67	0	0.39	0.26	0.27	0.36	0	0	0	0	0	0	0.31	0.26	1.96	1.73	3.74	0	0	0	0	0		0.383333	0.306667	0.12	0	0.19	2.47667	0	0
SmLINC100877-IBu	1.03	2.38	2.06	0.17	0	0.68	0	0	0	0.7	0	0	0	0.71	0.58	2.03	3.59	2.35	0.13	0	0.16	1.79	0.95		1.82333	0.283333	0	0.233333	0.43	2.65667	0.0966667	1.37
SmLINC100878-IBu	0.5	0.53	2.07	0.08	0.08	0.19	0.32	0.77	0	0.86	1.21	0.16	0.34	0.31	0.11	0.48	0.44	0.65	0.02	0.54	0.17	0.9	1.27		1.03333	0.116667	0.363333	0.743333	0.253333	0.523333	0.243333	1.085
SmLINC100882-IBu	0	0	0	0	0	0	0.06	0	0	0	0.17	0.04	0	0.17	0.13	0.03	0	0	0	0	0	0	0		0	0	0.02	0.07	0.1	0.01	0	0
SmLINC100902-IBu	0	0	0	0	0	0	0	0	0	0	0.86	0	0	0.14	0	0	0	0	0	0	0	0	0		0	0	0	0.286667	0.0466667	0	0	0
SmLINC100908-IBu	0.09	0.17	0	0.05	0	0.06	0	0.56	0.68	0.4	0.39	0.05	0.75	0	0	0.05	0	0.21	0.13	0.35	0.15	0.52	0		0.0866667	0.0366667	0.413333	0.28	0.25	0.0866667	0.21	0.26
SmLINC100909-IBu	0	0.31	0	0	0	0	0	0	0	0	0	0	3.18	1.27	1.75	0	0	0	0	0	1.04	0	0		0.103333	0	0	0	2.06667	0	0.346667	0
SmLINC100912-IBu	0	0	0	0	0	0	0	0	0	0	0	0	0.67	0.04	0	0.04	0.11	0.05	0	0.09	0	0	0		0	0	0	0	0.236667	0.0666667	0.03	0
SmLINC100914-IBu	0	0	0	0	0	0	0	0	0	0	0	0	0	0	0	0	0.4	0.08	0.62	0.67	0	0	0		0	0	0	0	0	0.16	0.43	0
SmLINC100923-IBu	0	0	0	0	0	0	0	0	0	0	0	0	0	0	0.29	0	0	0	3.19	2.55	2.84	0	0		0	0	0	0	0.0966667	0	2.86	0
SmLINC100975-IBu	0.44	0	0.19	0	0	0.21	0.28	0	0	3.91	0.53	0	0	0	0	0.3	0.35	0	0	0	0.12	2.09	0.39		0.21	0.07	0.0933333	1.48	0	0.216667	0.04	1.24
SmLINC101010-IBu	0.63	0.54	0	0	0.25	0.31	3.71	0.54	0.62	1.94	5.44	1.51	4.21	0.18	0.64	1.94	0.77	0.38	1.19	1.63	1.45	7.5	9.43		0.39	0.186667	1.62333	2.96333	1.67667	1.03	1.42333	8.465
SmLINC101034-IBu	0	0	0	0	0	0.12	0.17	0	0	0	0	0	0	0	0	0.18	0	0	0.06	0.7	0	0.13	0		0	0.04	0.0566667	0	0	0.06	0.253333	0.065
SmLINC101069-IBu	0.1	1.67	0.36	0.22	0	0	0	0	0	0	0.33	0	0	0	0.19	0.29	0	0.09	0	0.18	0	0	0		0.71	0.0733333	0	0.11	0.0633333	0.126667	0.06	0
SmLINC101125-IBu	0	0.24	0	0.47	0	0	0	0.12	0	0	0	0	0	0	0	0	0	0.01	0.22	0.23	0	0.48	1.19		0.08	0.156667	0.04	0	0	0.00333333	0.15	0.835
SmLINC101127-IBu	0.63	0.47	0.52	0.26	0.81	1.75	1.03	0	0.33	1.31	1.87	1	0.6	0.53	0.44	0.5	0.61	0.82	0.62	1.46	1.78	1.01	0		0.54	0.94	0.453333	1.39333	0.523333	0.643333	1.28667	0.505
SmLINC101128-IBu	1.03	0.4	0.72	0.65	0.43	0.86	1.19	0.9	0	0.93	0.7	0.99	0	0.31	0.65	1.07	1.1	0.49	1.38	0.74	1.47	1.26	1.75		0.716667	0.646667	0.696667	0.873333	0.32	0.886667	1.19667	1.505
SmLINC101149-IBu	0	0.35	0.34	0	0.31	0	0	0	0	0	0	0	0	0	0.54	0.27	0	0	0	2.06	0.23	0	0		0.23	0.103333	0	0	0.18	0.09	0.763333	0
SmLINC101161-IBu	0.02	0	0	0.04	0	0.05	0.19	0	0.36	0.67	0.59	0.12	2.05	1.49	2.19	0.11	0.26	0.11	2.05	2	1.9	3.58	2.43		0.00666667	0.03	0.183333	0.46	1.91	0.16	1.98333	3.005
SmLINC101162-IBu	0	0.02	0	0	0	0	0.3	0	0.04	0.03	0	0	0	0.08	0.16	0	0	0	0.42	0.11	0.42	0	0		0.00666667	0	0.113333	0.01	0.08	0	0.316667	0
SmLINC101163-IBu	0.09	0	0	0.04	0	0	0	0	0	0	0	0.03	0	0.11	0.16	0.11	0.06	0.22	0	0	0	0	0		0.03	0.0133333	0	0.01	0.09	0.13	0	0
SmLINC101164-IBu	0	0.04	0.03	0	0	0	0.08	0	0.1	0.07	0.66	0	0.43	0.21	0.3	0.05	0.06	0	0.5	0.22	0.2	0.84	0.21		0.0233333	0	0.06	0.243333	0.313333	0.0366667	0.306667	0.525
SmLINC101185-IBu	0	0	0	0	0	0	0	0	0	0	0	0	0	0	0	0	0	0.52	0.4	0	0	0	0		0	0	0	0	0	0.173333	0.133333	0
SmLINC101186-IBu	0	0	0	0	0	0	0	0	0	0	0	0	0	0	0	0	0	0	0.88	1.61	1.11	0	0		0	0	0	0	0	0	1.2	0
SmLINC101200-IBu	0.2	2.84	0.51	1.84	0.94	0.58	0	0	0	0	1.47	0	0	1.04	1.01	0	0	0	0	0	0	0	0		1.18333	1.12	0	0.49	0.683333	0	0	0
SmLINC101214-IBu	0	0	0	0	0	0	0	0	0	0	0.76	0	0	0.66	0	1.84	0.26	0.71	0.48	0	0	0.55	0		0	0	0	0.253333	0.22	0.936667	0.16	0.275
SmLINC101252-IBu	0	0	0	0	0	0	0	0	0	0	0	0.11	0	0	0	0	0	0	0	0	0	0.71	0		0	0	0	0.0366667	0	0	0	0.355
SmLINC101254-IBu	0	0	0	0	0	0	0	0	0	0	0	0	0	0	0.06	0	0	0	0	0	0.11	1.2	0.25		0	0	0	0	0.02	0	0.0366667	0.725
SmLINC101255-IBu	0.5	0.19	1.55	0.76	0.96	0.94	0	0	0	0	0	0.39	0	0.33	0.98	0.5	1.29	0	0	0	0.47	0.43	0		0.746667	0.886667	0	0.13	0.436667	0.596667	0.156667	0.215
SmLINC101286-IBu	0	0	0	0	0	0	1.2	0	0	0.35	0	0.37	0	0	0	1.44	0.57	2	0.44	0.3	0.4	6.69	1.46		0	0	0.4	0.24	0	1.33667	0.38	4.075
SmLINC101287-IBu	0	0	0	0	0	0	0	0	0	0	0	0	0	0	0	0	0	0	0	0	0	0	0		0	0	0	0	0	0	0	0
SmLINC101309-IBu	0	0	0	0.12	0.02	0.09	0.12	0	0	0.09	0.04	0.1	0	0.02	0.04	0.02	0.04	0	0.02	0.25	0.07	0.25	0		0	0.0766667	0.04	0.0766667	0.02	0.02	0.113333	0.125
SmLINC101310-IBu	0	0	0	0	0	0	0	0	0	0	0	0	0	0	0	0	0	0	0	0	0	0	0		0	0	0	0	0	0	0	0
SmLINC101314-IBu	2.59	1.18	0.95	0.32	1.29	0.74	0	0	0	0	0	0	0	0	1.57	3.47	2.17	0.73	0.2	1.21	0	1.02	0		1.57333	0.783333	0	0	0.523333	2.12333	0.47	0.51
SmLINC101315-IBu	0	0	0	0	0.41	0.52	0	0	0	0	0	0	1.76	0	0	0	1.47	0	0	0	0.32	0	0		0	0.31	0	0	0.586667	0.49	0.106667	0
SmLINC101317-IBu	0	0	0	0	0	0	0	0	4.39	0.3	1.45	0	0	0	0	0	0.08	0	0.19	0	0.11	3.65	0		0	0	1.46333	0.583333	0	0.0266667	0.1	1.825
SmLINC101331-IBu	0	0	0	0	0	0	0	0	0	0.49	0	0	0	0	0	0	0	0	0	0	0	0.62	0		0	0	0	0.163333	0	0	0	0.31
SmLINC101359-IBu	0	0	0	0	0	0	0	0	0	0.25	0	0	0	0	0	0	0	0.1	0.8	0	0.1	0	0		0	0	0	0.0833333	0	0.0333333	0.3	0
SmLINC101362-IBu	0	0	0	0	0	0	0	0	0	0	0	0	0	0	0	0	0	0	0	0	0	0	0		0	0	0	0	0	0	0	0
SmLINC101363-IBu	0	0	0	0	0	0	0	0	0	0.25	0	0	0	0	0	0	0	0	0	0	0	0	0		0	0	0	0.0833333	0	0	0	0
SmLINC101411-IBu	0.61	0.38	0.38	0.23	0.35	0.14	3.97	0	4.16	2.2	2.65	1.28	0	0	0	0.41	0	0.37	0	0	0	0	0		0.456667	0.24	2.71	2.04333	0	0.26	0	0
SmLINC101462-IBu	0	0	0	0	0	0	0	0.24	0.14	0.31	0.5	0	0	0	0	0	0.11	0	0	0.09	0	1.03	0		0	0	0.126667	0.27	0	0.0366667	0.03	0.515
SmLINC101496-IBu	0.71	0	0	0.19	0.17	0.3	2.25	2.95	2.28	1.67	0.93	1.05	0.53	0.26	0.24	0.31	0.25	0.27	0.37	0.31	0.5	2.16	2.91		0.236667	0.22	2.49333	1.21667	0.343333	0.276667	0.393333	2.535
SmLINC101497-IBu	0.2	0	0	0	0	0.28	0	1.97	0	0	0	0	0	0	0.64	0	0	0.18	0	0.75	0	2.49	0		0.0666667	0.0933333	0.656667	0	0.213333	0.06	0.25	1.245
SmLINC101499-IBu	2.11	0.63	0.35	0.54	0	0	0	0	0	0	0	0	2.55	0.79	0.49	0	0.2	0	1.12	0	0	1.35	5		1.03	0.18	0	0	1.27667	0.0666667	0.373333	3.175
SmLINC101500-IBu	0	0	0	0	0	0	0	0	0	0	0	0	0	0	0	0	0	0	0	0	0	0	0		0	0	0	0	0	0	0	0
SmLINC101510-IBu	9.95	9.94	9.86	9.96	8.66	8.28	13.59	10.45	14.22	16.88	14.59	11.57	6.91	5.39	4.6	10.11	10.24	12.04	8.61	8.07	8.25	21.98	18.91		9.91667	8.96667	12.7533	14.3467	5.63333	10.7967	8.31	20.445
SmLINC101519-IBu	4.99	6.94	3.58	0.41	0.49	1.25	4.51	3.16	4.86	4.2	1.61	3.27	4.89	1.56	3.05	8.36	9.3	11.82	0.15	0.28	0	2.33	1.95		5.17	0.716667	4.17667	3.02667	3.16667	9.82667	0.143333	2.14
SmLINC101558-IBu	10.39	24.35	22.33	26.39	26.42	37.03	9.14	0	5.46	4.84	7.3	9.25	1.35	4.5	3.12	16.82	19.64	16.65	3.42	5.49	4.93	16.87	9.86		19.0233	29.9467	4.86667	7.13	2.99	17.7033	4.61333	13.365
SmLINC101659-IBu	0	0	0	0	0	0	0	0	0	0.66	0	0.12	0	0	0	0	0	0	0	0.19	0	0	0		0	0	0	0.26	0	0	0.0633333	0
SmLINC101734-IBu	0	0.28	0.14	0.39	0.13	0.46	0.85	0	0	0.74	0	0.91	0	0.1	0	1.6	1.48	1.33	0.08	0	0.09	1.12	0		0.14	0.326667	0.283333	0.55	0.0333333	1.47	0.0566667	0.56
SmLINC101744-IBu	0.03	0.08	0.04	0	0.07	0.04	0.29	2.19	0.29	0.21	0.57	0.11	0.15	0.03	0.06	0	0	0.09	0.02	0.19	0	0.32	0.97		0.05	0.0366667	0.923333	0.296667	0.08	0.03	0.07	0.645
SmLINC101754-IBu	2.81	0.45	0.73	0.98	1.25	1.76	0	0	0.31	0.08	0.24	0.12	0.57	0.24	0.25	0.48	0.64	0.81	0.01	0.2	0	0.09	0		1.33	1.33	0.103333	0.146667	0.353333	0.643333	0.07	0.045
SmLINC101755-IBu	0.44	0	0.22	0.2	0.6	0.47	0	0	0	0.19	0	0	0	0	0	0.44	0.16	0.32	0	0	0	0	0		0.22	0.423333	0	0.0633333	0	0.306667	0	0
SmLINC101759-IBu	0.68	0.21	0.32	0.68	0.68	0.35	0	0.84	0	0	0.3	0	0	0	0.08	0.17	0.35	0.08	0	0.33	0	0	0		0.403333	0.57	0.28	0.1	0.0266667	0.2	0.11	0
SmLINC101788-IBu	0.1	0.25	0	0	0	0	0	0	0	0	0	0	0.96	0	0	0	0	0	0	0	0	0	0		0.116667	0	0	0	0.32	0	0	0
SmLINC101803-IBu	1.96	3.35	0.8	2.76	2.51	2.3	0.58	2.9	1.98	0.27	0	0.79	3.67	0.96	0.18	0.2	0.1	0.71	0.04	0.24	0.05	0.35	1.38		2.03667	2.52333	1.82	0.353333	1.60333	0.336667	0.11	0.865
SmLINC101811-IBu	0.68	0.23	0.19	0.13	0.08	0.09	20.27	18.59	10.07	15.57	15.61	7.79	0.05	0.1	0.31	0.02	0.11	0	1	1.83	1.42	0.66	1.43		0.366667	0.1	16.31	12.99	0.153333	0.0433333	1.41667	1.045
SmLINC101813-IBu	0	0.15	0.19	0.13	0.08	0.09	2.41	0.55	7.95	0	1.08	1.59	0.05	0.1	0	0.02	0	0	0	0.74	0	0.66	0		0.113333	0.1	3.63667	0.89	0.05	0.00666667	0.246667	0.33
SmLINC101896-IBu	0.04	0.09	0.09	0.05	0.04	0.07	4.87	12.41	11.99	5.96	9.94	3.44	0	0.02	0	0	0.01	0	0.01	0.08	0	0.09	0.04		0.0733333	0.0533333	9.75667	6.44667	0.00666667	0.00333333	0.03	0.065
SmLINC101897-IBu	0.5	0.15	0.23	0.1	0.09	0.1	16.92	19.3	24.07	13.74	16.56	6.31	0	0.01	0.03	0	0	0	0.02	0.05	0.01	0.31	0.34		0.293333	0.0966667	20.0967	12.2033	0.0133333	0	0.0266667	0.325
SmLINC101898-IBu	0.33	0.18	0.28	0.11	0.05	0.23	9.44	14.67	8.85	6.4	4.55	8.81	0	0	0	0	0	0	0.05	0.05	0	0	1.1		0.263333	0.13	10.9867	6.58667	0	0	0.0333333	0.55
SmLINC101899-IBu	0	0	0.09	0	0	0.1	12	0.37	11.54	3.27	1.96	0.43	0	0	0	0	0	0	0	0	0	0.32	0		0.03	0.0333333	7.97	1.88667	0	0	0	0.16
SmLINC101907-IBu	0	0	0	0	0	0	1.27	0	2.47	1.16	2.91	0.35	0	0	0	0	0	0	0	0	0	0	0		0	0	1.24667	1.47333	0	0	0	0
SmLINC101993-IBu	0	0.08	0	0	0.06	0	0.34	0	0.67	0.11	0.2	0.15	0	0	0.09	0.06	0.13	0.13	0.02	0.24	0.04	0.24	0.24		0.0266667	0.02	0.336667	0.153333	0.03	0.106667	0.1	0.24
SmLINC101994-IBu	0	0	0.03	0.05	0.05	0	0	0	0	0	0	0	0.4	0	0.11	0.01	0	0	0	0	0	0	0		0.01	0.0333333	0	0	0.17	0.00333333	0	0
SmLINC101995-IBu	0.04	0	0	0	0.08	0.23	0.14	1.08	0	0.52	0.29	0.37	0	0.16	0.25	0	0.06	0	0.03	0.11	0.03	0	1.05		0.0133333	0.103333	0.406667	0.393333	0.136667	0.02	0.0566667	0.525
SmLINC101996-IBu	0.34	0	0.13	0.25	0.03	0.35	1.87	9.44	0	2.75	1.66	0.38	0	0.05	0.27	0.08	0.08	0	0	1.2	0.86	0.93	0		0.156667	0.21	3.77	1.59667	0.106667	0.0533333	0.686667	0.465
SmLINC102050-IBu	0	0	0	0	0	0	0	0	0	0	0	0	0	0	0	0	0	0	0	0	0	0	0		0	0	0	0	0	0	0	0
SmLINC102051-IBu	0	0	0	0	0	0	0	0	0	0.24	0	0.13	0	0	0	0	0	0	0	0	0	0	0		0	0	0	0.123333	0	0	0	0
SmLINC102068-IBu	0	0.34	0	1.27	0	0.51	19.13	16.04	14.73	25.13	31.09	53.56	0	0.82	1.19	0.67	0	0.58	3.43	5.23	8.36	16.64	7.41		0.113333	0.593333	16.6333	36.5933	0.67	0.416667	5.67333	12.025
SmLINC102069-IBu	1.16	0.34	0	0	0.88	1.06	9.79	2.14	12.21	11.24	12.64	17.19	0	0	0	0.35	0	0	2.36	0.12	2.92	11.07	2.76		0.5	0.646667	8.04667	13.69	0	0.116667	1.8	6.915
SmLINC102070-IBu	0	0	1.23	0	0.56	0	0.85	13.77	5.09	1.42	1.88	4.23	0	0	0.49	0.37	0.4	0	0.67	0	1.56	5.14	2.68		0.41	0.186667	6.57	2.51	0.163333	0.256667	0.743333	3.91
SmLINC102088-IBu	0.16	0	0.21	0	0	0	0	0	0	0	0	0	0	0	0	0	0.3	0	0.12	0	0	0.94	0		0.123333	0	0	0	0	0.1	0.04	0.47
SmLINC102090-IBu	0.09	0	0	0.44	0	0	0.07	0	0	0	0	0	0	0	0	0	0	0	0	0	0	0.21	0		0.03	0.146667	0.0233333	0	0	0	0	0.105
SmLINC102091-IBu	1.7	1.46	1.35	1.28	1.85	1.64	0	0.28	0.13	0.31	0.07	0.18	0	0.06	0.03	1.12	0.72	1.73	0.1	0.06	0.05	0.3	0.33		1.50333	1.59	0.136667	0.186667	0.03	1.19	0.07	0.315
SmLINC102093-IBu	0.05	0	0.06	0.05	0.21	0.13	0	0	0.15	0	0.07	0.05	0	0	0	0.04	0.13	0.04	0	0	0	0.06	0.25		0.0366667	0.13	0.05	0.04	0	0.07	0	0.155
SmLINC102094-IBu	1.36	0.89	0.85	1.57	0.84	0.68	0	2.46	0.28	1.55	1.97	0.29	0	0.24	0.99	0.41	1.1	0.37	0.59	1.36	0.59	5.35	2.24		1.03333	1.03	0.913333	1.27	0.41	0.626667	0.846667	3.795
SmLINC102095-IBu	0	0	0	0	0	0	0	0	0	0	0	0	0	0	0	0	0	0	0	0	0	0	0		0	0	0	0	0	0	0	0
SmLINC102096-IBu	0.7	0.54	0.31	0.36	0.79	0.58	0	0	0	0	0	0.14	0	0	0	0.06	0.18	0.77	0.05	0	0	0.35	0		0.516667	0.576667	0	0.0466667	0	0.336667	0.0166667	0.175
SmLINC102097-IBu	2.48	1.34	1.91	2.83	2.12	2.21	1.16	0	0	0.29	0.39	0	0.63	0	0.09	1.1	1.44	0.72	0.25	0.43	0.07	0.89	1.05		1.91	2.38667	0.386667	0.226667	0.24	1.08667	0.25	0.97
SmLINC102106-IBu	0.1	0.25	0.25	0.06	0.06	0	0.27	0	0	0.32	0.43	0	0	0	0	0	0.09	0.14	0	0	0	0.28	0.19		0.2	0.04	0.09	0.25	0	0.0766667	0	0.235
SmLINC102226-IBu	1.12	0.69	0.62	2.05	1.09	0.68	0.3	0	1.72	0.68	1.62	0.4	3.82	0.2	0.16	3.5	0.81	0.76	0.61	0	0.17	0.22	0		0.81	1.27333	0.673333	0.9	1.39333	1.69	0.26	0.11
SmLINC102243-IBu	0.03	0	0	0.07	0	0	0.12	0	0	0	0.44	0.04	0	0	0	0.03	0	0	0.02	0	0	0.14	0.04		0.01	0.0233333	0.04	0.16	0	0.01	0.00666667	0.09
SmLINC102248-IBu	3.06	3.24	3.59	2.96	4.49	3.23	3.23	5.58	1.78	1.13	0	2.52	0	1.46	2.25	2.36	3.56	3.23	0.9	1.31	0.51	5	0		3.29667	3.56	3.53	1.21667	1.23667	3.05	0.906667	2.5
SmLINC102249-IBu	1.35	1.64	1.63	1.09	1.03	1.24	0.73	0	5.04	0.93	2.69	0.94	1.48	0.46	0.24	2.43	1.1	0.16	0.44	0.39	0.48	0	2.3		1.54	1.12	1.92333	1.52	0.726667	1.23	0.436667	1.15
SmLINC102270-IBu	0.16	0.01	0.25	0	0	0	0.6	0	0	0	0.56	0.51	0	0.14	0	0.46	0.46	0.82	0.15	0.68	0	0.22	0		0.14	0	0.2	0.356667	0.0466667	0.58	0.276667	0.11
SmLINC102271-IBu	0	0	0	0	0	0	0	0	0	0	0	0	0	0	0	0	0	0.17	0	0	0	0	1.25		0	0	0	0	0	0.0566667	0	0.625
SmLINC102298-IBu	0.18	0	0.14	0	0	0	0	0	0	0	1.17	0.26	0	0	0	0.19	0.07	0.14	0	0.21	0	0	1.02		0.106667	0	0	0.476667	0	0.133333	0.07	0.51
SmLINC102299-IBu	0.1	0	0	0	0	0	0	0	0	0	0	0	0	0	0	0.09	0	0.83	0	0	0	1.16	0		0.0333333	0	0	0	0	0.306667	0	0.58
SmLINC102306-IBu	0.44	3.03	4.2	0.52	1.08	1.41	0	0	0	0	1.81	0	0	0	0	0.47	0.57	0	0	1.78	0	0	0		2.55667	1.00333	0	0.603333	0	0.346667	0.593333	0
SmLINC102376-IBu	0	0.64	0.55	0.83	0.25	0.1	0	0	0	0	0	0	0	0	0	0	0	0.33	0	0	0	0	0		0.396667	0.393333	0	0	0	0.11	0	0
SmLINC102377-IBu	0.79	0.48	0.53	1.07	0.46	0.59	0.12	0	0	0	0.17	0	0.3	0	0	0.1	0	0.15	0	0.06	0	0	0		0.6	0.706667	0.04	0.0566667	0.1	0.0833333	0.02	0
SmLINC102378-IBu	0	0.15	1.02	0	0.38	0	0	0	0	0	0	0	0	0.03	0	0	0.3	0	0	0	0	0	0		0.39	0.126667	0	0	0.01	0.1	0	0
SmLINC102379-IBu	0.53	0.94	0.95	0.6	0.35	0.1	0	0	0	0.49	2.1	0.17	0	0.07	0.08	0.08	0.13	0.07	0	0.15	0	0.43	0.39		0.806667	0.35	0	0.92	0.05	0.0933333	0.05	0.41
SmLINC102387-IBu	0	0	0	0	0	0	0	0	0	0	0	0	0	0	0	0	0.07	0	0.18	0	0	1.42	1.81		0	0	0	0	0	0.0233333	0.06	1.615
SmLINC102396-IBu	0	0	0	0	0	0.1	0	0	0	0.16	0.64	0	0	0.25	0	0	0.09	0	6.26	9.01	5.68	0.21	0		0	0.0333333	0	0.266667	0.0833333	0.03	6.98333	0.105
SmLINC102403-IBu	0	0	0	0	0	0	0	0	0	0	0.65	0	0	0	0.07	0	0	0	0.89	0.86	0.93	0.11	0		0	0	0	0.216667	0.0233333	0	0.893333	0.055
SmLINC102404-IBu	0	0	0	0	0	0	0	0	0	0.17	0	0	0	0	0	0	0	0	0	0.29	0	0.11	0.89		0	0	0	0.0566667	0	0	0.0966667	0.5
SmLINC102407-IBu	0.1	0	0	0	0.12	0	0.18	0	0.61	1.13	0	0	0	0	0	0	0	0	0	0.2	0	0	0		0.0333333	0.04	0.263333	0.376667	0	0	0.0666667	0
SmLINC102408-IBu	0	0	0	0.21	0	0.08	1.2	2.98	2.53	0	0.53	1.18	0	0	0	0	0	0	0	0	0	1.21	0		0	0.0966667	2.23667	0.57	0	0	0	0.605
SmLINC102409-IBu	0	0	0	0	0	0	0.73	0	0	0.27	0	0.42	0	0	0	0	0	0	0	0	0	0	0		0	0	0.243333	0.23	0	0	0	0
SmLINC102410-IBu	0	0	0.24	0	0	0	4.74	0	0	0.84	0	0	0	0	0	0	0	0	0	0.36	0	0	0		0.08	0	1.58	0.28	0	0	0.12	0
SmLINC102411-IBu	1.45	0	0	0	0	0	46.62	67.27	41.66	26.94	35.97	34.53	0	0	0	0	0	0	0	0	0	0	0		0.483333	0	51.85	32.48	0	0	0	0
SmLINC102412-IBu	0	2.05	0.93	0.5	0.85	1.03	28.21	4.81	26.99	18.49	30.96	15.43	1.78	0	0	0	0	0	0	0	0	0	0		0.993333	0.793333	20.0033	21.6267	0.593333	0	0	0
SmLINC102413-IBu	16.59	35.52	25.16	31.09	35.46	32.65	32.89	26.92	78.56	35.92	4.35	35.62	19.8	34.3	32.47	45.09	34.58	43.05	71.59	57.27	52	21.51	45.5		25.7567	33.0667	46.1233	25.2967	28.8567	40.9067	60.2867	33.505
SmLINC102415-IBu	0	0	0	0	0	0	0	0	0	0	14.2	0	0	0	0	0	0	0	0	0	0	0	0		0	0	0	4.73333	0	0	0	0
SmLINC102416-IBu	0	0	0	0	0	0	0	0	0	0	0.47	0	0	0	0	0	0	0	0	0.71	0	0	0		0	0	0	0.156667	0	0	0.236667	0
SmLINC102417-IBu	1.15	1.19	1.79	1.41	0.88	0.91	2.91	0.23	1.12	2.08	1.01	0.88	0.68	0.58	0.76	1.45	0.91	1.82	0.93	0.92	0.63	2.56	2.99		1.37667	1.06667	1.42	1.32333	0.673333	1.39333	0.826667	2.775
SmLINC102418-IBu	0.32	1.3	0.43	0.76	0	0	0.71	2.61	0	1.52	2.62	0	0	0	0.67	0.69	0.81	0.61	0.47	0	0	0	3.09		0.683333	0.253333	1.10667	1.38	0.223333	0.703333	0.156667	1.545
SmLINC102419-IBu	0	0	0	0	0	0	0	0	0	0	0.38	0.05	0	0	0	0	0	0	0	0.09	0	0	0		0	0	0	0.143333	0	0	0.03	0
SmLINC102425-IBu	0.45	0.64	0.44	0.39	0.53	0.42	0.07	0	0	0	0	0	0.15	0.11	0.17	0.47	0.29	0.3	0.01	0	0.02	0.24	0.04		0.51	0.446667	0.0233333	0	0.143333	0.353333	0.01	0.14
SmLINC102426-IBu	0.03	0.41	0.23	0.23	0	0.28	0	0	0	0.4	0	0.39	0	0.03	0	0	0	0	0	0	0	0	0		0.223333	0.17	0	0.263333	0.01	0	0	0
SmLINC102427-IBu	0.97	0.49	0.55	0.41	0.33	0.49	0.21	0	0	0.27	0	0	0	0.04	0.19	0.17	0	0	0	0.1	0	0	0		0.67	0.41	0.07	0.09	0.0766667	0.0566667	0.0333333	0
SmLINC102428-IBu	0	0.69	0.05	0.07	0.2	0	0.36	0.17	0.59	0	0.37	0.15	0.71	0.09	0	0	0.2	0.13	0.02	0	0	0.38	0.13		0.246667	0.09	0.373333	0.173333	0.266667	0.11	0.00666667	0.255
SmLINC102429-IBu	0.36	0.06	0.1	0	0.07	0	0	0	0	0	0	0	1.1	0	0	0	0	0	0	0	0	0	0		0.173333	0.0233333	0	0	0.366667	0	0	0
SmLINC102430-IBu	0.09	0	0	0	0	0	0	0	0	0	0.11	0	0	0.13	0	0	0.07	0	0	0	0	0	0		0.03	0	0	0.0366667	0.0433333	0.0233333	0	0
SmLINC102431-IBu	0.29	0.62	0.6	0.63	0.32	0.12	0	0.25	0.72	0.24	0.77	0.02	0.49	0.07	0.27	0	0.27	0	0	0.24	0	0	0.03		0.503333	0.356667	0.323333	0.343333	0.276667	0.09	0.08	0.015
SmLINC102432-IBu	0.18	0.51	0.67	0.36	0.07	0.09	0	0	0	0.12	0	0	0	0	0	0.06	0.23	0.26	0	0	0	0	0		0.453333	0.173333	0	0.04	0	0.183333	0	0
SmLINC102433-IBu	0.16	0.19	0.25	0.08	0.08	0.11	0.34	0	0	0.13	0	0.4	0	0	0	0	0.22	0	0	0	0	0	0		0.2	0.09	0.113333	0.176667	0	0.0733333	0	0
SmLINC102434-IBu	1.33	0.09	0.31	0	0	0	0	0	0	0.3	0.83	0	0	0.09	0	0	0	0.12	0	0.01	0	0.19	0		0.576667	0	0	0.376667	0.03	0.04	0.00333333	0.095
SmLINC102435-IBu	0.02	0.66	0.32	0.09	0	0	0	0	0.61	0	0	0.15	0	0	0	0.07	0.2	0.16	0	0	0	0	0		0.333333	0.03	0.203333	0.05	0	0.143333	0	0
SmLINC102454-IBu	0	0	0	0	0	0	0.7	0	0	0.61	0	0.32	0	0.08	0	0	0	0	0.72	1.98	0.31	0.4	0		0	0	0.233333	0.31	0.0266667	0	1.00333	0.2
SmLINC102494-IBu	0	0	0	0.26	0	0	0	0	0	0	0	0	0	0	0	0	0	0	0	0	0	0	0		0	0.0866667	0	0	0	0	0	0
SmLINC102497-IBu	0.08	0	0.2	0	0.28	0	0.15	3.19	0.72	0.88	0	0.28	0	0	0	0.16	0.1	0.15	0	0.47	0	1.03	0		0.0933333	0.0933333	1.35333	0.386667	0	0.136667	0.156667	0.515
SmLINC102528-IBu	0.91	0.08	0.2	0.11	0.07	0.63	0	1	0.66	0	0	0	0	0	0	0.03	0.3	0.29	0	0	0	0.32	0		0.396667	0.27	0.553333	0	0	0.206667	0	0.16
SmLINC102530-IBu	0.48	0.2	0.32	0.18	0.42	0.17	0	0	0	0	0	0	0	0	0	0	0	0	0	0	0	0.18	0		0.333333	0.256667	0	0	0	0	0	0.09
SmLINC102531-IBu	0	0.35	0	0.67	0.66	0.26	0	0	0	0	0	0	0	0	0	0	0	0.22	0	0	0	0	0		0.116667	0.53	0	0	0	0.0733333	0	0
SmLINC102532-IBu	0.3	0	0	0.41	0.5	0.3	0	0	0	0.19	0.3	0	0	0	0	0.17	0.15	0	0.3	0	0	0	0.22		0.1	0.403333	0	0.163333	0	0.106667	0.1	0.11
SmLINC102586-IBu	51.9	28.13	26.09	24.7	23.83	30.34	106.86	117.93	71.98	104.93	122.97	55.74	40.2	12.59	11.44	47.17	35.99	49.34	88	71.16	87.28	93.53	135.49		35.3733	26.29	98.9233	94.5467	21.41	44.1667	82.1467	114.51
SmLINC102587-IBu	18.69	15.09	14.08	7.46	9.48	16.22	22.57	16.21	35.49	11.65	20.01	7.25	10.61	3.49	4.32	11.86	11.97	23.03	8.48	5.16	8.01	14.62	19.55		15.9533	11.0533	24.7567	12.97	6.14	15.62	7.21667	17.085
SmLINC102590-IBu	0.96	1.07	1.69	0.98	2.05	0.98	1.98	0	0	1.72	2.84	0.87	1.85	1.63	2.59	3.93	2.6	0.98	1.6	0	0.85	2.38	0.76		1.24	1.33667	0.66	1.81	2.02333	2.50333	0.816667	1.57
SmLINC102592-IBu	227.63	176.49	143.4	129.57	129.85	161.85	46.31	65.34	59.59	68.52	59.62	54.69	43.52	24.31	26.39	43.17	42	32.89	6.78	9.54	7.53	65.9	84.93		182.507	140.423	57.08	60.9433	31.4067	39.3533	7.95	75.415
SmLINC102596-IBu	0.15	0	0	0.17	0	0.21	0	0	3.51	0.33	0.27	0	0	0.13	0.45	0.15	0	0.68	0.21	0	0.25	0.64	0.99		0.05	0.126667	1.17	0.2	0.193333	0.276667	0.153333	0.815
SmLINC102597-IBu	0.99	1.22	2.37	0.77	0.63	3.11	0	0	0	0	0	0	0.14	0.05	0.06	1.37	1.16	0.45	0.09	0.12	0.2	0	0		1.52667	1.50333	0	0	0.0833333	0.993333	0.136667	0
SmLINC102602-IBu	0	0.05	0	0	0.05	0.16	0.15	0	1.44	0.26	0.28	0.18	0.76	0.04	0	0.08	0.05	0	0.28	0.39	0.6	0.69	1.05		0.0166667	0.07	0.53	0.24	0.266667	0.0433333	0.423333	0.87
SmLINC102639-IBu	0.24	0.15	0	0.27	0.28	0.17	0.91	0	0	0	0	0	0	0	0.12	0.42	0.93	0.5	0	0	0	0.34	1.26		0.13	0.24	0.303333	0	0.04	0.616667	0	0.8
SmLINC102640-IBu	0	0	0	0.25	0.26	0	0	0	0	0	1.23	0	0	0	0	0.23	0.4	0	0	0	0	0	0		0	0.17	0	0.41	0	0.21	0	0
SmLINC102641-IBu	0	0	0	0	0	0	0	0	0	0.61	0	0.13	0	0.15	0	0.26	0.27	0.07	0.04	0.11	0	0	0		0	0	0	0.246667	0.05	0.2	0.05	0
SmLINC102642-IBu	0	0	0	0	0	0	0	0	0	0	0	0	0	0	0	0	0	0	0	0	0	0	0		0	0	0	0	0	0	0	0
SmLINC102672-IBu	0.32	0	0.27	0.19	0.28	0.56	0.46	0	0	0	0	0	0	0	0	0.17	0.15	0.07	0	0	0	0	0		0.196667	0.343333	0.153333	0	0	0.13	0	0
SmLINC102673-IBu	0.01	0.2	0	0	0	0.55	0	0	0	0	0	0	0	0	0	0	0	0	0	0	0	0	0		0.07	0.183333	0	0	0	0	0	0
SmLINC102674-IBu	0	0.88	0.55	0	0	0	0	0	0	0	0	0	0	0	0	0	0.11	0	0	0	0	0	0		0.476667	0	0	0	0	0.0366667	0	0
SmLINC102683-IBu	0.24	0.26	0.27	0.08	0.08	0.21	0	0	0	0.35	0.12	0.08	0.29	0	0.14	0.08	0.14	0.06	0	0	0.04	0	0		0.256667	0.123333	0	0.183333	0.143333	0.0933333	0.0133333	0
SmLINC102684-IBu	0	0	0.08	0.08	0	0.09	0.12	0.59	0	0.16	0	0	0	0	0	0.07	0	0	0	0	0.04	0.07	0		0.0266667	0.0566667	0.236667	0.0533333	0	0.0233333	0.0133333	0.035
SmLINC102685-IBu	0.07	0	0.78	0.03	0.59	0.1	0.17	0	0	0.12	0.4	0.92	2.93	0.36	0.6	0.16	0.04	0.08	0	0.27	0	0	0.74		0.283333	0.24	0.0566667	0.48	1.29667	0.0933333	0.09	0.37
SmLINC102735-IBu	0	0	0	0	0	0	0	0	0	0.16	0	0	0	0	0.07	0	0.09	0	0	0	0	0.21	0		0	0	0	0.0533333	0.0233333	0.03	0	0.105
SmLINC102736-IBu	0	0	0.51	0	0	0	0	0	0	0	0	0	0	0	0	0	0.24	0	0	0	0	0	0		0.17	0	0	0	0	0.08	0	0
SmLINC102758-IBu	0.1	0.4	0	0	0.66	0.43	5.61	0	11.88	1.43	3.78	6.67	0	0	0	0	0	0	0	0	0	0	0		0.166667	0.363333	5.83	3.96	0	0	0	0
SmLINC102759-IBu	0.1	0	0.65	0.07	0	0	8.45	17.41	9.61	4.88	6.47	9.21	0	0	0	0	0	0	0.09	0	0	0.27	0		0.25	0.0233333	11.8233	6.85333	0	0	0.03	0.135
SmLINC102766-IBu	0.07	0.26	0.53	0.24	0.49	1.62	0	0	0	0.15	0	0.08	0	0.06	0	0	0.42	0	0.1	0.27	0.06	0	0		0.286667	0.783333	0	0.0766667	0.02	0.14	0.143333	0
SmLINC102796-IBu	0	0	0	0	0	0	0.19	0	0	0	0	0	0	0	0	0	0	0	0	0	0.08	0.14	0		0	0	0.0633333	0	0	0	0.0266667	0.07
SmLINC102797-IBu	0	0	0	0	0	0	0	0	0	0	0	0	0	0	0	0	0	0	0	0	0	0	0		0	0	0	0	0	0	0	0
SmLINC102798-IBu	0	0	0	0	0	0	0	0	0	0	0	0	0	0	0.19	0	0	0	0	0	0	0	0.12		0	0	0	0	0.0633333	0	0	0.06
SmLINC102799-IBu	0	0	0	0	0	0	0	0	0	0	0.48	0.14	0	0	0	0	0	0.06	0	0	0	0	0		0	0	0	0.206667	0	0.02	0	0
SmLINC102800-IBu	0.06	0.04	0	0.04	0.04	0.08	0	0	0	0.07	0	0.01	0.8	0.16	0.03	0.06	0.52	0.37	0.04	0.06	0	1.11	0.32		0.0333333	0.0533333	0	0.0266667	0.33	0.316667	0.0333333	0.715
SmLINC102891-IBu	6.84	7.06	0	4.58	4.64	6.21	0	0	0	0	0.26	0	0	0	0	0	0	0	0	0	0	0	0		4.63333	5.14333	0	0.0866667	0	0	0	0
SmLINC102893-IBu	0	0	4.82	0	0	0	0	0	0	0	0	0	0	0.13	0.15	0	0	0	0	0	0	0	0.2		1.60667	0	0	0	0.0933333	0	0	0.1
SmLINC102895-IBu	0	0.54	0	0.24	0.25	0.44	4.69	0	7.24	2.1	3.38	1.98	1.28	0.28	0.32	0.54	0.19	0.19	0.37	0.82	0.27	3.78	1.54		0.18	0.31	3.97667	2.48667	0.626667	0.306667	0.486667	2.66
SmLINC102896-IBu	0	0	0	0	0	0	0.67	0	0	0	0	0	0	0	0	0	0	0	0	0	0	0	0		0	0	0.223333	0	0	0	0	0
SmLINC102955-IBu	0.24	0.1	0	0.27	0	0	5.11	2.89	1.39	2.91	5.88	1.26	0.19	0.2	0	0.24	0.37	0.78	1.87	2.57	1.75	2.56	3.07		0.113333	0.09	3.13	3.35	0.13	0.463333	2.06333	2.815
SmLINC102972-IBu	6.04	10.34	12.14	11.94	11.47	9.18	36.53	27.47	48.92	27.53	28.61	25.59	4.8	8.07	5.15	7.97	8.55	7.74	13.31	8.74	8.14	49.8	52.79		9.50667	10.8633	37.64	27.2433	6.00667	8.08667	10.0633	51.295
SmLINC102973-IBu	22.41	10.33	15.83	5.57	8.22	12.5	54.55	40.92	38.77	31.66	47.37	53.6	18.18	6.29	4.41	6.19	21.94	10.19	19.83	21.76	15.84	25.65	33.66		16.19	8.76333	44.7467	44.21	9.62667	12.7733	19.1433	29.655
SmLINC102986-IBu	3.01	0	0	0.41	1.3	2.92	5.64	22.94	9.37	5.76	1.08	1.23	3.06	2.97	0	1.5	2.84	3.91	3.8	1.67	3.46	16.08	10.48		1.00333	1.54333	12.65	2.69	2.01	2.75	2.97667	13.28
SmLINC102987-IBu	12.7	11.96	5.03	5.4	2.22	2.77	40.62	56.1	60.17	37.8	45.17	14.45	15.03	3.44	1.22	6.16	7.68	7.82	14.56	26.73	21	77.39	46.64		9.89667	3.46333	52.2967	32.4733	6.56333	7.22	20.7633	62.015
SmLINC102988-IBu	0.89	3.96	0	3.32	1.92	0	4.77	8.34	14	7.5	31.19	4.03	0	0.98	1.16	2.09	3.88	1.81	11.48	5.8	5.8	16.27	12.18		1.61667	1.74667	9.03667	14.24	0.713333	2.59333	7.69333	14.225
SmLINC102989-IBu	10.54	1.85	4.44	1.38	0	4.23	14.15	3.18	21.24	12.19	0.9	0.85	9.64	0.35	0.99	4.69	2.73	5.59	7.49	5.76	6.72	35.12	21.34		5.61	1.87	12.8567	4.64667	3.66	4.33667	6.65667	28.23
SmLINC102990-IBu	0.33	0.21	0.84	0.19	0.39	0	0	0	0	0	0	0	0	0	0	0	0	0	0	0.32	0	0	0		0.46	0.193333	0	0	0	0	0.106667	0
SmLINC102999-IBu	0	0	0	0	0	0	1.84	0	0	0	0	0	0	0.26	0	0	0	0	0	0	0	0	0		0	0	0.613333	0	0.0866667	0	0	0
SmLINC103071-IBu	0	0	0	0	0	0	0	0	0	0	0	0	0	0	0	0	0	0	0	0	0	0	0		0	0	0	0	0	0	0	0
SmLINC103072-IBu	0	0	0	0	0	0	0	0	0	0	0	0.09	0	0	0	0.13	0.28	0	0	0	0	0	0		0	0	0	0.03	0	0.136667	0	0
SmLINC103073-IBu	0	0	0	0	0	0	0	3.64	0	0	0	0	0	0	0	0.47	0.08	0	0	0	0	0	0		0	0	1.21333	0	0	0.183333	0	0
SmLINC103074-IBu	0	0	0	0	0	0	0	0	0	0	0	0	0	0	0	0	0	0	0	0	0	0	0		0	0	0	0	0	0	0	0
SmLINC103075-IBu	0	0	0	0	0	0	0	0	0	0.37	0.59	0	0	0	0	0	0	0	0	0	0	0	0		0	0	0	0.32	0	0	0	0
SmLINC103076-IBu	0	0	0	0	0	0.35	0	0	0	0	0	0	0.9	0	0	0	0	0	0	0	0.1	0	0		0	0.116667	0	0	0.3	0	0.0333333	0
SmLINC103080-IBu	0	0.62	0	0.55	0.54	0	0	0	0	0	0	0	0	0	0	0.17	0	0.05	0	0	0	0	0		0.206667	0.363333	0	0	0	0.0733333	0	0
SmLINC103081-IBu	0.69	0.12	0.72	0	0.28	0.09	0.18	0.94	1.53	0.14	0.61	0	0	0.03	0	0	0.1	0	0	0	0	0.14	0		0.51	0.123333	0.883333	0.25	0.01	0.0333333	0	0.07
SmLINC103083-IBu	0	0	0	0	0.1	0	0	0	0	0	0	0	0	0	0	0	0	0	0	0	0.04	0	0		0	0.0333333	0	0	0	0	0.0133333	0
SmLINC103090-IBu	0	0.44	0	0	0	0	0	0	2.02	0.38	0	0.41	0	0	0	0	0.42	0.16	0	0.67	0.15	2.2	1.84		0.146667	0	0.673333	0.263333	0	0.193333	0.273333	2.02
SmLINC103121-IBu	0	0	0	0	0	0.21	0	0	0.46	0.17	1.22	0.09	0.18	0.07	0.08	0	0	0	0.22	0.3	0.06	0.22	0		0	0.07	0.153333	0.493333	0.11	0	0.193333	0.11
SmLINC103126-IBu	0	0	0	0	0	0	0	0	0	0	0	0	0	0	0	0	0	0	0	0	0	0	0		0	0	0	0	0	0	0	0
SmLINC103127-IBu	0	0	0	0	0	0	0	0	0	0	0	0	0	0	0	0	0	0	0	0	0	0	0		0	0	0	0	0	0	0	0
SmLINC103128-IBu	0	0	0	0	0	0	0	0	0.93	0.68	0	0	0	0	0	0	0	0	0	0	0	0	0		0	0	0.31	0.226667	0	0	0	0
SmLINC103129-IBu	0	0	0	0	0	0	0	0	0	0	0	0	0	0	0	0	0	0	0	0	0	0	0		0	0	0	0	0	0	0	0
SmLINC103318-IBu	0	0	0	0	0	0	0	0	0	0	0	0	0	0	0.26	0	0	0	0	0	0	0	0		0	0	0	0	0.0866667	0	0	0
SmLINC103333-IBu	0	3.93	1.76	6.68	8.01	3.09	0	0	0	0.84	0	0	0	0	0.97	5.48	7.08	1.75	0.54	0	0	2.4	0		1.89667	5.92667	0	0.28	0.323333	4.77	0.18	1.2
SmLINC103334-IBu	24.81	16.25	13.44	9.94	7.19	15.92	33.13	33.85	37.04	27.26	25.52	26.32	17.49	13.38	13.66	14.36	15.56	13.65	31.97	27.84	25.66	46.64	56.7		18.1667	11.0167	34.6733	26.3667	14.8433	14.5233	28.49	51.67
SmLINC103337-IBu	0.97	0.93	0	0	0	0	0	0	0	0	0	0.41	0	0	0	0	0.78	2.52	0	0	0.38	0	0		0.633333	0	0	0.136667	0	1.1	0.126667	0
SmLINC103338-IBu	0	0	0	0	0	0	0	0	0	0.11	0	0	0	0	0	0	0	0	0	0	0	0	0		0	0	0	0.0366667	0	0	0	0
SmLINC103340-IBu	7.15	4.6	6.57	9.23	8.29	12.31	0.49	0	1.15	0.57	0.23	0	0	0.79	0.26	5.97	3.27	7.1	0.18	0	0.33	0.55	1.37		6.10667	9.94333	0.546667	0.266667	0.35	5.44667	0.17	0.96
SmLINC103355-IBu	2.75	0	1.82	0.32	0.33	0.83	0	0	0.82	0.64	4.25	0.34	0	0.48	0.57	0	0	0.26	0.2	0	0.74	2.8	3.49		1.52333	0.493333	0.273333	1.74333	0.35	0.0866667	0.313333	3.145
SmLINC103357-IBu	0.5	0	0.21	0	0	0.44	1.31	0	1.3	0.71	0.38	0.06	0	0	0	0.17	0.29	0.1	0.27	0.32	0.32	0	1.63		0.236667	0.146667	0.87	0.383333	0	0.186667	0.303333	0.815
SmLINC103359-IBu	0	0	0	0	0	0	0	0	0	0	0	0	0	0	0	0	0	0	0	0	0	0	0		0	0	0	0	0	0	0	0
SmLINC103360-IBu	0	0	0	0	0	0	0	0	0	0.06	0.09	0	0	0	0	0.03	0.05	0	0	0	0	0.16	0		0	0	0	0.05	0	0.0266667	0	0.08
SmLINC103384-IBu	0	0	0	0	0.26	0	0	0	0	0	0	0	0	0	0	0	0.07	0.23	0	0	0	0	0		0	0.0866667	0	0	0	0.1	0	0
SmLINC103385-IBu	1.8	1.29	1.87	2.42	1.26	0.86	7.65	10.24	10.29	10.74	12.47	12.06	1.83	1.77	1.23	1.2	1.71	1.44	4.32	6.73	4.05	20.67	23.87		1.65333	1.51333	9.39333	11.7567	1.61	1.45	5.03333	22.27
SmLINC103428-IBu	0.31	0.82	0.27	0.54	0.63	0.69	0	0	0	1.03	0	0	0	0	0	0.29	0.09	0	0.08	0	0	0.84	0		0.466667	0.62	0	0.343333	0	0.126667	0.0266667	0.42
SmLINC103512-IBu	4.94	3.44	3.09	3.62	6.26	4.58	3.83	5.75	21.13	8.83	4.11	4.84	8.01	4.18	3.6	4.35	8.61	7.1	6.26	6.93	2.66	27.47	14.43		3.82333	4.82	10.2367	5.92667	5.26333	6.68667	5.28333	20.95
SmLINC103516-IBu	0	0	0	0	0	0	0	0	0	0	0	0	0	0	0	0	0	0	0	0	0	0	0		0	0	0	0	0	0	0	0
SmLINC103517-IBu	0	0.18	0	0	0	0	0	0	0	0	0	0	0	0	0.07	0	0	0	0	0	0	0	0		0.06	0	0	0	0.0233333	0	0	0
SmLINC103518-IBu	0	0	0	0	0	0	0.96	0	0	0.73	0	0	0	0	0	0	0.27	0	0	0.85	0	0	0		0	0	0.32	0.243333	0	0.09	0.283333	0
SmLINC103519-IBu	0	0	0	0	0	0	0	0	0	0	0	0	0	0	0	0	0	0	0	0	0	0	0		0	0	0	0	0	0	0	0
SmLINC103520-IBu	0	0	0	0	0	0	0	0	0	0	0	0	0	0	0	0	0	0	0	0	0	0	0		0	0	0	0	0	0	0	0
SmLINC103521-IBu	0	0	0	0	0	0	0	0	5.4	0	3.44	0	0	0	0.11	0	0	0	0	0	0	0	0		0	0	1.8	1.14667	0.0366667	0	0	0
SmLINC103522-IBu	0	1.16	0.04	0	0.14	0.51	0	8.15	0	0	0	0.66	0	0	0.92	0.4	0.05	0	0	0	0	0	0		0.4	0.216667	2.71667	0.22	0.306667	0.15	0	0
SmLINC103523-IBu	2.73	0	0	0	0	0	0	0	15.73	8.45	8.55	0	4.1	0	0	2.39	0	1.44	4.83	2.01	2	8.23	8.37		0.91	0	5.24333	5.66667	1.36667	1.27667	2.94667	8.3
SmLINC103524-IBu	0	0.58	0	0	0	0	0	0	0	0	0	1.14	0	2.21	0	0	0	0	0	0	0	0	0		0.193333	0	0	0.38	0.736667	0	0	0
SmLINC103525-IBu	1.52	0	2.39	0	0.93	0.12	0	1.92	0	0	0	2.52	0	2.5	0.28	0	4.27	2.97	4.14	0.11	4.36	14.64	14.02		1.30333	0.35	0.64	0.84	0.926667	2.41333	2.87	14.33
SmLINC103526-IBu	0.5	0	0	0.31	0.56	0	0	0	0	1.57	0	2.08	0	0.31	0.87	0.55	0.55	0.51	0.48	0	0.68	2.36	0		0.166667	0.29	0	1.21667	0.393333	0.536667	0.386667	1.18
SmLINC103527-IBu	1.62	2.5	0	1.3	0.36	2.07	5.43	0	0	11.13	0	4.49	0	1.14	1.64	0	0	0	0	1.1	1.77	10.3	0		1.37333	1.24333	1.81	5.20667	0.926667	0	0.956667	5.15
SmLINC103632-IBu	0.06	0	0	0	0	0	0	0	0	0	0	0.07	0.74	0.1	0.75	0.1	0	0	0	0	0	0	0		0.02	0	0	0.0233333	0.53	0.0333333	0	0
SmLINC103644-IBu	0.23	0.15	0.15	0	0	0.96	0	0.29	1.36	1.01	0.82	1.61	0.55	0	0	0	0.07	0	0	0	0	0.49	0		0.176667	0.32	0.55	1.14667	0.183333	0.0233333	0	0.245
SmLINC103652-IBu	0	0	0	0	0	0	0	0	0	0.65	0	0	0	0	0	0	0	0	0	0	0	0	0		0	0	0	0.216667	0	0	0	0
SmLINC103685-IBu	2.45	3.33	2.37	3.73	2	2.35	0	0.95	0	0.55	0.34	0	0.46	0	0	0.19	0.34	0.17	0.72	2.89	0.32	0	0		2.71667	2.69333	0.316667	0.296667	0.153333	0.233333	1.31	0
SmLINC103686-IBu	1.36	2.75	1.63	1.6	1.18	2.1	0.24	0	0	0.38	0	0.07	0	0	0.13	0	0	0.06	0.93	0.5	0.32	0	0		1.91333	1.62667	0.08	0.15	0.0433333	0.02	0.583333	0
SmLINC103688-IBu	0	0	0	0	0.25	0.34	0	0	0	0	0	0	0	0	0	0.64	0	0.1	0	0	0	0	0		0	0.196667	0	0	0	0.246667	0	0
SmLINC103690-IBu	0.48	0.37	0.23	0.24	0	0	0	0	0	0	0	0	0	0	0	0	0	0	0	0	0	0	0		0.36	0.08	0	0	0	0	0	0
SmLINC103691-IBu	0.18	0.75	0.4	0.13	0	0	0	0	0.17	0	0.2	0	0	0	0	0	0	0	0	0	0	0	0		0.443333	0.0433333	0.0566667	0.0666667	0	0	0	0
SmLINC103692-IBu	0	0	0.4	0	0	0	0	0	0	0	0	0	0	0	0	0	0	0	0	0	0	0	0		0.133333	0	0	0	0	0	0	0
SmLINC103693-IBu	0	0	0	0.27	1.15	1.97	0	0	0	0	0	0	0	0	0.27	0	0.32	0	0	0	0	0	0		0	1.13	0	0	0.09	0.106667	0	0
SmLINC103694-IBu	0	0	0	0	0.1	0	0	0	0	0	0	0	0	0	0	0	0	0	0	0	0	0	0		0	0.0333333	0	0	0	0	0	0
SmLINC103695-IBu	0	0	0	0	0	0	0	0	0	0	0	0.33	0	0	0	0	0	0	0	0	0	0	0		0	0	0	0.11	0	0	0	0
SmLINC103702-IBu	0.07	0.09	0.15	0.17	0	0.24	0.77	1.58	0.53	0.46	0.44	0	0	0.06	0	0.08	0.29	0.24	0.73	0.66	0.25	0.59	0.63		0.103333	0.136667	0.96	0.3	0.02	0.203333	0.546667	0.61
SmLINC103737-IBu	0.18	0	0.1	0.05	0.04	0	0.07	0	0.24	0.14	0.11	0.17	0	0	0	0	0	0.08	0	0.07	0	0	0		0.0933333	0.03	0.103333	0.14	0	0.0266667	0.0233333	0
SmLINC103738-IBu	0.08	0	0.1	0.13	0.04	0.15	0	0	0	0.08	0	0	0	0	0	0.08	0.09	0	0.03	0.08	0	0.22	0		0.06	0.106667	0	0.0266667	0	0.0566667	0.0366667	0.11
SmLINC103739-IBu	0	0	0	0	0	0	0	0	0	0	0	0	0	0	0	0	0	0	0	0	0	0	0		0	0	0	0	0	0	0	0
SmLINC103762-IBu	0.07	0.08	0	0.12	0.04	0	0.25	0.99	0	0.15	0.17	0.04	1.66	1.16	1.51	0	0.14	0	0.02	0	0	0	0.04		0.05	0.0533333	0.413333	0.12	1.44333	0.0466667	0.00666667	0.02
SmLINC103764-IBu	0	0	0	0.19	0	0	0	0	0	0	1.22	0.2	0.41	2.32	1.18	0	0.1	0.31	0	0	0	1.19	0		0	0.0633333	0	0.473333	1.30333	0.136667	0	0.595
SmLINC103794-IBu	0.46	0.23	0.23	0.42	0.21	0.25	3.24	0	4.57	2.59	7.18	1.36	0	0	0	0.28	0.27	0.17	0.06	0	0	2.07	2.38		0.306667	0.293333	2.60333	3.71	0	0.24	0.02	2.225
SmLINC103797-IBu	0	0	0	0	0	0	0	0	0.5	0	0	0	0	0	0	0	0	0	0	0	0	0.49	0		0	0	0.166667	0	0	0	0	0.245
SmLINC103798-IBu	0	0	0	0	0	0	0	0	0	0	0	0	0	0	0	0	0	0	0	0	0	0	0		0	0	0	0	0	0	0	0
SmLINC103810-IBu	0	0	0	0	0	0.09	0.39	0.43	0.29	0	1.07	0.25	0.18	0	0	0	0.09	0.12	0.12	0.08	0.02	0.17	0.4		0	0.03	0.37	0.44	0.06	0.07	0.0733333	0.285
SmLINC103816-IBu	0	0	0.21	0.19	0	0	1.92	11.31	0	2.21	0.6	2.15	0	0	0	0	0	0	0	0	0	0	0		0.07	0.0633333	4.41	1.65333	0	0	0	0
SmLINC103858-IBu	0.32	0.13	0	0.12	0.24	0.44	0.2	0.52	0	0.46	0	0	0	0.18	0.11	0	0.13	0	0.15	0	0	0.15	0		0.15	0.266667	0.24	0.153333	0.0966667	0.0433333	0.05	0.075
SmLINC103859-IBu	0.45	0.33	0	0.05	0	0.12	0.25	0.99	0	0.37	0.37	0.12	0.32	0.08	0.09	0.14	0	0.01	0.03	0.62	0.3	0.19	0		0.26	0.0566667	0.413333	0.286667	0.163333	0.05	0.316667	0.095
SmLINC103862-IBu	0.08	0.03	0	0.06	0.06	0.14	0.15	0.07	0	0.64	0.05	0	0	0	0	0.03	0.08	0.05	0	0.05	0.07	0.19	0.31		0.0366667	0.0866667	0.0733333	0.23	0	0.0533333	0.04	0.25
SmLINC103863-IBu	0	0	0	0	0.09	0	0.15	0	0	0.18	0	0	0	0	0	0	0	0	0	0	0	0	0		0	0.03	0.05	0.06	0	0	0	0
SmLINC103867-IBu	0	0	0	0	0	0	0	0	0	0	0	0	0	0	0	0.1	0	0	0	0	0	0	0		0	0	0	0	0	0.0333333	0	0
SmLINC103874-IBu	0	0	0.12	0	0	0.26	0	0	0	0	0	0	0	0	0	0.1	0	0	0	0	0	0	0		0.04	0.0866667	0	0	0	0.0333333	0	0
SmLINC103875-IBu	0	0.13	0	0.23	0	0	0	0	0	0	0	0	0	0	0	0	0.24	0.09	0	0	0	0	0		0.0433333	0.0766667	0	0	0	0.11	0	0
SmLINC103880-IBu	0.63	0.77	0.77	1.91	0.64	1.32	0.11	0.15	0.55	0	0.64	0	1.75	1.24	0.61	2.08	1.72	1.46	0	0.36	0	0.09	0		0.723333	1.29	0.27	0.213333	1.2	1.75333	0.12	0.045
SmLINC103882-IBu	0.05	0.12	0.18	0.11	0.17	1.44	0	0	0	0.21	0	0	0	0.04	0.05	0	0	0	0.03	0	0	0.14	0		0.116667	0.573333	0	0.07	0.03	0	0.01	0.07
SmLINC103888-IBu	1.13	0.13	0.13	0.7	0.12	1.12	0	0	0.91	0.22	0	0	0	0	0	0.21	0.06	0	0	0	0	0.15	1.48		0.463333	0.646667	0.303333	0.0733333	0	0.09	0	0.815
SmLINC103974-IBu	0	0.35	0	0.16	0	0	3.18	5.23	0.82	1.85	2.24	2.77	0	0	0	0	0	0	0	0	0	0	0		0.116667	0.0533333	3.07667	2.28667	0	0	0	0
SmLINC103977-IBu	0	0	0	0	0	0.12	0	0	0	0	0.87	0	0.14	0	0	0	0	0	1.63	2.01	1.45	0	0		0	0.04	0	0.29	0.0466667	0	1.69667	0
SmLINC104003-IBu	4.58	2.29	0.85	0	0.05	0.55	0	0	0	0	0	0	0	0.68	1.16	0.97	1.9	0.66	2.45	0	0.74	0.15	0		2.57333	0.2	0	0	0.613333	1.17667	1.06333	0.075
SmLINC104004-IBu	4.09	1.5	1.57	0.18	0.5	0.91	40.37	39.15	50.49	41.19	57.9	29.57	1.17	0.08	0.31	0.58	0.18	0	8.46	6.01	6.76	0.57	0		2.38667	0.53	43.3367	42.8867	0.52	0.253333	7.07667	0.285
SmLINC104006-IBu	0	0	0	0	0	0	0	0	0	0	0	0	0	0	0	0	0	0	5.22	12.43	15.72	0	5.71		0	0	0	0	0	0	11.1233	2.855
SmLINC104008-IBu	4.13	3.22	3.37	3.22	2.03	3.3	212.18	175.29	215.55	158.92	193.69	125.1	0	0	0	0	0	0	0	0	1.96	0	0		3.57333	2.85	201.007	159.237	0	0	0.653333	0
SmLINC104009-IBu	14.14	38.72	15.15	1.81	2.45	10.84	0	0	0	3.58	0	0	13.01	5.87	7.09	6.25	7.74	8.04	43.72	40.19	36.56	6.63	0		22.67	5.03333	0	1.19333	8.65667	7.34333	40.1567	3.315
SmLINC104013-IBu	0	0	0	0	0	0	0	0	0	0	0	1.17	0	0.21	0	0	0	0	0	0	0	0.69	2.33		0	0	0	0.39	0.07	0	0	1.51
SmLINC104016-IBu	0	0	0	0	0	0	0	0	0	0	0	0	0	0	0	0	0	0	0	0	0	0	0		0	0	0	0	0	0	0	0
SmLINC104045-IBu	0.72	0.49	0.49	0.43	0	1.13	0	0	0	0	0	0	0.98	2.52	3.42	0.38	0.23	1.02	0.26	0	0	0	0.53		0.566667	0.52	0	0	2.30667	0.543333	0.0866667	0.265
SmLINC104091-IBu	0.11	0.98	0.28	0.77	0.26	0.62	0.42	0	0	0	0	0.39	0	0	0.33	0.11	0.27	0.3	0	0.22	0	0	0		0.456667	0.55	0.14	0.13	0.11	0.226667	0.0733333	0
SmLINC104156-IBu	0	0	0	0	0	0	0.72	0	0	0.34	0	0	0	0	0	0	0.05	0	0.11	0	0	0	0.2		0	0	0.24	0.113333	0	0.0166667	0.0366667	0.1
SmLINC104189-IBu	0	0	0	0.14	0	0	0	0	0	0	0	0	0	0	0	0.06	0.07	0	0	0	0	0	0		0	0.0466667	0	0	0	0.0433333	0	0
SmLINC104201-IBu	0.21	0	0	0	0	0	0	0	0	0	0	0	0	0	0	0.22	0	0	0	0	0	0	0		0.07	0	0	0	0	0.0733333	0	0
SmLINC104207-IBu	0	0	0	0	0	0	0.36	0	0	0	0	0	0	0	0	0	0	0	0	0	0	0	0		0	0	0.12	0	0	0	0	0
SmLINC104208-IBu	0	0	0	0	0	0	0	0	0	0	0	0	0	0	0	0.17	0	0	0	0	0	0	0		0	0	0	0	0	0.0566667	0	0
SmLINC104212-IBu	0.07	0	0	0.08	0.12	0.19	0	0	0	0	0	0	0	0	0	0.07	0	0	0	0	0	0.49	0		0.0233333	0.13	0	0	0	0.0233333	0	0.245
SmLINC104214-IBu	0.06	0	0	0.07	0.1	0	0.56	0	0	0	0.73	0.07	0	0	0.12	0	0.25	0	0	0.12	0	0	0		0.02	0.0566667	0.186667	0.266667	0.04	0.0833333	0.04	0
SmLINC104216-IBu	0	0	0	0	0	0	0	0	0	0	0.55	0	0	0	0	0	0	0	0	0	0	0	0		0	0	0	0.183333	0	0	0	0
SmLINC104217-IBu	0.07	0.16	0.08	0.15	0.07	0	0	0	0	0.71	0	0.74	0	0.06	1.03	0.07	0.23	0.18	0	0	0	0.46	0		0.103333	0.0733333	0	0.483333	0.363333	0.16	0	0.23
SmLINC104225-IBu	0.06	0	0	0	0	0	1.45	3.71	0.67	0	1.07	0	0	0	0	0.17	0.1	0.2	0.16	0.22	0.05	0.72	0		0.02	0	1.94333	0.356667	0	0.156667	0.143333	0.36
SmLINC104226-IBu	0	0	0	0.06	0	0	0	0	0	0	0	0	0	0.1	0	0	0	0	0	0	0	0	0		0	0.02	0	0	0.0333333	0	0	0
SmLINC104227-IBu	0	0	0	0	0	0	0	0	0	2.49	0	1.99	0	0	0	0	0	0	0	0	0	0	0		0	0	0	1.49333	0	0	0	0
SmLINC104283-IBu	0	0	0	0	0	0	0	0	0	0	0	0	0	0	0	0	0	0	0.55	0	0.5	0	0		0	0	0	0	0	0	0.35	0
SmLINC104284-IBu	0	0	0	0	0	0	0	0	0	0	0	0	0	0	0	0	0	0	0	0	0.61	1.98	0		0	0	0	0	0	0	0.203333	0.99
SmLINC104286-IBu	0	0.15	0	0	0	0.16	0	0	1.73	0	0.21	0	0	0	0	0	0	0.11	0	0.23	0	0	0.77		0.05	0.0533333	0.576667	0.07	0	0.0366667	0.0766667	0.385
SmLINC104289-IBu	0	0.17	0	0	0	0	0	0	0	0.29	0	0	0	0.11	0	0	0	0	0	0	0	1.12	0		0.0566667	0	0	0.0966667	0.0366667	0	0	0.56
SmLINC104293-IBu	0.24	0	0.15	0	0	0	0	0	0	0	0.21	0	0	0	0	0	0	0.21	0	0	0	0.34	0		0.13	0	0	0.07	0	0.07	0	0.17
SmLINC104349-IBu	0	0.13	0	0.12	0.12	0.43	0	0	0	0	0	0	0	0	0	0.21	0.06	0	0	0	0	0	0		0.0433333	0.223333	0	0	0	0.09	0	0
SmLINC104350-IBu	0.07	0	0.04	0.08	0.04	0.04	0.31	0	0.1	0.36	0.98	0.11	0.39	0	0.03	0.07	0.06	0	0.02	0.06	0.08	0.57	0		0.0366667	0.0533333	0.136667	0.483333	0.14	0.0433333	0.0533333	0.285
SmLINC104359-IBu	0	0.22	0	0.06	0.04	0.09	0	0	0	0.08	0	0.04	0.42	0.06	0.41	0	0.13	0	0	0	0	0.05	0		0.0733333	0.0633333	0	0.04	0.296667	0.0433333	0	0.025
SmLINC104360-IBu	0.05	0	0.03	0	0	0	0	0	0	0	0	0	0	0.13	0.31	0	0.04	0.05	0	0	0	0	0		0.0266667	0	0	0	0.146667	0.03	0	0
SmLINC104361-IBu	0	0	0	0	0	0	0	0	0	0	0	0	0	0	0	0	0	0	0	0	0	0	0		0	0	0	0	0	0	0	0
SmLINC104362-IBu	0	0	0	0.05	0	0	0	0	0	0	0	0	0	0	0	0.09	0.05	0	0	0	0	0	0		0	0.0166667	0	0	0	0.0466667	0	0
SmLINC104363-IBu	0	0	0	0	0	0	0	0	0	0	0	0	0	0	0	0	0	0	0	0	0	0	0		0	0	0	0	0	0	0	0
SmLINC104364-IBu	0	0	0	0	0	0	0	0	0	0.5	0	0	0	0.8	0	0	0	0	0	0.22	0	0	0		0	0	0	0.166667	0.266667	0	0.0733333	0
SmLINC104379-IBu	0.15	0.46	0	0	0	0	0	0	0	0	0	0.05	0.65	0.19	0.26	0	0.04	0.12	0	0	0	0	0		0.203333	0	0	0.0166667	0.366667	0.0533333	0	0
SmLINC104381-IBu	0.06	0	0	0	0.11	0	0	0	0	0	0	0.06	0.24	0.94	0.89	0.1	0.44	0	0	0	0	0	0		0.02	0.0366667	0	0.02	0.69	0.18	0	0
SmLINC104382-IBu	0	0	0.24	0	0	0.13	0	0	0	0.42	0	0	1.6	0.67	0.44	0	0	0.09	0.27	0	0	0	0		0.08	0.0433333	0	0.14	0.903333	0.03	0.09	0
SmLINC104383-IBu	0.24	0.1	0.32	0.05	0.07	0.03	0.22	1.21	1.01	0.3	0.54	0.06	0.36	0.17	0.09	0.14	0.18	0.08	0	0	0.03	0.14	0.18		0.22	0.05	0.813333	0.3	0.206667	0.133333	0.01	0.16
SmLINC104407-IBu	0	0	0	0	0	0	0	0	0	0	0	0	0	0	0	0.2	0	0	0	0	0	0	0		0	0	0	0	0	0.0666667	0	0
SmLINC104408-IBu	0	0	0.09	0	0	0.1	0	0	0	0.32	0.13	0	0	0	0	0	0.22	0	0	0.14	0	0.62	0		0.03	0.0333333	0	0.15	0	0.0733333	0.0466667	0.31
SmLINC104450-IBu	0.06	0.14	0	0.13	0.13	0	0	0	0	0.12	0.1	0	0	0	0.29	0.47	0.34	0.68	4.68	4.31	5.2	0.16	0		0.0666667	0.0866667	0	0.0733333	0.0966667	0.496667	4.73	0.08
SmLINC104541-IBu	0	0	0	0	0	0	0	0	0	0	0.26	0.35	0	0	0	0	0	0	0	0	0	0	0		0	0	0	0.203333	0	0	0	0
SmLINC104624-IBu	0	0	0	0	0	0	0	0	0	0	0	0	0	0	0	0	0	0	0	0	0	1.73	0		0	0	0	0	0	0	0	0.865
SmLINC104658-IBu	0	0	0	0	0	0	0	0	0	0	0	0	0	0	0	0.25	0	0.45	0	0	0	0	0		0	0	0	0	0	0.233333	0	0
SmLINC104828-IBu	0	0	0	0	0	0	0	0	0	0	1.56	0	0	0	0	0.22	0	0	0	0	0	0	0		0	0	0	0.52	0	0.0733333	0	0
SmLINC104830-IBu	0	0	0	0	0	0.51	0	0	0	0	0	0	0.87	0	0	0	0.21	0	0	0	0	0	0		0	0.17	0	0	0.29	0.07	0	0
SmLINC104833-IBu	0.05	0.18	0	0	0	0.07	0.64	0.96	4.68	0.64	1.27	0.45	0.81	0.69	1.76	0.3	0.64	0.54	0	0.09	0	0.14	0.89		0.0766667	0.0233333	2.09333	0.786667	1.08667	0.493333	0.03	0.515
SmLINC104856-IBu	0.14	0.1	0	0.04	0.06	0	0.28	1.81	0.1	0.91	0.18	0.38	0.6	0	0	0.11	0.18	0.19	0.08	0	0.28	0.08	1.35		0.08	0.0333333	0.73	0.49	0.2	0.16	0.12	0.715
SmLINC104857-IBu	0	0	0	1.29	0.81	0.68	0	1.48	0	0.11	0	1.34	0	0	0.16	0	0.29	0.24	0.47	0	0	0.42	0		0	0.926667	0.493333	0.483333	0.0533333	0.176667	0.156667	0.21
SmLINC104858-IBu	0	0	0.19	0.05	0	0.22	0	0	0.2	0.17	0.63	0	0	0.08	0.04	0.09	0	0.14	0.14	0.42	0	1.62	0.3		0.0633333	0.09	0.0666667	0.266667	0.04	0.0766667	0.186667	0.96
SmLINC104859-IBu	0.18	0.07	0	0	0	0	0.11	0	1.34	0	1.72	0	0.27	0.15	0.2	0.09	0	0.3	0.07	0.72	0.63	4.54	1.61		0.0833333	0	0.483333	0.573333	0.206667	0.13	0.473333	3.075
SmLINC104860-IBu	0	0	0	0	0.06	0	0	0	0	0	0.33	0	0	0	0	0	0.03	0	0.09	0	0.27	0.24	0.32		0	0.02	0	0.11	0	0.01	0.12	0.28
SmLINC104861-IBu	0	0.03	0	0	0	0	0.09	0	0	0.88	0.63	0	0	0	0.06	0	0	0.12	0.06	0	0	0	0		0.01	0	0.03	0.503333	0.02	0.04	0.02	0
SmLINC104862-IBu	0.11	0	0	0	0	0.12	0	0	0	0	0	0	0	0	0.11	0.57	0.16	0.45	0	0	0	0	0		0.0366667	0.04	0	0	0.0366667	0.393333	0	0
SmLINC104901-IBu	7.55	3.42	1.85	6.75	5.4	5.31	1.87	0	0.4	1.75	2.68	1.15	2.22	0.94	0.67	5.54	5.59	5.62	0.85	1.16	0.67	4.76	0.96		4.27333	5.82	0.756667	1.86	1.27667	5.58333	0.893333	2.86
SmLINC104912-IBu	0.51	0.02	0.04	0.02	0	0	0.25	0	0.93	0.11	0.21	0.06	0.12	0.02	0.02	0.02	0.04	0	0.01	0.17	0	0.54	0.24		0.19	0.00666667	0.393333	0.126667	0.0533333	0.02	0.06	0.39
SmLINC104929-IBu	1.68	7.58	0	0.56	0	0.36	0	0	0	0	1.82	0.29	1.23	5.01	2.22	2.99	2.37	0.22	0	0	0	0	0		3.08667	0.306667	0	0.703333	2.82	1.86	0	0
SmLINC104937-IBu	0.12	0	0.15	0	0	0	1.54	3.18	2.4	0.83	1.03	1.95	0	0.1	0.12	0	0.07	0	3.43	2.24	2.14	0	0		0.09	0	2.37333	1.27	0.0733333	0.0233333	2.60333	0
SmLINC104938-IBu	0.18	0.11	0	0	0.1	0	7.88	11.73	5.04	8.77	6.91	6.26	0.64	0.16	0.09	0	0	0	0.76	0.52	0.52	0	0		0.0966667	0.0333333	8.21667	7.31333	0.296667	0	0.6	0
SmLINC104939-IBu	0	0	0	0	0	0	0	0	0	0.19	0	0	0	0	0	0.09	0	0	2.95	1.29	3.67	0	0		0	0	0	0.0633333	0	0.03	2.63667	0
SmLINC104940-IBu	0	0	0	0	0	0	0	0	0	0	0	0	0	0	0	0	0	0	0.19	2.25	0	0	0		0	0	0	0	0	0	0.813333	0
SmLINC104941-IBu	0	0	0	0	0	0	0	0	0	0	0	0	0	0	0	0	0	0	0	0	0	0	0		0	0	0	0	0	0	0	0
SmLINC104942-IBu	0	0	0	0	0	0	0	0	0	0	0	0	0	0	0	0	0	0	0.33	2.73	0.99	0	0		0	0	0	0	0	0	1.35	0
SmLINC104949-IBu	0	0	0	0	0	0.14	0	0	0	0	0	0	0	0	0.1	0.21	0.12	0	0	0.19	0.17	0	0		0	0.0466667	0	0	0.0333333	0.11	0.12	0
SmLINC104960-IBu	0.09	0	0	0	0	0	0.17	0	2.64	0	0	0.41	0	0	0	0	0.05	0.33	0	0	0.07	0.25	1.05		0.03	0	0.936667	0.136667	0	0.126667	0.0233333	0.65
SmLINC104999-IBu	0.29	0.28	0.14	0.13	0.13	0.46	0	0	0	0.12	0.39	0.07	0	0.45	0.45	0.12	0.58	0.26	0	0	0.05	0.89	0		0.236667	0.24	0	0.193333	0.3	0.32	0.0166667	0.445
SmLINC105000-IBu	0	0	0	0	0	0	0	0	0	0	0	0	0	0	1.48	0	0	0	0.21	0	0	0	0		0	0	0	0	0.493333	0	0.07	0
SmLINC105001-IBu	0	0	0.17	0.16	0.32	0	0	0	0	0.6	0.24	0	0	1.07	1.24	0	0.16	0	0	0	0	0	0.36		0.0566667	0.16	0	0.28	0.77	0.0533333	0	0.18
SmLINC105030-IBu	0	0	0	0	0	0	0	0	0	0	0	0	0	0	0	0	0	0	0.51	0.28	0.44	0	0		0	0	0	0	0	0	0.41	0
SmLINC105031-IBu	0	0	0	0	0	0	0	0	0	0.23	0.09	0	0	0	0	0	0.03	0	0	0	0	0	0.34		0	0	0	0.106667	0	0.01	0	0.17
SmLINC105035-IBu	0	0	0	0	0	0	0.13	0	0	0	0	0	0	0	0.1	0	0	0	0.53	0.53	0.65	0	0		0	0	0.0433333	0	0.0333333	0	0.57	0
SmLINC105037-IBu	0.13	0	0	0	0	0	0	0	0	0	0	0	0	0	0	0	0	0	1.15	0.49	0.11	2.33	0		0.0433333	0	0	0	0	0	0.583333	1.165
SmLINC105038-IBu	0	0	0	0	0	0	0	0	0	0	0	0	0	0	0	0	0	0	0.98	0	0	0	0		0	0	0	0	0	0	0.326667	0
SmLINC105039-IBu	0	0	0	0	0	0	0	0	0	0	0	0	0	0	0	0	0	0	0.65	0.55	1.23	0	0		0	0	0	0	0	0	0.81	0
SmLINC105040-IBu	0	0	0	0	0	0	0.27	0	0	0.32	0	0	0	0	0	0	0	0	0.32	0.28	0	0	0		0	0	0.09	0.106667	0	0	0.2	0
SmLINC105064-IBu	0.01	0	0	0.02	0	0.01	0	0	0.32	0.09	0.01	0.02	0	0	0	0	0	0	0	0.05	0.01	0.17	0.1		0.00333333	0.01	0.106667	0.04	0	0	0.02	0.135
SmLINC105065-IBu	0	0	0	0	0	0	0	0.19	0	0	0	0	0	0	0	0	0	0	0	0	0	0.14	0		0	0	0.0633333	0	0	0	0	0.07
SmLINC105068-IBu	0.74	0.5	0.66	0.55	0.59	0.65	0.21	0	0.24	0.28	0.47	0.04	0	0.06	0.02	0.35	0.27	0.37	0.01	0.06	0	0.11	0.06		0.633333	0.596667	0.15	0.263333	0.0266667	0.33	0.0233333	0.085
SmLINC105069-IBu	0	0	0	0	0	0	0	0	0	0	0	0	0	0	0	0	0	0	0	0	0.14	0	0		0	0	0	0	0	0	0.0466667	0
SmLINC105070-IBu	0	0	0	0	0	0	0	0.41	0	0	0.22	0	0	0	0	0	0	0	0.06	0.08	0.14	0.06	0		0	0	0.136667	0.0733333	0	0	0.0933333	0.03
SmLINC105077-IBu	0	0	0	0	0	0	0	0	0	0	0	0	0.02	0	0	0	0	0	2.03	2.67	2.28	0	0		0	0	0	0	0.00666667	0	2.32667	0
SmLINC105080-IBu	3.49	2.14	1.22	2.17	2.22	2.77	1.4	0	0	2.13	0.88	1.13	0.59	0.2	0.48	0.24	0.72	1.51	0.33	0.46	0.82	1.01	0		2.28333	2.38667	0.466667	1.38	0.423333	0.823333	0.536667	0.505
SmLINC105091-IBu	0	0	0	0	0	1.54	0	0	0	0	0	0	0	0	0	0	0	0	0	0	0	0	0		0	0.513333	0	0	0	0	0	0
SmLINC105115-IBu	21.86	24.94	14.81	15.16	12.3	27.17	1.24	2.39	2.97	4.19	4.98	1.19	7.85	2.07	1.99	9.27	12.44	12.47	1.09	3.36	1.72	18.4	16.22		20.5367	18.21	2.2	3.45333	3.97	11.3933	2.05667	17.31
SmLINC105144-IBu	0	0	0	0	0	0	0	0	0	0	0	0	0	0	0.39	0	0	0	0	0	0	0	0.51		0	0	0	0	0.13	0	0	0.255
SmLINC105153-IBu	0.57	0.76	0	0.33	0	1.3	0	0	0	1.98	0	1.05	0	0.5	0.3	0	1.78	1.6	0.21	0	0	4.98	9.26		0.443333	0.543333	0	1.01	0.266667	1.12667	0.07	7.12
SmLINC105171-IBu	0.12	0	0	0	0	0.16	0	0	5.09	0.76	0.41	1.74	0	0	0.11	0.12	0	0	0.4	0.44	0.29	0.16	0		0.04	0.0533333	1.69667	0.97	0.0366667	0.04	0.376667	0.08
SmLINC105179-IBu	0.22	0.29	0.28	0	0.26	0	0	0	0	0	3.69	0.53	0	0	0.67	0	0.13	0.2	0	0.43	0.38	0.95	7.52		0.263333	0.0866667	0	1.40667	0.223333	0.11	0.27	4.235
SmLINC105184-IBu	1.49	0.93	0.93	0.32	0.64	1.14	4.68	0	3.56	3.45	3.25	2.56	0.88	0.4	0.28	0.38	0.61	0.84	0.33	1.14	0.69	1.84	3.28		1.11667	0.7	2.74667	3.08667	0.52	0.61	0.72	2.56
SmLINC105203-IBu	0	0	0	0	0	0	0	0	0	0	0	0	0	0	0	0	0	0	0	0	0	0	0		0	0	0	0	0	0	0	0
SmLINC105218-IBu	1.34	1.88	2.31	1.68	0.71	0	0	0	0	0	0	0	0	0.16	1.38	1.41	0.76	0.82	0	0	0.15	0.44	0		1.84333	0.796667	0	0	0.513333	0.996667	0.05	0.22
SmLINC105219-IBu	0	0.59	0	0.69	1.38	1.44	0.73	0	0	0.36	0.27	0	0	0.4	0.47	0.77	1.02	0	0	0	0	0	0		0.196667	1.17	0.243333	0.21	0.29	0.596667	0	0
SmLINC105220-IBu	0.23	0.06	0.72	1.39	1.63	0.89	9.82	10.79	14.85	2.84	8.48	6.95	1.8	0	0.62	1.24	0.18	0.37	0	0	0	0.75	1.23		0.336667	1.30333	11.82	6.09	0.806667	0.596667	0	0.99
SmLINC105221-IBu	0	0	0	0	0	0	0	0	0	0	0	0	0	0	0	0	0	0	0.11	0	0	0	0		0	0	0	0	0	0	0.0366667	0
SmLINC105222-IBu	0	0	0	0	0	0	0	0	0	0	0	0	0	0	0	0	0.26	0	0	0	0.09	0	1.2		0	0	0	0	0	0.0866667	0.03	0.6
SmLINC105223-IBu	0	0	0	0	0	0	0	0	0	0.35	0	0	0	0	0	0	0	0	0	0.74	0	0	0		0	0	0	0.116667	0	0	0.246667	0
SmLINC105224-IBu	0	0	0	0	0	0	0	0	0	0	0	0	0	0	0	0	0	0	0	0	0	0.74	0		0	0	0	0	0	0	0	0.37
SmLINC105225-IBu	0.12	0.15	0.38	0.14	0.92	0.6	0.75	0	2.74	0.53	0	0	0	0	0.48	0.37	0.22	0.33	0.14	0.23	0.14	0.61	0		0.216667	0.553333	1.16333	0.176667	0.16	0.306667	0.17	0.305
SmLINC105246-IBu	0	0.07	0	0	0.07	0	0.65	2.87	0	0.26	0.41	0.13	0	0.77	0.47	0.06	0.24	0.05	0.04	0	0	0.25	0.23		0.0233333	0.0233333	1.17333	0.266667	0.413333	0.116667	0.0133333	0.24
SmLINC105247-IBu	0.11	0	0	0	0	0	0	0	0	0	0	0	1.26	0	0	0	0	0	0	0	0	0	0		0.0366667	0	0	0	0.42	0	0	0
SmLINC105248-IBu	0.06	0	0	0	0.2	0	0	0	0	0	0.2	0	0	0.05	0	0	0.07	0	0	0	0	0.25	0		0.02	0.0666667	0	0.0666667	0.0166667	0.0233333	0	0.125
SmLINC105264-IBu	0.08	0	0.13	0	0	0	0	0	0	0	0	0.06	0	0	0	0.27	0.37	0.53	0	0	0	0	0.7		0.07	0	0	0.02	0	0.39	0	0.35
SmLINC105265-IBu	0.12	0	0	0.05	0	0.43	0	0	0	0	0	0	0.33	0	0	0	0	0	0	0	0	0	0		0.04	0.16	0	0	0.11	0	0	0
SmLINC105266-IBu	0	0.22	0.1	0.12	0.06	0.03	0	0	0	0.11	0	0.03	0.06	0.02	0	0.39	0.32	0.39	0.04	0	0	0.66	0.31		0.106667	0.07	0	0.0466667	0.0266667	0.366667	0.0133333	0.485
SmLINC105292-IBu	0.09	0	0.05	0.15	0.09	0.22	0	0	0	0.14	0	0.07	0	0	0	0.25	0.22	0.21	0	0.06	0	0.36	0.12		0.0466667	0.153333	0	0.07	0	0.226667	0.02	0.24
SmLINC105294-IBu	0.82	0.19	1.01	0.54	1.03	1.41	0	0	0	0	0	0	0	0.13	0.19	0.56	0.2	0	0	0	0	0.17	0		0.673333	0.993333	0	0	0.106667	0.253333	0	0.085
SmLINC105295-IBu	2.05	1.56	1.61	2.1	2.19	2.42	0	0	0	0	0	0	0	0.23	0	1.46	1.44	2.81	0	0	0	0	0		1.74	2.23667	0	0	0.0766667	1.90333	0	0
SmLINC105296-IBu	0	0	0	0	0	0	0	0	0	0	0	0	0	0	0	0	0	0	0	0	0	0	0		0	0	0	0	0	0	0	0
SmLINC105297-IBu	0	0.52	0	0.17	0.37	0	0	0	0	0	0	0	0	0	0	0.16	0.92	0.93	0	0	0	0	0		0.173333	0.18	0	0	0	0.67	0	0
SmLINC105298-IBu	0	0	0	0.6	1.01	0	0	0	0	0	0	0	0	0.15	0	0	0	0	0	0	0	0	0		0	0.536667	0	0	0.05	0	0	0
SmLINC105299-IBu	0.76	1.23	0.74	0	0	0.55	0.74	0	0	0	0	0	0	0	0	0.2	1.39	0.52	0	0.37	0	0	0		0.91	0.183333	0.246667	0	0	0.703333	0.123333	0
SmLINC105365-IBu	0	0	0	0	0	0	0	0	0	0	0	0.1	0	0	0	0.21	0.14	0.02	0	0	0	0	5.59		0	0	0	0.0333333	0	0.123333	0	2.795
SmLINC105366-IBu	0	0	0	0	0	0	0.3	0	0	0.23	0	0.22	0	0.09	0.11	0.39	0.22	0.24	0.04	0	0	2.95	1.86		0	0	0.1	0.15	0.0666667	0.283333	0.0133333	2.405
SmLINC105370-IBu	0.62	0.39	0.3	0.19	0.33	0.54	0.49	0	0.72	0.26	0	0.11	0.06	0.02	0	0.02	0.17	0.22	0	0.09	0	0.14	0		0.436667	0.353333	0.403333	0.123333	0.0266667	0.136667	0.03	0.07
SmLINC105373-IBu	0	0	0	0	0	0	0	0	0	0.65	0	0	0	0	0	0	0	0	0	0	0	0	0		0	0	0	0.216667	0	0	0	0
SmLINC105395-IBu	0	0	0	0	0	0	0	16.45	0	0	0	1.98	0	0	0	0	0	0	0	0	0	0	0		0	0	5.48333	0.66	0	0	0	0
SmLINC105396-IBu	0.49	1.28	1.59	0	0.58	0.73	31.79	47.39	43.49	10.6	16.16	10.91	0	0	0	0	0	0	0	0	0	1.06	0		1.12	0.436667	40.89	12.5567	0	0	0	0.53
SmLINC105397-IBu	0.1	0	0.24	0.11	0	0	0	0	0	0	0	0.11	0	0	0	0.19	0	0.17	0	0	0	0	0		0.113333	0.0366667	0	0.0366667	0	0.12	0	0
SmLINC105411-IBu	0.39	0	0	0	0	0	0	0	0	0	0	0	0	0	2.77	2.78	0	0	0.27	0	1.91	0	0		0.13	0	0	0	0.923333	0.926667	0.726667	0
SmLINC105427-IBu	0.21	0	0.25	0	0.34	0	0	0	0	0	0	0.11	0.71	0.69	0.2	0	0	0	0	0	0	0	0		0.153333	0.113333	0	0.0366667	0.533333	0	0	0
SmLINC105428-IBu	0.17	0.41	0	0.29	0	0.17	0	0	0	0	0	0	0	0	0	0	0.65	0.53	0	0	0	0.12	0		0.193333	0.153333	0	0	0	0.393333	0	0.06
SmLINC105429-IBu	0	0	0	0	0	0	0	0	0	0	0	0	0	0	0	0.93	0	0	0	0	0	0	0		0	0	0	0	0	0.31	0	0
SmLINC105451-IBu	1.52	0.47	0.33	0.26	0.55	0.22	0.9	0.55	1.18	0.98	2.88	1.21	1.07	0.26	0.22	0.69	0.4	0.41	0.53	0	0.23	0.47	2.55		0.773333	0.343333	0.876667	1.69	0.516667	0.5	0.253333	1.51
SmLINC105464-IBu	0	0	0	0	0	0	0.09	0	0.56	0.31	0.13	0.03	0	0	0	0.05	0.01	0.02	0.03	0.05	0	0.07	0.81		0	0	0.216667	0.156667	0	0.0266667	0.0266667	0.44
SmLINC105466-IBu	0	0	0	0	0	0	0	0	0	0	0	0	0	0	0	0	0	0.45	0	0	0	0.69	1.4		0	0	0	0	0	0.15	0	1.045
SmLINC105499-IBu	1.17	2.89	3.87	4.77	3.73	3.05	0	0	1.31	4.38	0	1.02	3.69	0.53	0	1.67	1.24	0.99	0	0	0.26	0	0		2.64333	3.85	0.436667	1.8	1.40667	1.3	0.0866667	0
SmLINC105500-IBu	3.11	3.88	2.47	2.2	4.98	1.15	3.08	0	0	0	1.86	2.19	2.88	0.07	3.97	0.81	0.25	2.11	0.84	0	1.21	2.89	0		3.15333	2.77667	1.02667	1.35	2.30667	1.05667	0.683333	1.445
SmLINC105501-IBu	0.08	0	0.08	0.28	0	0	0.88	0.17	0	0.12	0	0	0	0	0	0.05	0.04	0	0.05	0.13	0.12	0.77	0.34		0.0533333	0.0933333	0.35	0.04	0	0.03	0.1	0.555
SmLINC105538-IBu	8.81	10.23	11.82	13.28	12.98	19.86	1.85	0	2.66	1.26	2.24	1.75	4.33	2.58	2.04	18.97	8.07	19.39	0.07	0.59	0.69	5.26	8.14		10.2867	15.3733	1.50333	1.75	2.98333	15.4767	0.45	6.7
SmLINC105539-IBu	8.64	6.05	4.26	6.35	4.11	11.23	0.89	5.04	0.48	2.18	0.95	1	2.12	0.49	0.97	6.06	4.09	7.74	0	0.27	0	0.91	0		6.31667	7.23	2.13667	1.37667	1.19333	5.96333	0.09	0.455
SmLINC105540-IBu	0.77	0.55	1.01	0.45	1.08	0	0.26	0	0	0	0	0	0	0	0	0.38	0	0.64	0.16	0	0	0.93	1.05		0.776667	0.51	0.0866667	0	0	0.34	0.0533333	0.99
SmLINC105541-IBu	0.39	0	0	0	0	0	0	0	0	0	0	0	0	0	0	0.51	0.11	0.84	0	0	0.58	0	1.69		0.13	0	0	0	0	0.486667	0.193333	0.845
SmLINC105544-IBu	3.13	3.05	3.27	3.87	3.5	0.43	5.24	7.19	2.93	3.72	1.49	3.27	0.19	0.99	2.7	1.42	4.24	0.76	0.75	0.64	0.67	6.7	1.92		3.15	2.6	5.12	2.82667	1.29333	2.14	0.686667	4.31
SmLINC105596-IBu	0.21	0	0	0	0	0.32	1.7	0.56	0	0	0	0.26	1.63	0	0.22	0	0.13	0	0.61	0	0	0	1.77		0.07	0.106667	0.753333	0.0866667	0.616667	0.0433333	0.203333	0.885
SmLINC105606-IBu	0.47	0.31	0.1	0.24	0.1	0.06	0	0	0	0.45	0	0	0	0.07	0.08	0	0	0	0	0.08	0	0	0		0.293333	0.133333	0	0.15	0.05	0	0.0266667	0
SmLINC105610-IBu	0.34	0	0.09	0.15	0.05	0.06	0.08	0	0	0.18	0.22	0	0.5	0.07	0.08	0	0.03	0.12	0.03	0	0	0	0		0.143333	0.0866667	0.0266667	0.133333	0.216667	0.05	0.01	0
SmLINC105611-IBu	0	0	0	0.1	0	0	0.94	0	0	0	0	0.29	0	0	0	0.34	0.05	0	0.06	0	0	0	0		0	0.0333333	0.313333	0.0966667	0	0.13	0.02	0
SmLINC105612-IBu	0.26	1.01	0.2	0.73	0	0.22	0	0	0	0.35	0	0	0	0	0.16	0	0.1	0.58	0.11	0.31	0	0	0		0.49	0.316667	0	0.116667	0.0533333	0.226667	0.14	0
SmLINC105614-IBu	0	0.46	0.06	0	0	0	0	0	0	0	0	0	0	0	0	0	0	0	0	0	0	0	0		0.173333	0	0	0	0	0	0	0
SmLINC105616-IBu	0.16	0.44	0	0	0.16	0.09	0	0	0	0	0	0	0	0	0	0	0	0	0	0	0	0	0		0.2	0.0833333	0	0	0	0	0	0
SmLINC105620-IBu	0	0	0	0	0	0	0.94	0	5.24	0	0	0	0	0	0	0	0	0	0	0	0	0	0		0	0	2.06	0	0	0	0	0
SmLINC105635-IBu	0.81	2.27	1.03	0.87	0.71	1.37	0	0	0	0	0	0	0.34	0.22	0.18	0.2	0.4	0.18	0	0	0.04	0	0		1.37	0.983333	0	0	0.246667	0.26	0.0133333	0
SmLINC105636-IBu	0.27	0.35	0.28	0.27	0	0.21	0	0	0	0	0	0	0	0	0	0	0	0	0	0	0	0	0		0.3	0.16	0	0	0	0	0	0
SmLINC105637-IBu	1.38	1.98	2.54	1.57	0.54	0.5	0.08	0	0.4	0.29	0	0.15	0.73	0.29	0	0.5	0.79	0.48	0	0	0	0.08	0		1.96667	0.87	0.16	0.146667	0.34	0.59	0	0.04
SmLINC105638-IBu	0.4	0.85	0	0	0.63	1.11	0	0	0	0	0	0	0	0	0	0	0	0	0	0	0	0	0		0.416667	0.58	0	0	0	0	0	0
SmLINC105639-IBu	0.28	0.42	0	0.13	0.62	0	0	0	0	0	0	0	0	0.17	0	0	0.06	0	0	0	0	0.17	0		0.233333	0.25	0	0	0.0566667	0.02	0	0.085
SmLINC105640-IBu	0.26	1.73	0.95	0.61	0.32	0.73	0	0	0	0.11	0	0.12	0	0	0	0.25	0	0.2	0	0.1	0	0	0		0.98	0.553333	0	0.0766667	0	0.15	0.0333333	0
SmLINC105641-IBu	0.73	1.27	1.58	1.21	1.06	0.58	0.11	0	0	0	0	0	0.13	0.28	0.22	0.23	0.41	0.53	0	0	0	0	0		1.19333	0.95	0.0366667	0	0.21	0.39	0	0
SmLINC105642-IBu	0.14	0	0	0.13	0.43	0	0	0	0.49	0.12	0	0	0	0	0	0	0.24	0	0	0	0	0	0		0.0466667	0.186667	0.163333	0.04	0	0.08	0	0
SmLINC105653-IBu	0	0	0	0	0	0.07	0	0	0	0	0	0	0	0.09	0	0.11	0	0.05	0	0	0	0	0		0	0.0233333	0	0	0.03	0.0533333	0	0
SmLINC105686-IBu	0	0	0	0	0	0	0	0.82	0	0	0.6	0.38	0	0.28	0	0	0.19	0	0	0.63	0	0.89	0		0	0	0.273333	0.326667	0.0933333	0.0633333	0.21	0.445
SmLINC105687-IBu	0	0	0.42	0	0	0	0	0	0.92	0	0	0	0	0	0	0	0	0	0	0	0	0	0		0.14	0	0.306667	0	0	0	0	0
SmLINC105732-IBu	0.09	0	0	0	0.1	0.12	0.66	0	0	0.96	3.53	1.62	0.83	0	0	0.36	0.1	0.08	1.05	0.68	0.51	9.33	2.85		0.03	0.0733333	0.22	2.03667	0.276667	0.18	0.746667	6.09
SmLINC105733-IBu	0	0	0	0	0	0	0	0	0	0	0	0	0	0	0	0	0	0	0	0	0	0	3.37		0	0	0	0	0	0	0	1.685
SmLINC105741-IBu	0	0	0	0	0	0	0	0	0	0	1.24	0	0	0	0	0	0	0	0	0	0	0.39	0		0	0	0	0.413333	0	0	0	0.195
SmLINC105747-IBu	0	0	0	0	0	0	0	0	0	0	0	0	0	0	0	0	0	0.24	0	0	0	0	0		0	0	0	0	0	0.08	0	0
SmLINC105748-IBu	0	0.44	0	0.2	0	0	0	0	0	0	0	0	0	0	0	0	0.1	0.16	0	0	0	0	0		0.146667	0.0666667	0	0	0	0.0866667	0	0
SmLINC105749-IBu	0.04	0.07	0.05	0	0	0	0	0	0	0	0	0	0	0	0	0	0	0	0	0	0	0	0		0.0533333	0	0	0	0	0	0	0
SmLINC105750-IBu	0	0	0	0	0	0	0	0	0	0	0	0	0	0	0	0	0	0	0	0	0	1.94	0		0	0	0	0	0	0	0	0.97
SmLINC105751-IBu	0	0.27	0	0	0	0	0	0	0	0	0	0	0	0	0	0	0	0	0	0	0	0	0		0.09	0	0	0	0	0	0	0
SmLINC105757-IBu	0	0	0.11	0	0	0	0	0	0	0	0	0	0	0	0.09	0	0	0	0	0.17	0	0	0		0.0366667	0	0	0	0.03	0	0.0566667	0
SmLINC105758-IBu	0	0	0	0	0	0	0.77	0	0	0.45	0.18	1.31	0	0	0	0	0.06	0	0	0.6	0	0.44	0		0	0	0.256667	0.646667	0	0.02	0.2	0.22
SmLINC105759-IBu	0	0	0	0	0	0	0	0	3.45	0	0	0	0	0	0	0	0.18	0.27	0	0	0	0	0		0	0	1.15	0	0	0.15	0	0
SmLINC105763-IBu	0	0	0	0.89	0.6	0.18	2.22	13.94	0	5.15	12.03	4.78	0.63	0	0	0	0.08	0	0.46	4.69	2.07	7.74	0		0	0.556667	5.38667	7.32	0.21	0.0266667	2.40667	3.87
SmLINC105764-IBu	0.32	0	0	0	0	0	0	0	6.59	0	0	2.03	0	0.28	0.53	0.22	0	0	0	1.7	0	3.78	15.51		0.106667	0	2.19667	0.676667	0.27	0.0733333	0.566667	9.645
SmLINC105792-IBu	0.66	1.5	1.7	0.84	0	0.49	0.27	0	2.89	0	0	0	0	0.07	0.23	0.09	0.44	0.54	0	0	0	0.32	0		1.28667	0.443333	1.05333	0	0.1	0.356667	0	0.16
SmLINC105793-IBu	0	0.12	0	0.09	0.96	1.63	0.93	0	0.88	0	0.4	1.25	0	0	0	0.45	0.25	0.05	0	0	0	0	0		0.04	0.893333	0.603333	0.55	0	0.25	0	0
SmLINC105794-IBu	0.42	1.43	1.54	1.2	0.58	1.49	1.35	4.29	2.99	3.21	2.83	1.55	0.14	0.06	0	0.45	0.74	0.39	0	0	0	0.18	0		1.13	1.09	2.87667	2.53	0.0666667	0.526667	0	0.09
SmLINC105820-IBu	0	0	0	0	0	0	0	0	0	0	0	0	0	0	0	0	0	0	1.07	0.73	0.67	0	2.13		0	0	0	0	0	0	0.823333	1.065
SmLINC105821-IBu	0.09	0.22	0.11	0.1	0	0.36	2.62	5.83	0.26	2.1	1.99	2.42	0	0	0	0	0	0	0.06	0	0	0	1.03		0.14	0.153333	2.90333	2.17	0	0	0.02	0.515
SmLINC105849-IBu	0.9	2.19	0.4	1.21	1.16	0.7	0.44	0	0	0	0	0.27	0	0.07	0.47	0	0.55	0	0	0.3	0	0	0		1.16333	1.02333	0.146667	0.09	0.18	0.183333	0.1	0
SmLINC105850-IBu	0.52	0.53	0.03	0	0.29	0.2	0	0	0	0	0	0	0	0	0	0	0.13	0	0	0	0	0	0		0.36	0.163333	0	0	0	0.0433333	0	0
SmLINC105851-IBu	0.83	0.7	0.61	0.8	0.6	0.6	0.21	0	0	0	0	0.26	0.39	0	0	0.79	0.26	0.44	0	0	0	0	0		0.713333	0.666667	0.07	0.0866667	0.13	0.496667	0	0
SmLINC105852-IBu	0	0.25	0.26	0	0.29	0.33	0	0	0	0.32	0	0	0	0	0	0.34	0.11	0.62	0	0	0	0	0		0.17	0.206667	0	0.106667	0	0.356667	0	0
SmLINC105853-IBu	0	0	0.26	0	0	0	0	0	0	0	0	0	0	0	0	0.18	0	0	0	0	0	0	0		0.0866667	0	0	0	0	0.06	0	0
SmLINC105861-IBu	2.47	2.29	2.04	1.61	1.62	2.56	72.29	52.78	54.36	52.22	65.67	41.26	0.73	0.25	0.16	0.9	1.08	1.06	0.07	0.3	0.05	0.27	0.28		2.26667	1.93	59.81	53.05	0.38	1.01333	0.14	0.275
SmLINC105873-IBu	0.24	0	0	0	0	0	0	0	0	0	0	0	0	0	0	0	0	0	0	0	0	0	0		0.08	0	0	0	0	0	0	0
SmLINC106006-IBu	0.2	0.42	0.12	0.14	0.22	0.19	0.13	1.08	0.07	0.16	0.97	0.39	0.06	0	0	0.1	0.1	0.04	0.03	0	0	0	0		0.246667	0.183333	0.426667	0.506667	0.02	0.08	0.01	0
SmLINC106076-IBu	0	0.09	0	0	0	0	0	0	0.38	0	0	0	0	0	0	0	0	0	0	0	0	0.84	0		0.03	0	0.126667	0	0	0	0	0.42
SmLINC106096-IBu	1.55	0.34	0.34	0.61	0	0	5.26	0	4.65	5.99	6.46	1.27	2.01	0.68	0.81	2.44	1.13	1.93	2.62	3.08	1.61	1.88	4.36		0.743333	0.203333	3.30333	4.57333	1.16667	1.83333	2.43667	3.12
SmLINC106111-IBu	0.1	0.35	0.06	0	0.22	0.19	0	0	0	0	0.08	0.05	0.89	0.08	0	0	0.06	0	0.03	0	0.04	0.2	0.43		0.17	0.136667	0	0.0433333	0.323333	0.02	0.0233333	0.315
SmLINC106190-IBu	0.36	0.22	0.15	0.13	0.07	0.16	1.09	1.01	0	0.26	1.73	0	0.42	0.05	0.06	0.18	0.14	0.16	0.04	0	0	0.17	0		0.243333	0.12	0.7	0.663333	0.176667	0.16	0.0133333	0.085
SmLINC106203-IBu	0	0	0	0	0	0	0	0	0	0.1	0	0.05	0	0	0	0	0	0	0	0	0	0.59	0		0	0	0	0.05	0	0	0	0.295
SmLINC106205-IBu	0	0.83	1.23	0	0	0	0	0	0	0	0	0	0	0	0	0	0.39	0	0	0	0	0	0		0.686667	0	0	0	0	0.13	0	0
SmLINC106262-IBu	0.23	0	0	0	0	0	0.47	8.6	6.3	0.54	0	0	0	0	0	0	0	0	0	0.46	0	0	3.58		0.0766667	0	5.12333	0.18	0	0	0.153333	1.79
SmLINC106263-IBu	0	0	0.67	0.61	0.41	0	0	0	0	0	0	0	0	0.15	0	0.36	0.21	0.48	0	0	0	0	0		0.223333	0.34	0	0	0.05	0.35	0	0
SmLINC106284-IBu	0	0	0	0.65	0	0.2	0.54	0.35	0	3.44	0.25	1.65	0	0	0	0.58	1.36	0.26	0.1	0	0.12	2.61	0.75		0	0.283333	0.296667	1.78	0	0.733333	0.0733333	1.68
SmLINC106361-IBu	1.45	1.91	0.32	0	0.87	0.36	0	0	0	1.11	0	0	0	0	0.75	3.03	1.05	3.15	0	0	0	0	0		1.22667	0.41	0	0.37	0.25	2.41	0	0
SmLINC106378-IBu	25.13	20.63	15.18	27.67	24.07	14.73	23.38	33.1	27.03	45.18	47.05	17.83	40.23	12.29	14.03	37.56	19.51	49.63	16.08	17.88	22.68	88.73	66.05		20.3133	22.1567	27.8367	36.6867	22.1833	35.5667	18.88	77.39
SmLINC106381-IBu	0	0	0	0	0	0	0	0	0	0	1.38	0.43	0	0	0	0	0	0	0	0.69	0	0	0		0	0	0	0.603333	0	0	0.23	0
SmLINC106400-IBu	275.25	1022.29	898.29	449.13	428.48	445.34	2.01	1.42	11.47	4.26	1.36	8.26	179.65	239.98	477.41	405.64	377.32	353.03	15.68	16.28	13.24	7.58	15.46		731.943	440.983	4.96667	4.62667	299.013	378.663	15.0667	11.52
SmLINC106413-IBu	46.62	62.54	88.49	116.9	110.47	59.49	27.63	10.77	24.19	42.08	28.24	30.64	30.4	36.92	32.12	89.53	60.9	95.55	13.43	9.22	11.52	51.35	45.71		65.8833	95.62	20.8633	33.6533	33.1467	81.9933	11.39	48.53
SmLINC106419-IBu	3.14	3.79	2.44	1.62	1.88	2.23	1.28	0	0	1.45	1.67	0.7	7.75	3.48	5.93	4.16	5.33	3.66	4	4.79	2.89	1.76	3.46		3.12333	1.91	0.426667	1.27333	5.72	4.38333	3.89333	2.61
SmLINC106420-IBu	0	0	0.06	0.29	0.24	0.13	0.09	0	1.01	0	0	0	0	0.09	0.1	0.05	0.06	0.2	0.26	0.4	0	0.25	0		0.02	0.22	0.366667	0	0.0633333	0.103333	0.22	0.125
SmLINC106425-IBu	32.32	10.63	10.2	12.75	10.57	10.27	2.62	3.2	7.99	11.96	6.55	2.35	11.68	2.17	2.28	8.71	7.11	10.07	1.73	2.43	2.22	8.37	5.93		17.7167	11.1967	4.60333	6.95333	5.37667	8.63	2.12667	7.15
SmLINC106440-IBu	0	0	0	0	0	0	2.01	0	0	0	2.85	0	0	0.4	0	0	0	0	0	1.86	0	0.68	0		0	0	0.67	0.95	0.133333	0	0.62	0.34
SmLINC106473-IBu	0	0	0	0	0	0	0	0	0	0	0	0	0	0	0	0.29	0	0	0.1	0	0	0	0		0	0	0	0	0	0.0966667	0.0333333	0
SmLINC106484-IBu	0	0	0	0	0	0	0	0	0	0	0	0	0	0.26	0	0	0	0	0	0	0	0	0		0	0	0	0	0.0866667	0	0	0
SmLINC106485-IBu	43.09	175.4	158.13	104.17	113.66	104.46	0.32	0.28	0.38	1.92	3.9	5.46	29.59	49.96	89.07	85.72	75	44.72	2.56	1.05	1.92	4.37	10.69		125.54	107.43	0.326667	3.76	56.2067	68.48	1.84333	7.53
SmLINC106486-IBu	0	0	0	0	0	0	0	0	0	1.78	0	0.41	0	0.26	0.27	0.72	0.21	0.32	0	0	0	0	0		0	0	0	0.73	0.176667	0.416667	0	0
SmLINC106525-IBu	9.69	3.94	1.95	5.53	7.09	7.65	29.1	45.67	23.81	22.66	21.21	22.57	21.69	10.27	4.6	9.9	8.67	11.3	19.99	18.72	22.19	27.93	44.74		5.19333	6.75667	32.86	22.1467	12.1867	9.95667	20.3	36.335
SmLINC106555-IBu	0.25	0.36	0.32	0.31	0.23	0.17	5.92	9.04	7.53	6.43	7.17	4.78	0.69	0.15	0.08	0.14	0.19	0.25	1.91	1.73	1.11	7.25	5.36		0.31	0.236667	7.49667	6.12667	0.306667	0.193333	1.58333	6.305
SmLINC106591-IBu	1.22	1.32	0.78	0.47	0.33	0.91	1.46	5.26	2.91	4.66	2.71	1.91	1.11	0.53	0.69	0.82	0.68	0.57	1.17	2.01	1.23	6.41	3.51		1.10667	0.57	3.21	3.09333	0.776667	0.69	1.47	4.96
SmLINC106621-IBu	0	0	0	0	0	0	0	3.68	0	0	0	0	0	0	0	0	0.06	0	0	0	0	0	0		0	0	1.22667	0	0	0.02	0	0
SmLINC106630-IBu	0	0.31	0.15	0	0	0	0.69	6.06	0	0	0.66	0	0	0	0	0.13	0.23	0.24	0	0.47	0	0	0.85		0.153333	0	2.25	0.22	0	0.2	0.156667	0.425
SmLINC106642-IBu	0	0	0	0	0	0	0	0	0	0	0	0	0	0	0	0	0	0	0	0	0	0	0		0	0	0	0	0	0	0	0
SmLINC106666-IBu	39.62	96.04	100.46	65.31	72.04	86.78	58.68	68.6	27.96	60.9	45.69	123.4	36.27	50.98	48.95	97.42	114.05	84.42	29.86	38.05	26.72	71.15	67.44		78.7067	74.71	51.7467	76.6633	45.4	98.63	31.5433	69.295
SmLINC106667-IBu	16.97	32.92	30.26	31.67	33.09	32.88	14.62	15.99	25.68	9.11	7.43	20.33	11.03	16.05	20.19	46.17	36.67	27.51	10.01	9.58	10.54	18.03	33.38		26.7167	32.5467	18.7633	12.29	15.7567	36.7833	10.0433	25.705
SmLINC106761-IBu	0.09	0.32	0.21	0	0	0.23	0	2.11	0	0	0.9	0	0	0.15	0	0	0.05	0.23	0.3	0.16	0	0	0		0.206667	0.0766667	0.703333	0.3	0.05	0.0933333	0.153333	0
SmLINC106762-IBu	0	0	1.2	0	0	0.95	0	0	0	0	0	0	0	0.19	0	0.18	0.04	0	0	0	0	0	0		0.4	0.316667	0	0	0.0633333	0.0733333	0	0
SmLINC106766-IBu	25.04	52.88	62.79	50.09	56.63	54.35	2.09	1.45	0	13.32	5.48	35.49	3.45	23.79	27.09	57.06	54.34	45.17	0	0	0.49	5.6	5.54		46.9033	53.69	1.18	18.0967	18.11	52.19	0.163333	5.57
SmLINC106767-IBu	0.88	0.4	0.59	0.33	0.1	0.12	10.67	0	18.01	8.84	3.31	6.23	1.51	1.85	1.67	0.46	1.07	0.84	5.95	6.62	5.21	12.83	6.41		0.623333	0.183333	9.56	6.12667	1.67667	0.79	5.92667	9.62
SmLINC106768-IBu	0	0	0	0	0.1	0	0	0	0	0	0	0	0	0.71	0	0	0.67	0.87	0	0	0	0	0		0	0.0333333	0	0	0.236667	0.513333	0	0
SmLINC106769-IBu	1.38	0.2	0.07	0.12	0.08	0.08	8.7	4.34	11.53	7.24	5.63	1.22	0	0.39	0.55	0.22	0.05	0.1	6.85	9.12	6.51	4.76	6.2		0.55	0.0933333	8.19	4.69667	0.313333	0.123333	7.49333	5.48
SmLINC106770-IBu	6.22	13.35	11.04	8.5	9.72	7.85	2.93	0	5.18	3.86	1.29	2.17	9.06	6.26	5.36	11.8	10.93	13.15	0.99	0.96	1.07	1.71	3.48		10.2033	8.69	2.70333	2.44	6.89333	11.96	1.00667	2.595
SmLINC106771-IBu	0	0	0	0.81	0.05	0	0	13.36	0	0	0	0	3.9	0	0	0	0	0	0	0	0	4.48	0		0	0.286667	4.45333	0	1.3	0	0	2.24
SmLINC106773-IBu	0.27	0.51	0.74	0.54	0.41	0.41	5.09	9.13	1.45	3.31	0.16	2.25	2.35	0.31	0.2	0.72	0.84	0.84	1.26	2.3	2.38	5.33	4.99		0.506667	0.453333	5.22333	1.90667	0.953333	0.8	1.98	5.16
SmLINC106774-IBu	0	0	0	0	0	0.47	0	11.47	2.04	0.19	0.22	0	0	0	0	0.52	0	0	0.28	0.17	0.4	0	0		0	0.156667	4.50333	0.136667	0	0.173333	0.283333	0
SmLINC106775-IBu	0.12	0.52	0.34	0.16	0.17	0.17	0	0	0	0	0	0	0	0	0.08	0.15	0	0.07	0	0	0	0	0		0.326667	0.166667	0	0	0.0266667	0.0733333	0	0
SmLINC106776-IBu	0.4	0.3	0.03	0.86	0.48	0.07	0.48	0	0	0.14	0.34	0.22	0	0	0	0.49	0.43	0	0.05	0	0	0	0		0.243333	0.47	0.16	0.233333	0	0.306667	0.0166667	0
SmLINC106777-IBu	0.15	0	0	0	0	0	0	0	2.19	0.33	0	0.17	0	0.13	0	0	0	0	0.1	0.57	0	0	0.2		0.05	0	0.73	0.166667	0.0433333	0	0.223333	0.1
SmLINC106780-IBu	0	0	0	0	0	0	0.8	0	0	0.23	0.19	0	0	0	0	0	0	0.1	0	0	0	0	0		0	0	0.266667	0.14	0	0.0333333	0	0
SmLINC106782-IBu	0	0.04	0	0.04	0	0	0.44	0	1.11	0.29	0	0.08	0.48	0.03	0	0	0	0	0	0.13	0.08	0.1	0.26		0.0133333	0.0133333	0.516667	0.123333	0.17	0	0.07	0.18
SmLINC106789-IBu	0.71	1.44	1.11	1.01	1.12	2.76	0.16	0	0	0	0	0	0	0.15	0.18	0.54	0.74	0.24	0	0	0	0.63	0		1.08667	1.63	0.0533333	0	0.11	0.506667	0	0.315
SmLINC106794-IBu	0.56	0.34	1.3	0.31	0.8	3.05	0	0	0	0.26	0	0.07	0	0.03	0	0.09	0.16	0.14	0	0	0	0	0		0.733333	1.38667	0	0.11	0.01	0.13	0	0
SmLINC106797-IBu	0	0	0	0	0	0	0	0	0	0	0	0	0	0	0	0	0	0	0	0	0	0	0		0	0	0	0	0	0	0	0
SmLINC106798-IBu	0	0	0	0	0	0	0	0	0	0	0	0	0	0	0	0	0	0	0	0	0	0	0		0	0	0	0	0	0	0	0
SmLINC106799-IBu	0	0	0	0	0	0	0	0	0	0	0	0	0	0	0	0	0	0	0	0	0	0	0		0	0	0	0	0	0	0	0
SmLINC106800-IBu	0	0	0	0	0	0	0	0	0	0	0	0	0	0	0	0	0	0	0	0	0	0	0		0	0	0	0	0	0	0	0
SmLINC106802-IBu	26.09	18.94	20.76	13.67	13.63	16.65	11.46	20.74	16.56	15.94	19.82	14.24	12.66	8.01	7.89	8.83	14.64	10.75	6.21	11.86	7.24	34.86	43.57		21.93	14.65	16.2533	16.6667	9.52	11.4067	8.43667	39.215
SmLINC106817-IBu	0	0	0	0	0	0	0	1.43	0	0.32	0	0.33	0	1.73	1.14	0	0.43	0.13	0.2	0	0	0.2	0		0	0	0.476667	0.216667	0.956667	0.186667	0.0666667	0.1
SmLINC106823-IBu	0	0	0	0	0	0	0.71	2.43	0	0.83	0	0	0	0.2	0	0.08	0	0	1.77	1.32	1.58	0	0.69		0	0	1.04667	0.276667	0.0666667	0.0266667	1.55667	0.345
SmLINC106840-IBu	0.13	0.83	0.5	0.45	0.3	0.18	0.75	6.56	0.39	0.58	0.94	0.46	0	0.11	0.26	1.61	0.32	0.12	0.18	0.76	0.33	0	1.22		0.486667	0.31	2.56667	0.66	0.123333	0.683333	0.423333	0.61
SmLINC106851-IBu	0.25	0.66	0	0	0.3	0	0	0	8.87	0.57	0	0.3	0	0.22	0.26	0.78	1.23	1.38	0	0	0.22	0.72	3.11		0.303333	0.1	2.95667	0.29	0.16	1.13	0.0733333	1.915
SmLINC106885-IBu	0	0	0	0.16	0.16	0.58	0	2.08	0	0	0	0	0	0.12	0	0	0.25	0.51	0.2	0	0	1.38	0		0	0.3	0.693333	0	0.04	0.253333	0.0666667	0.69
SmLINC106902-IBu	61.01	33.28	23.07	18.24	21.68	26.98	98.19	63.71	82.97	101.11	154.83	57.67	21.45	18.43	6.65	33.1	39.77	48.51	55.46	51.12	53.73	142.18	165.63		39.12	22.3	81.6233	104.537	15.51	40.46	53.4367	153.905
SmLINC106924-IBu	0.81	0.63	0	0.33	0.25	0.36	0.92	0	2.77	0.52	0.88	0	0.43	0.06	0.72	0	0.5	0.1	0.14	0.46	0.6	1.94	2.72		0.48	0.313333	1.23	0.466667	0.403333	0.2	0.4	2.33
SmLINC106925-IBu	0.13	0	0.81	0	0.16	0.61	0.15	0	0	0.26	1.75	0.41	0.42	0.13	0	0.37	0.35	0.1	0.07	0.23	0	0	0		0.313333	0.256667	0.05	0.806667	0.183333	0.273333	0.1	0
SmLINC106926-IBu	0.29	0	0.18	0.08	0	0.38	0	2.62	0.42	0.15	0	0	0.34	0.25	0.14	0.07	0.08	0.26	0.15	0	0.24	1.01	1.2		0.156667	0.153333	1.01333	0.05	0.243333	0.136667	0.13	1.105
SmLINC106928-IBu	0	0	0	0	0	0	0.45	0	0	0	0	0	0	0	0	0	0	0	0	0	0	0	0		0	0	0.15	0	0	0	0	0
SmLINC106953-IBu	0.67	2.15	2.23	0.58	0.75	1.68	0	0	0.62	0.06	0.21	0	0.21	0.11	0.06	0.19	0.21	0.03	0.06	0.17	0.05	0.21	0.15		1.68333	1.00333	0.206667	0.09	0.126667	0.143333	0.0933333	0.18
SmLINC106967-IBu	1.58	3.88	1.04	0.13	1.22	0	6.33	8.15	0	0	1.83	0	2.11	2.41	2.02	3.37	0.84	4.57	3.63	0	5.3	12.81	13.45		2.16667	0.45	4.82667	0.61	2.18	2.92667	2.97667	13.13
SmLINC106968-IBu	0.65	0.64	2.8	2.65	1.73	2.55	0	0	5.72	7.56	4.42	5.06	4.02	1	1.45	2.13	2.5	4.39	4.23	7.34	1.54	4.12	3.76		1.36333	2.31	1.90667	5.68	2.15667	3.00667	4.37	3.94
SmLINC107069-IBu	3.15	2.58	1.06	0.37	0.15	0.61	0	0	0	0	0.22	0	0	0.06	0	0	0.19	0	0	0	0	0	0		2.26333	0.376667	0	0.0733333	0.02	0.0633333	0	0
SmLINC107075-IBu	1.57	4.28	5.45	0.86	2.55	0	0	0	0	0	0	0	0	0.33	0	0	0	0	0	0	0	0	0		3.76667	1.13667	0	0	0.11	0	0	0
SmLINC107077-IBu	9.29	7.02	1.14	0	0	5.77	0	0	0	0	0	0	0	0	0	0	0	0	0	0	0	0	0		5.81667	1.92333	0	0	0	0	0	0
SmLINC107078-IBu	0	0	0	0	0	0	0	0	0	0	0	0	0	0	0	0	0	0	0	0	0	0	0		0	0	0	0	0	0	0	0
SmLINC107079-IBu	9.6	0	0	0.9	0	0	0.18	2.39	0	0.42	0	0	0.23	0	0.1	0.79	0.35	0	0.14	0	0.08	0	0		3.2	0.3	0.856667	0.14	0.11	0.38	0.0733333	0
SmLINC107080-IBu	4.67	0	4.82	0	0	2.59	0	0	0	0	0	0	0	0	0	0	0	0	0	0	0	0	0		3.16333	0.863333	0	0	0	0	0	0
SmLINC107085-IBu	0	0	0	0.12	0.35	0	0	0	0	0	0	0	0	0	0	0	0.12	0	0	0	0	0	0		0	0.156667	0	0	0	0.04	0	0
SmLINC107088-IBu	1.16	2.65	1.05	3.67	3.31	1.22	1.66	3.22	0	1.85	3.14	1.47	0	0.34	0.82	2.89	3.96	1.47	0.59	2.34	4.3	4.58	12.53		1.62	2.73333	1.62667	2.15333	0.386667	2.77333	2.41	8.555
SmLINC107106-IBu	0	0	0	0	0	0	0	0	0	0	0	0	0	0	0	0	0	0	0	0	0	0	0		0	0	0	0	0	0	0	0
SmLINC107107-IBu	0	0.16	0	0	0	0.34	0	4.01	0	0	0	0	0	0.11	0	0	0	0	0	0	0	0	0		0.0533333	0.113333	1.33667	0	0.0366667	0	0	0
SmLINC107114-IBu	3.66	1.95	1.48	0.74	0.74	1.37	0.36	0	0	0.18	0.58	0.1	0.2	0.02	0.03	0.14	0.22	0.08	0.04	0.16	0	0	0.69		2.36333	0.95	0.12	0.286667	0.0833333	0.146667	0.0666667	0.345
SmLINC107115-IBu	0	0	0	0	0	0	0	0	0	0	0	0	0	0	0	0	0	0	0	0	0	0	0		0	0	0	0	0	0	0	0
SmLINC107116-IBu	0	0	0.13	0	0	0	0	0	0	0	0.7	0	0	0	0.2	0	0	0	0	0	0	0	0		0.0433333	0	0	0.233333	0.0666667	0	0	0
SmLINC107117-IBu	30.06	59.72	65.39	52.76	54.52	73.78	56.72	29.21	23.01	48.58	32.52	64.99	31.18	35.68	40.74	79.58	79.58	57.44	23.54	7.73	21.25	62.77	76.48		51.7233	60.3533	36.3133	48.6967	35.8667	72.2	17.5067	69.625
SmLINC107118-IBu	5.38	12.28	11.01	9.42	8.67	5.19	4.09	0.89	0	6.06	8.83	7.75	9.38	3.28	3.9	9.36	11.16	6.83	5.5	5.4	3.56	7.76	9.41		9.55667	7.76	1.66	7.54667	5.52	9.11667	4.82	8.585
SmLINC107119-IBu	11.5	18.17	18.27	12.75	15.77	16.98	4.05	10.72	0	3.78	7.73	12.97	2.93	5.12	5.79	20.26	16.93	10.83	3.94	10.05	3.88	18.03	19.07		15.98	15.1667	4.92333	8.16	4.61333	16.0067	5.95667	18.55
SmLINC107168-IBu	0	6.13	11.79	1.43	2.28	0	0.46	0	0	0	0	0	3.48	2.1	0	1.58	2.93	2.52	0	0	0.2	0	0.31		5.97333	1.23667	0.153333	0	1.86	2.34333	0.0666667	0.155
SmLINC107169-IBu	0.3	2.45	8.34	2.04	3.77	0.45	0	0	0	0	0	1.1	0	1.26	0.3	1.71	3.06	1.84	0	3.26	0	0	0		3.69667	2.08667	0	0.366667	0.52	2.20333	1.08667	0
SmLINC107190-IBu	55.13	38.14	40.65	29.61	28.32	26.84	46.77	85.81	78.11	79.59	63.13	52.21	46.48	22.73	22.48	30.91	40.48	47.15	14.37	40.9	17.52	144.31	275.67		44.64	28.2567	70.23	64.9767	30.5633	39.5133	24.2633	209.99
SmLINC107192-IBu	14.96	4.14	3.93	3.93	4.52	4.84	14.99	5.42	6.72	12.25	7.04	4.75	7.09	2.19	1.73	2.61	3.71	4.2	3.43	3.83	2.76	12.01	17.57		7.67667	4.43	9.04333	8.01333	3.67	3.50667	3.34	14.79
SmLINC107207-IBu	0	0	0.17	0	0	0	0	0	0	1.17	0	0	0.96	0	0	0	0	0	0	0	0	0	0		0.0566667	0	0	0.39	0.32	0	0	0
SmLINC107208-IBu	0	0.18	0	0	0	0.2	0	0	1.66	0.62	0	0	0	0	0	0.58	0.08	0	0	0.54	0.12	0	0		0.06	0.0666667	0.553333	0.206667	0	0.22	0.22	0
SmLINC107209-IBu	4.79	4.3	2.58	1.3	1.32	0.94	8.15	16.37	8.38	8.99	6.43	2.37	1.91	2.17	0.8	3.71	1.43	6.1	12.62	15.79	8.65	14.68	11.52		3.89	1.18667	10.9667	5.93	1.62667	3.74667	12.3533	13.1
SmLINC107225-IBu	0.06	0	0	0	0	0	2.02	2.39	3.07	10.03	0.3	0.07	0	0	0	0.18	0	0	2.04	1.48	1.42	1.55	0.3		0.02	0	2.49333	3.46667	0	0.06	1.64667	0.925
SmLINC107227-IBu	0	0	0	0	0	0	0	0	0	0	0	0	0	0	0	0	0	0	0	0	0	0	0		0	0	0	0	0	0	0	0
SmLINC107228-IBu	0	0.27	0	0	0	0	0	0	0	0	0	0	0	0	0	0.21	0	0	0.29	0.4	0	0	0		0.09	0	0	0	0	0.07	0.23	0
SmLINC107230-IBu	0	0	0	0	0	0	0.8	0	2.81	0.46	1.49	0	0	0	0	0	0	0	0.07	0	0	0.6	0		0	0	1.20333	0.65	0	0	0.0233333	0.3
SmLINC107239-IBu	0.36	0.46	0.46	0.14	0.14	0.17	0	0	0	0	0.64	0.14	0	0.1	0	0	0.14	0	0	0	0.1	0	0		0.426667	0.15	0	0.26	0.0333333	0.0466667	0.0333333	0
SmLINC107240-IBu	0	0.99	0	0	0	0	0.59	0	0	0.34	0	0	0	0.13	0	0.32	0	0	0	0.3	0	0	0		0.33	0	0.196667	0.113333	0.0433333	0.106667	0.1	0
SmLINC107251-IBu	0	0	0	0	0	0	0	0	0	0	0	0	0	0	0	0.12	0	0	0	0	0	0	0		0	0	0	0	0	0.04	0	0
SmLINC107252-IBu	0	0	0	0	0	0	0	0	0	0	0	0	0	0	0	0	0.18	0	0	0	0	0	0.4		0	0	0	0	0	0.06	0	0.2
SmLINC107253-IBu	0	0	0	0	0	0	0	0	0	0	0	0	0	0	0	0	0	0	0	0	0	0	0		0	0	0	0	0	0	0	0
SmLINC107258-IBu	6.05	12.24	10.05	16.01	13.17	12.8	29.22	36.7	27.53	26.35	39.97	44.12	18.09	10.72	12	11.51	13.06	10.28	10.78	12.59	14.08	39.84	28.7		9.44667	13.9933	31.15	36.8133	13.6033	11.6167	12.4833	34.27
SmLINC107284-IBu	0	0	0	0	0	0	0	0	0	0	3.92	0	0	0	0	0	0	0	0	0	0	0	0		0	0	0	1.30667	0	0	0	0
SmLINC107289-IBu	0.12	0.61	0.15	0.14	0	0.67	0	0	0	0	0	0	0	0	0	0	0	0.22	0	0	0	0	0		0.293333	0.27	0	0	0	0.0733333	0	0
SmLINC107337-IBu	1.5	3.2	0.83	1.7	1.81	3.24	14.64	8.75	11.24	7.39	6.06	5.22	1.57	0.36	0.16	0.5	1.33	0.75	0.12	0.16	0	0.82	0		1.84333	2.25	11.5433	6.22333	0.696667	0.86	0.0933333	0.41
SmLINC107432-IBu	0.15	0.24	0.06	0	0	0.13	3.97	3.71	0	2.98	3.46	2.06	0	0	0.05	0.05	0.09	0.09	0.03	0.09	0.04	0.63	0.19		0.15	0.0433333	2.56	2.83333	0.0166667	0.0766667	0.0533333	0.41
SmLINC107433-IBu	0.03	0	0.04	0	0	0	0.23	0	0	0.07	0	0.07	0	0	0	0.03	0.02	0	0	0	0.05	0	0		0.0233333	0	0.0766667	0.0466667	0	0.0166667	0.0166667	0
SmLINC107455-IBu	0	0	0.07	0	0	0	0.85	0	0.34	0	0	0.2	0	0.05	0	0.18	0.14	0.21	0	0	0	0.57	0		0.0233333	0	0.396667	0.0666667	0.0166667	0.176667	0	0.285
SmLINC107548-IBu	0	0	0	0	0	0	0	0	0	0	0	0	0	0	0	0	0.22	0	0.13	0	0	0	0		0	0	0	0	0	0.0733333	0.0433333	0
SmLINC107551-IBu	0	0	0	0	0	0	0	0	0	0	0.45	0	0	0	0	0	0	0	0	0.24	0	0	0		0	0	0	0.15	0	0	0.08	0
SmLINC107565-IBu	0	0	0	0	0	0	0	0	0	0	0	0	0	1.17	0.78	0	0.35	0	0	0	0	0	0		0	0	0	0	0.65	0.116667	0	0
SmLINC107585-IBu	26.57	21.69	20.14	10.82	10.12	15.63	7.01	11.3	10.42	11.29	13.43	7.71	9.28	5.97	5.53	6.1	10.25	7.26	3.62	6.59	4.24	22.81	26.6		22.8	12.19	9.57667	10.81	6.92667	7.87	4.81667	24.705
SmLINC107621-IBu	42.58	25.38	24.99	25.38	22.79	27.92	27.68	31.73	32.8	34.63	43.19	28.33	31.41	12.9	12.92	24	23.43	27.85	20.96	22.69	16.2	43.41	42.99		30.9833	25.3633	30.7367	35.3833	19.0767	25.0933	19.95	43.2
SmLINC107624-IBu	6.78	5.89	3.93	6.79	7.91	4.54	16.65	28.4	40.15	7.43	8.07	12.08	4.49	4.25	4.77	13.24	6.86	8.09	7.9	7.9	9.95	5.72	14.67		5.53333	6.41333	28.4	9.19333	4.50333	9.39667	8.58333	10.195
SmLINC107670-IBu	0.74	0.27	0.46	0.75	0.67	0.49	0.68	1.8	2.82	1.44	1.53	1.43	0	0	0.22	1.04	0.65	0	0	0.28	0	0.1	0		0.49	0.636667	1.76667	1.46667	0.0733333	0.563333	0.0933333	0.05
SmLINC107672-IBu	0	0	0	0	0	0	3.27	0	0	5.07	3.7	2.07	0	0	0	0	0	0	0	0	0	0	0		0	0	1.09	3.61333	0	0	0	0
SmLINC107674-IBu	0.1	0	0	0	0.23	0	3.47	4.64	3.59	0	0.06	0.77	0	0	0	0	0	0	0	0	0	0	0		0.0333333	0.0766667	3.9	0.276667	0	0	0	0
SmLINC107675-IBu	0	0.15	0	0	0	0.16	1.18	8.91	0	1.16	0.91	1.16	0	0	0	0	0	0	0	0	0	0	0		0.05	0.0533333	3.36333	1.07667	0	0	0	0
SmLINC107686-IBu	1.11	3.26	1.06	1.32	1.68	2.67	0.34	0	0.18	0.26	0.53	0.35	0.29	0.27	0.24	1.25	1.18	0.39	0.04	0	0	0	0		1.81	1.89	0.173333	0.38	0.266667	0.94	0.0133333	0
SmLINC107688-IBu	0	0	0	0	0	0	0	0	0	0	0	0	0	0	0	0	0	0	0	0	0	0	0		0	0	0	0	0	0	0	0
SmLINC107689-IBu	0.03	0	0	0	0	0.04	0	0.08	0.49	0.29	0.74	0	0	0	0	0	0	0	0	0	0.03	0.28	0		0.01	0.0133333	0.19	0.343333	0	0	0.01	0.14
SmLINC107711-IBu	0.44	0	0	0	0	0	0	3.45	1.32	0	0	0	0	0	0	0	0	0	0.16	0	0	0.64	0		0.146667	0	1.59	0	0	0	0.0533333	0.32
SmLINC107718-IBu	0	0.48	0.16	0.15	0.15	0.71	0	5.38	0	0.28	0.45	0.15	0	0.33	0.13	0.13	0.68	0	3.12	5.38	2.55	0	0.34		0.213333	0.336667	1.79333	0.293333	0.153333	0.27	3.68333	0.17
SmLINC107788-IBu	0.32	0.13	0	0.24	0	0	0	0.52	0	0	0	0	0	0	0.21	0	0.06	0	0	1.01	0	0	0		0.15	0.08	0.173333	0	0.07	0.02	0.336667	0
SmLINC107792-IBu	0.23	0	0	0.13	0	1.27	0	0.86	0.34	1.51	1.42	1.2	1.65	0	0.23	0.35	0.07	0	2.1	4.43	1.82	2.93	0.76		0.0766667	0.466667	0.4	1.37667	0.626667	0.14	2.78333	1.845
SmLINC107793-IBu	0.17	0.44	0.56	0	0	0.16	0	3.19	0	1.23	2.48	0.54	0	0.67	0.35	1.56	2.89	4.01	0	0	0	2.65	0		0.39	0.0533333	1.06333	1.41667	0.34	2.82	0	1.325
SmLINC107794-IBu	0.19	0	0.81	0	0.14	0.17	0.24	0	0	0.33	0	0	2.99	0.15	0.25	1.38	2.42	2.29	0	0	0	0	0.98		0.333333	0.103333	0.08	0.11	1.13	2.03	0	0.49
SmLINC107795-IBu	0.65	1.16	0.7	1.48	0.96	2.39	0.17	0	0.82	0.2	0	0.11	0	0.08	0	0.09	0	0	0	0	0.08	0.52	0		0.836667	1.61	0.33	0.103333	0.0266667	0.03	0.0266667	0.26
SmLINC107822-IBu	0	0	0	0	0	0	0	0	0	0	0	0	0	0	0	0	0	0	0	0	0	0	0		0	0	0	0	0	0	0	0
SmLINC107864-IBu	0	0	0	0	0	0	0	0	0	0	0	0	0	0	0	0	0	0	0	0	0	0	0		0	0	0	0	0	0	0	0
SmLINC107865-IBu	0.04	0.19	0.05	0.15	0.1	0.45	0.47	0	0	0.19	0.66	0.07	0.05	0.02	0	0.13	0.14	0.32	0.12	0.29	0.16	0.18	0.14		0.0933333	0.233333	0.156667	0.306667	0.0233333	0.196667	0.19	0.16
SmLINC107928-IBu	0.43	0.66	1.07	0.21	0	0.34	0	0	0	0	0	0	0	0	0	0.17	0.23	0	0	0	0	0.43	0		0.72	0.183333	0	0	0	0.133333	0	0.215
SmLINC107930-IBu	0	0.1	0	0	0	0.32	0	0	0	0	0	0	0	0	0	0	0	0	0.28	0.92	0.79	0	0		0.0333333	0.106667	0	0	0	0	0.663333	0
SmLINC107931-IBu	0.22	0.54	0.22	0.03	0.16	0.6	0.02	0.14	0	0.13	0.14	0.03	0	0.05	0.08	0.12	0.2	0.03	0.05	0.12	0.06	0.24	0.08		0.326667	0.263333	0.0533333	0.1	0.0433333	0.116667	0.0766667	0.16
SmLINC107947-IBu	0	0	0	0.16	0.16	0.19	1.23	0	0	0.7	1.34	3.54	1.34	0	0	0.72	0.13	0.84	0.88	1.3	2.4	1.11	13.48		0	0.17	0.41	1.86	0.446667	0.563333	1.52667	7.295
SmLINC107948-IBu	0	0.47	0	0.14	0.14	0.34	4.16	5	0	3.57	3.18	9.2	0	0.15	0	0.96	0.89	1	8.73	5.68	5.38	13.43	8.05		0.156667	0.206667	3.05333	5.31667	0.05	0.95	6.59667	10.74
SmLINC107949-IBu	0	0	0	0	0	0	2.77	10.07	7.14	4.08	0	5.17	0	0.95	0.51	0.29	0.41	0.51	9.5	6.93	6.12	6.05	8.22		0	0	6.66	3.08333	0.486667	0.403333	7.51667	7.135
SmLINC107959-IBu	0.19	0.24	0	0.21	0	0	0	0	0	0	0	0	0	0	0	0	0	0	0	0	0	0	0		0.143333	0.07	0	0	0	0	0	0
SmLINC107961-IBu	0.22	0	0	0	0	0	0	0	0	0	0	0	0	0	0	0	0	0	0	0	0	1.56	0		0.0733333	0	0	0	0	0	0	0.78
SmLINC107962-IBu	0.51	0	0.19	0	0	0	0	0	0	0	0	0	0	0	0	0	0	0	0	0	0	0	0		0.233333	0	0	0	0	0	0	0
SmLINC107979-IBu	0	0	0.56	0	0	1.31	0	0	0	0	0	0	0	0	0	0	0.26	0.79	0	0	0	0	0		0.186667	0.436667	0	0	0	0.35	0	0
SmLINC107980-IBu	0	0	0	0	0	0	0	0	0	0	1.95	0	0	0	0	0	0	0	0.11	0	0.65	0	0		0	0	0	0.65	0	0	0.253333	0
SmLINC107983-IBu	0	0	0	0	0	0	0	1.6	0	0	0	0.19	0	0	0	0	0	0	0.18	2.14	1.07	0	0		0	0	0.533333	0.0633333	0	0	1.13	0
SmLINC107987-IBu	0.43	0	0.18	0	0	0	0.85	0	0	0	0	0	0	0	0	0	0	0	0.44	0	0	0.61	0		0.203333	0	0.283333	0	0	0	0.146667	0.305
SmLINC108086-IBu	0.07	0.09	0.55	0	0.17	0.3	22.89	21.01	17.24	9.48	13.08	10.99	0	0	0	0.08	0.04	0	0	0	0	0	0.48		0.236667	0.156667	20.38	11.1833	0	0.04	0	0.24
SmLINC108090-IBu	0	0	0.18	0.16	0	0	5.56	1.39	5.73	2.76	1.49	1.3	0	0	0	0	0.08	0	0	0	0	0	0		0.06	0.0533333	4.22667	1.85	0	0.0266667	0	0
SmLINC108096-IBu	0	0	0	0	0	0	0	0	0	0	0	0	0	0	0	0	1.18	0.09	0	0	0	0.14	0		0	0	0	0	0	0.423333	0	0.07
SmLINC108125-IBu	0.21	0	0.39	0.12	0.36	0.43	0	1.81	0	0.69	1.29	0	0	0	0	0	0	0.1	0	0.4	0	0.15	0		0.2	0.303333	0.603333	0.66	0	0.0333333	0.133333	0.075
SmLINC108126-IBu	0	0	0	0	0	0	2.51	0	0	0	0	0.49	0	0	0	0	0	0	0.29	0	0	0	0		0	0	0.836667	0.163333	0	0	0.0966667	0
SmLINC108193-IBu	0	0	0	0	0	0	0	0	0	0	0	0	0	0	0	0	0	0	0	0	0	0	0		0	0	0	0	0	0	0	0
SmLINC108214-IBu	0.14	0	0.09	0	0.08	0	0	0	0	0.15	0	0.08	0	0.06	0	0	0.04	0.06	0.24	0.4	0.17	0	0		0.0766667	0.0266667	0	0.0766667	0.02	0.0333333	0.27	0
SmLINC108215-IBu	0.54	0.27	0	0.25	0	0.15	0.2	0	0	0	0	0	0	0	0	0.33	0.13	0.2	0	0	0	0	0		0.27	0.133333	0.0666667	0	0	0.22	0	0
SmLINC108235-IBu	6.52	13.93	11.14	10.23	7.23	15.07	1.89	0	9.7	6.07	4.26	3.21	6.25	5.4	6.06	8.92	7.61	5.13	0.41	2.63	1.82	10.42	13.86		10.53	10.8433	3.86333	4.51333	5.90333	7.22	1.62	12.14
SmLINC108239-IBu	2.51	0.67	0.66	1.47	1.2	0.38	0	0	0	0	0	0	0	1.76	0	1.84	0	0	0	0	0	0	0		1.28	1.01667	0	0	0.586667	0.613333	0	0
SmLINC108252-IBu	0.16	0.06	0.03	0.16	0.05	0.06	0.17	0.33	0.41	0.64	0.31	0.1	0	0	0	0	0.05	0	0.02	0.18	0	0.32	0		0.0833333	0.09	0.303333	0.35	0	0.0166667	0.0666667	0.16
SmLINC108277-IBu	0	0	0	0.2	0	0	0	0	0	0	0	0	0	0	0	0	0	0	0	0	0	1.93	0.94		0	0.0666667	0	0	0	0	0	1.435
SmLINC108278-IBu	0	0	0	0	0	0	1.2	0	0	0.35	0	0	0	0	0	0	0	0	0	0	0	1.18	0		0	0	0.4	0.116667	0	0	0	0.59
SmLINC108279-IBu	0	0	0	0	0	0	0	0	0	0.3	0	0	0	0	0	0	0	0	0	0	0	0.56	0		0	0	0	0.1	0	0	0	0.28
SmLINC108280-IBu	0.12	0	0	0.27	0	0	1.13	0	1.06	3.16	4.04	1.81	0	0	0	0	0.22	0	0.17	0.23	0.2	3.23	4.11		0.04	0.09	0.73	3.00333	0	0.0733333	0.2	3.67
SmLINC108281-IBu	0	0	0	0	0	0	0	0	0	0	0	0	0	0	0	0	0	0	0	0	0	0	0		0	0	0	0	0	0	0	0
SmLINC108282-IBu	0	0	0.12	0	0	0	0	0	0	0	0	0	0	0	0	0	0	0	0	0	0.15	0	0		0.04	0	0	0	0	0	0.05	0
SmLINC108283-IBu	0	0	0	0	0	0	0.34	0	0	0.38	0.55	1.04	0.25	0	0	0	0	0	0	0	0	1.95	0		0	0	0.113333	0.656667	0.0833333	0	0	0.975
SmLINC108284-IBu	0	0	0	0	0	0	0.07	0	0.91	0.28	0	0.94	0	0	0	0	0	0	0.11	0.15	0	0	1.81		0	0	0.326667	0.406667	0	0	0.0866667	0.905
SmLINC108285-IBu	0	0	0	0	0	0	0	0	0	0	0	0	0	0	0	0	0	0	0	0	0	0	0		0	0	0	0	0	0	0	0
SmLINC108286-IBu	0	0	0	0	0	0	0	0	0	0	0	0.1	0	0	0	0	0	0	0	0	0	0	0		0	0	0	0.0333333	0	0	0	0
SmLINC108287-IBu	0	0	0	0	0	0	0.45	0	0	0	0	0	0	0	0	0	0	0	0	0	0	0	0		0	0	0.15	0	0	0	0	0
SmLINC108288-IBu	0	0	0	0	0	0	0	0	0	0	0.42	0.27	0	0	0	0	0	0	0	0	0	0	0		0	0	0	0.23	0	0	0	0
SmLINC108289-IBu	0	0	0	0	0	0	0	0	0	0	0	0	0	0	0	0	0	0	0	0	0	0	0		0	0	0	0	0	0	0	0
SmLINC108290-IBu	0	0	0	0	0	0	0	0	0	0	0	0	0	0	0	0	0	0	0	0	0	0	0		0	0	0	0	0	0	0	0
SmLINC108291-IBu	0	0	0	0	0	0	0	0	0	0	0	0	0	0	0	0	0	0	0	0	0	0	0		0	0	0	0	0	0	0	0
SmLINC108304-IBu	0	0	0	0	0	0	0	0	0	0	0	0	0	0.76	0.25	0	0	0	0	0	0	0	0		0	0	0	0	0.336667	0	0	0
SmLINC108305-IBu	0	0	0	0	0	0	0.94	0	0	0	0	0	0	0.71	0.45	0	0	0	0	0	0	0	0		0	0	0.313333	0	0.386667	0	0	0
SmLINC108307-IBu	0	0	0	0	0	0	0	0	0	0.12	0	0	1.04	0.39	0.36	0.05	0.03	0	0	0	0	0.15	0.07		0	0	0	0.04	0.596667	0.0266667	0	0.11
SmLINC108308-IBu	0	0	0	0	0	0	0	0	0	0	0	0	1.54	0	0	0	0	0	0	0	0	0	0		0	0	0	0	0.513333	0	0	0
SmLINC108310-IBu	0	0	0	0	0	0	0	0	0	0	0	0	3.13	0	1.16	0	0	0	0	0	0	0	0		0	0	0	0	1.43	0	0	0
SmLINC108311-IBu	0	0	0	0	0	0	0	0	0	0	0	0	0	0.7	0.06	0	0	0	0	0	0	0	0		0	0	0	0	0.253333	0	0	0
SmLINC108314-IBu	0	0	0	0	0	0	0	0	0	0	0	0	0	2.92	0	0	0	0	0	0	0	0	0		0	0	0	0	0.973333	0	0	0
SmLINC108315-IBu	0	0	0	0	0	0	0	0	0	0	0	0	2.75	0.41	0.7	0	0	0	0	0	0	0	0		0	0	0	0	1.28667	0	0	0
SmLINC108317-IBu	0	0	0	0	0	0	0	0	0	0	0	0	1.55	0	0	0	0	0	0	0	0	0	0		0	0	0	0	0.516667	0	0	0
SmLINC108318-IBu	0	0	0	0	0	0	0	0	0	0.28	0	0	0	0.66	0.76	0	0	0	0.18	0	0	0.72	0		0	0	0	0.0933333	0.473333	0	0.06	0.36
SmLINC108322-IBu	0	0	0	0	0	0	0	0	0	0.11	0	0	0	0	0	0	0	0.09	0	0	0	0	0		0	0	0	0.0366667	0	0.03	0	0
SmLINC108323-IBu	0	0	0	0	0	0	0	0	0	0	0	0	0	0	0	0	0	0	0	0	0	0	0		0	0	0	0	0	0	0	0
SmLINC108324-IBu	0	0	0	0	0	0	0.09	0	0	0	0	0.06	0	0	0	0	0.06	0	0	0	0.04	0	0		0	0	0.03	0.02	0	0.02	0.0133333	0
SmLINC108325-IBu	0	0	0	0	0	0	0	0	0	0	0	0	0	0	0	0	0	0	0	0	0	0	0		0	0	0	0	0	0	0	0
SmLINC108364-IBu	0.44	0.09	0.09	0	0.08	0	0	0	0	0.16	0.64	0	0	0.38	0	0.45	0.48	0.73	0	0	0	0.21	0		0.206667	0.0266667	0	0.266667	0.126667	0.553333	0	0.105
SmLINC108388-IBu	1.37	0.4	0.93	1.44	0.85	1.15	8.49	0	4.96	6.44	5	3.52	2.01	0.09	0.31	1.61	0.94	1.05	0.37	0.61	0.61	3.87	2.07		0.9	1.14667	4.48333	4.98667	0.803333	1.2	0.53	2.97
SmLINC108418-IBu	0	0	0	0	0	0	0	0	0	0	0	0	0	0	0	0	0	0	0	0	0	0	0		0	0	0	0	0	0	0	0
SmLINC108436-IBu	3.19	1.4	0	2.14	3.73	6.64	1.37	0	6.38	1.22	1.74	1.21	0	2.29	0.6	0.85	1.92	1.86	2.49	0	3.37	1.58	5.17		1.53	4.17	2.58333	1.39	0.963333	1.54333	1.95333	3.375
SmLINC108437-IBu	3.31	2.94	4.3	2.16	0	0	2.36	4.7	0	1.94	0	0	3.68	0.4	1.7	2.05	2.17	0	3.51	3.71	5.47	10.3	5.64		3.51667	0.72	2.35333	0.646667	1.92667	1.40667	4.23	7.97
SmLINC108438-IBu	0	0	2.12	1.73	3.84	1.01	0	3.09	0	0	0.49	6	0	1.13	1.4	1.45	1.17	0.32	0	0.85	0	2.55	0		0.706667	2.19333	1.03	2.16333	0.843333	0.98	0.283333	1.275
SmLINC108458-IBu	0.04	0	0.05	0.13	0.04	0.05	0	0	0	0.08	0	0	0.35	0.03	0.3	0.31	0.38	0.44	0	0.14	0	0	0		0.03	0.0733333	0	0.0266667	0.226667	0.376667	0.0466667	0
SmLINC108488-IBu	0	0	0	0.29	0	0	0.51	0	0	2.88	0	0.61	0	0	0	0	0	0	0.18	0	0.24	1.87	1.47		0	0.0966667	0.17	1.16333	0	0	0.14	1.67
SmLINC108513-IBu	0	0	0	0	0	0	0	0	0	0.26	0	0.05	0	0	0	0	0.05	0	0.06	0.08	0	0	0.52		0	0	0	0.103333	0	0.0166667	0.0466667	0.26
SmLINC108538-IBu	89.39	147.15	98.95	88.63	87.87	102.69	40.43	15.8	16.65	33.42	45.57	17.19	71.39	45.16	42.93	119.84	120.2	150.59	22.26	18.68	16.84	39.34	57.12		111.83	93.0633	24.2933	32.06	53.16	130.21	19.26	48.23
SmLINC108586-IBu	0	0	0	0	0	0	0	0	0	0	0	0	0	0	0	0	0	0	0	0.65	0	0	0		0	0	0	0	0	0	0.216667	0
SmLINC108601-IBu	0	0	0.22	0.4	0.2	0	0	0	0	0	0	0	0	0	0	0.53	0.1	0	0	0	0	0	0		0.0733333	0.2	0	0	0	0.21	0	0
SmLINC108603-IBu	0.8	0.97	0.91	0.55	0.97	1.05	0	0	0	0.39	0	0	0.14	0	0.06	1.23	1.51	1.87	0	0.35	0	0	0		0.893333	0.856667	0	0.13	0.0666667	1.53667	0.116667	0
SmLINC108611-IBu	0	0	0	0	0	0.15	0	0	0	0.23	0	0	0	0.46	0.74	0	0.13	0	2.09	1.64	1.86	0.75	0		0	0.05	0	0.0766667	0.4	0.0433333	1.86333	0.375
SmLINC108616-IBu	0.71	0.41	0.51	0.48	0.68	0.11	1.09	0.3	0.41	0.57	0.81	0.12	0.65	0.4	0.23	0.87	0.84	0.5	0.43	0.37	0.41	1.13	0.19		0.543333	0.423333	0.6	0.5	0.426667	0.736667	0.403333	0.66
SmLINC108621-IBu	0.14	0	0.04	0	0	0	0.18	0	0	0.22	0.11	0.31	0.39	0	0	0.14	0.14	0.03	0	0.13	0	0.05	0.18		0.06	0	0.06	0.213333	0.13	0.103333	0.0433333	0.115
SmLINC108622-IBu	0	0	0	0.02	0	0	0	0	0	0.05	0	0.05	0	0	0.02	0	0.03	0	0	0	0.01	0	0		0	0.00666667	0	0.0333333	0.00666667	0.01	0.00333333	0
SmLINC108623-IBu	0	0	0	0	0	0	0	0	0.39	0.11	0.25	0.02	0	0	0	0	0.03	0	0.3	0.14	0.43	0.12	0.08		0	0	0.13	0.126667	0	0.01	0.29	0.1
SmLINC108625-IBu	0	0	0	0	0	0	0	0	0	0	0.17	0	0	0	0	0	0	0	0.22	0.43	0	0	0		0	0	0	0.0566667	0	0	0.216667	0
SmLINC108626-IBu	0	0	0	0	0.02	0	0	0	0	0	0	0	0.1	0	0	0	0	0	1.32	1.21	0.96	0.21	0.79		0	0.00666667	0	0	0.0333333	0	1.16333	0.5
SmLINC108639-IBu	0.36	1.24	0.5	0	0	0	0	0	0	0	0	0	0	0	0	0	0.39	0	0	0	0	0	0		0.7	0	0	0	0	0.13	0	0
SmLINC108640-IBu	0	0	0	0	0	0	0	2.03	0	0	0	0.66	0	0	0	0	0	0	0	0	0	0	0		0	0	0.676667	0.22	0	0	0	0
SmLINC108641-IBu	0	0	0	0	0	0.19	0.48	0	0	0.1	0.3	0	0	0.14	0.16	0	0	0.77	0	0	0	0	0		0	0.0633333	0.16	0.133333	0.1	0.256667	0	0
SmLINC108642-IBu	0	0	0	0	0	0	0	0	0	0	0	0	0	0	0	0	0	0	0	0	0	0	0		0	0	0	0	0	0	0	0
SmLINC108643-IBu	0	0	0	0	0	0	0	0	0	0	0	0	0	0	0.11	0	0	0	0	0	0	0	0		0	0	0	0	0.0366667	0	0	0
SmLINC108644-IBu	1.33	0.57	0.09	0.48	0.33	0.15	0	0	0	0	0	0	0.68	0	0	1.21	0	0.32	0	0	0	0	0		0.663333	0.32	0	0	0.226667	0.51	0	0
SmLINC108646-IBu	0	0.27	0.64	0	0	0	0	0	0	0	0	0	0	0.02	0	0	0	0	0	0	0	0	0		0.303333	0	0	0	0.00666667	0	0	0
SmLINC108647-IBu	0.21	0	0	0.24	0.14	0	0	0	0	0	0	0	0	0	0.13	0.63	0.15	0.23	0.03	0	0.28	0.66	0		0.07	0.126667	0	0	0.0433333	0.336667	0.103333	0.33
SmLINC108697-IBu	0.43	0.13	0.13	0.25	0.12	0.15	0.2	0	0	0.47	0.94	0.5	0	0	0	0	0.06	0.1	0.15	0.62	0	0.15	0.14		0.23	0.173333	0.0666667	0.636667	0	0.0533333	0.256667	0.145
SmLINC108746-IBu	0	0	0	0	0	0	1.26	6.18	0	0	0	0.19	0	0	0	0	0	0	0	0	0	0	0		0	0	2.48	0.0633333	0	0	0	0
SmLINC108749-IBu	0	0	0	0.27	0.41	0	1.52	0	0	1.03	0.62	1.3	0.28	0	0	0	0	0	0	0	0.2	0	0.93		0	0.226667	0.506667	0.983333	0.0933333	0	0.0666667	0.465
SmLINC108776-IBu	81.44	48.64	54.78	40.53	38.42	32.08	60.15	54.5	97.34	108.73	92.67	67.37	48.77	27.85	27.28	27.04	42.22	71.18	22.41	36.79	27.78	225.44	333.32		61.62	37.01	70.6633	89.59	34.6333	46.8133	28.9933	279.38
SmLINC108797-IBu	29.65	63.73	66.94	68.83	70.81	66.46	34.74	26.62	12.8	28.36	33.81	70.29	24.2	45.26	47.42	78.25	75.33	49.15	22.09	16.31	21.64	62.28	62.06		53.44	68.7	24.72	44.1533	38.96	67.5767	20.0133	62.17
SmLINC108798-IBu	11.31	34.48	39.9	29.97	27.34	24.7	10.37	13.73	9.53	15.32	7.35	21.86	10.21	13.31	11.25	24.88	37.26	34.87	7.4	1.71	11.2	18.57	15.7		28.5633	27.3367	11.21	14.8433	11.59	32.3367	6.77	17.135
SmLINC108799-IBu	10.16	11.75	13.03	16.62	16.97	18.67	11.08	9.8	17.4	8.02	12.46	16.72	18.99	7.99	15.49	23.43	20.4	16.94	13.47	12.5	10.01	10.11	24.8		11.6467	17.42	12.76	12.4	14.1567	20.2567	11.9933	17.455
SmLINC108823-IBu	1.98	1.44	0.92	0.72	0.85	1.26	1.07	0	0	0.69	1.63	1.2	6.43	2.02	1.93	0.48	1.16	0.77	1.04	2.13	1.6	1.34	2.18		1.44667	0.943333	0.356667	1.17333	3.46	0.803333	1.59	1.76
SmLINC108829-IBu	0	0	0	0.34	0	0	0	0	0	0	0	0	0	0	1.05	0	0	0	0	0	0	0	0		0	0.113333	0	0	0.35	0	0	0
SmLINC108830-IBu	0	0	0.08	0	0	0.08	0	0	0	0	0	0	0.61	0.04	0.19	0	0	0	0.07	0	0	0	0		0.0266667	0.0266667	0	0	0.28	0	0.0233333	0
SmLINC108831-IBu	0	0	0	0	0	0	0	0	0	0	0	0	0	0.23	0	0	0	0	0	0	0	0	0		0	0	0	0	0.0766667	0	0	0
SmLINC108832-IBu	0.12	0	0	0	0.19	0.13	0	0	0	0	0	0	2.82	0.53	0.87	0.23	0.01	0.59	0	0	0	0	0		0.04	0.106667	0	0	1.40667	0.276667	0	0
SmLINC108833-IBu	0	0.02	0	0.05	0.08	0	0.46	0	0.36	0.06	0.05	0.13	0	0.52	0.27	0.04	0.44	0	0.4	0.83	0.39	0.84	0.06		0.00666667	0.0433333	0.273333	0.08	0.263333	0.16	0.54	0.45
SmLINC108839-IBu	0	0.49	0	0.08	0.22	0	0.87	2.24	0.52	0.15	0.36	0.08	0.46	0.29	0	0.27	0.07	0	1.02	1.42	1.36	0.48	4.12		0.163333	0.1	1.21	0.196667	0.25	0.113333	1.26667	2.3
SmLINC108849-IBu	30.38	27.02	17.66	20.24	19.12	24.79	36.69	40.85	26.92	52.04	51.66	24.79	15.72	6.88	4.21	18.85	14.67	25.01	7.84	6.23	12.05	18.55	43.29		25.02	21.3833	34.82	42.83	8.93667	19.51	8.70667	30.92
SmLINC108861-IBu	0.45	0	0.39	0.17	0.18	0.21	0.29	0	0.9	1.35	1.37	0	0	0.26	0	0.31	0.82	1.66	0.32	0	0.26	0.86	1.62		0.28	0.186667	0.396667	0.906667	0.0866667	0.93	0.193333	1.24
SmLINC108862-IBu	0	0	0	0	0	0	0.21	0	0	0.24	0.59	0.51	0	0.19	0.11	0	0	0	1.48	0.21	0.93	0.16	0		0	0	0.07	0.446667	0.1	0	0.873333	0.08
SmLINC108863-IBu	3.72	3.14	2.33	4.63	4.28	4.42	0	0.87	0.26	0.48	0.61	0.25	0	0.27	0.22	3.13	1.8	3.45	0.06	0.17	0	0.44	0.92		3.06333	4.44333	0.376667	0.446667	0.163333	2.79333	0.0766667	0.68
SmLINC108864-IBu	0	0	0	0	0	0	0	0	0	0.4	0	0	0	0.16	0	0	0	0	0	0	0	0	0		0	0	0	0.133333	0.0533333	0	0	0
SmLINC108874-IBu	0.12	0	0.04	0	0	0	0.1	0	0	0.06	0	0	0	0.03	0.06	0.03	0.07	0.08	0	0	0	0	0		0.0533333	0	0.0333333	0.02	0.03	0.06	0	0
SmLINC108887-IBu	0	0	0	0	0	0	0.59	0	0	0.17	0.41	0	0	0	0	0	0	0	0	0	0	0	0		0	0	0.196667	0.193333	0	0	0	0
SmLINC108921-IBu	0.45	0.55	0.92	0.86	0.85	1.39	0.27	2.35	0	1.12	1.02	0.25	1.39	0.77	0.37	0.42	0.48	1.05	0.36	0.42	0.61	2.26	1.72		0.64	1.03333	0.873333	0.796667	0.843333	0.65	0.463333	1.99
SmLINC109012-IBu	0	0	0	0	0	0	0	0	0	0	0	0	0	0	0	0	0	0	4.32	3.48	2.15	0	0		0	0	0	0	0	0	3.31667	0
SmLINC109013-IBu	0	0	0	0	0	0	0	0	0	0	0	0.12	0.97	0.35	0.31	0	0	0	0	2.51	0.67	0	0		0	0	0	0.04	0.543333	0	1.06	0
SmLINC109014-IBu	0	0	0	0	0	0	0.1	0	0.16	0	0.18	0.06	0.13	0.05	0	0	0	0	1.02	0.21	0.35	0	0		0	0	0.0866667	0.08	0.06	0	0.526667	0
SmLINC109028-IBu	0	0.09	0	0	0	0	0	1.28	0	0.32	0	0.09	4.74	0.97	2	0.15	0.13	0.14	0.68	1.58	0.74	0	0		0.03	0	0.426667	0.136667	2.57	0.14	1	0
SmLINC109029-IBu	3.33	2.58	1.29	0.83	0.84	1.63	1.66	4.73	6.41	3.53	2.86	3.23	2.12	0.38	1.17	2.52	2.79	6.87	2.25	2.8	1.35	11.96	9.84		2.4	1.1	4.26667	3.20667	1.22333	4.06	2.13333	10.9
SmLINC109102-IBu	2.89	3.11	2.52	3.5	3.55	3.66	65.41	18.38	41.76	53.37	63.64	36.51	6.32	1.72	2.14	4.52	4.22	6.95	16.74	18.85	19.85	62.21	64.97		2.84	3.57	41.85	51.1733	3.39333	5.23	18.48	63.59
SmLINC109103-IBu	0.4	0.13	0.25	0.12	0	0	2.83	9.96	2.08	1.54	2.12	0.47	0.24	0	0	0	0.06	0.09	0.35	0.39	0.17	0.57	0		0.26	0.04	4.95667	1.37667	0.08	0.05	0.303333	0.285
SmLINC109171-IBu	0	0.07	0.21	0.06	0	0	0	0	0.16	0.12	0	0	2.06	1.1	1.68	0	0	0	25.76	27.42	24.52	0.08	0		0.0933333	0.02	0.0533333	0.04	1.61333	0	25.9	0.04
SmLINC109173-IBu	0	0	0	0	0	0.51	0	0	0	0	0.94	0.43	0	0	0	0	0	0.56	0	0	0	0	0		0	0.17	0	0.456667	0	0.186667	0	0
SmLINC109174-IBu	0.35	1.13	0.67	0	0	0	1.02	0	0.52	1.18	2.14	0.62	1.74	0	0	0.9	0.53	0	0.25	0	0	0	0.95		0.716667	0	0.513333	1.31333	0.58	0.476667	0.0833333	0.475
SmLINC109175-IBu	0	0	0	0.07	0.05	0.1	0.13	0.6	0	0	0	0	0	0.03	0	0	0	0	0	0.18	0	0.17	0		0	0.0733333	0.243333	0	0.01	0	0.06	0.085
SmLINC109176-IBu	0.1	0	0.13	0	0.22	0.11	0.25	0	0	0.11	0.36	0.12	0	0	0	0	0	0.09	0.04	0	0.04	0	2.34		0.0766667	0.11	0.0833333	0.196667	0	0.03	0.0266667	1.17
SmLINC109194-IBu	0.17	0.31	0.11	0.08	0	0.28	0	0	0	0.26	0.39	0	0	0	0	0	0.07	0.17	0	0	0.07	0	0		0.196667	0.12	0	0.216667	0	0.08	0.0233333	0
SmLINC109195-IBu	0.28	0.36	0	0.23	0.75	0.48	0	0.6	0	0.07	0.28	0.19	0	0	0.16	0.41	0.16	0	0	0	0	0	0		0.213333	0.486667	0.2	0.18	0.0533333	0.19	0	0
SmLINC109197-IBu	0	0	0	0	0	0.28	1.14	0	0	4.35	1.43	0	0	0	0	0	0	0	0	0.38	0	0	0		0	0.0933333	0.38	1.92667	0	0	0.126667	0
SmLINC109203-IBu	0	0	0	0	0	0	0	0	0	0.14	0.11	0.07	0	0.05	0	0	0	0	0.67	1.32	0.94	0.45	0		0	0	0	0.106667	0.0166667	0	0.976667	0.225
SmLINC109205-IBu	0	0	0	0	0	0	0	0	0	0	0	0	0	0	0	0	0	0	0	0	0	0	0		0	0	0	0	0	0	0	0
SmLINC109207-IBu	0	0	0	0	0	0	0	0	0	0	0	0	0	0	0	0	0	0	0	0	0.36	0	0		0	0	0	0	0	0	0.12	0
SmLINC109210-IBu	0	0	0	0	0	0	0	0	1.81	0	0	0	0	0	0	0	0	0	0.33	0	0.4	0	0		0	0	0.603333	0	0	0	0.243333	0
SmLINC109212-IBu	0	0	0	0	0	0	0	0	0	0	0	0	0	0	0	0	0	0	0.98	0.98	0.57	0	0		0	0	0	0	0	0	0.843333	0
SmLINC109243-IBu	0	0	0	0	0	0	0	0	0	0	0	0	0	0	0	0	0	0	0	0	0	2.63	0		0	0	0	0	0	0	0	1.315
SmLINC109244-IBu	0	0	0	0	0	0	0	0	0	0	0	0	1.3	0	0	0	0	0	2.6	4.08	1.79	0	0.71		0	0	0	0	0.433333	0	2.82333	0.355
SmLINC109269-IBu	0.41	0.52	1.03	0.12	0.24	0.7	13.13	16.28	14.56	2.48	4.88	5.35	0.25	0.09	0	0	0.12	0.28	0	0	0	0	0		0.653333	0.353333	14.6567	4.23667	0.113333	0.133333	0	0
SmLINC109289-IBu	0.16	0.06	0	0.06	0.06	0.07	3.96	2.75	3.49	1.77	3.17	1.63	0	0	0	0	0	0	0	0	0	0.07	0.26		0.0733333	0.0633333	3.4	2.19	0	0	0	0.165
SmLINC109292-IBu	1.65	2.92	2.76	2.68	3.1	1.53	0	0	0	0.46	0	0.08	0.17	0.25	0	2.75	2.11	2.71	0	0	0	0.5	0		2.44333	2.43667	0	0.18	0.14	2.52333	0	0.25
SmLINC109306-IBu	0.1	0	0	0	0	0	0	0	0	0.22	0	0	0	0.26	0.05	0.3	0.06	0	0	0	0	0	0		0.0333333	0	0	0.0733333	0.103333	0.12	0	0
SmLINC109307-IBu	0.13	0.52	0.26	0	0	0	0	0	0	0	0	0	0	0.74	0	0.21	0.16	0.18	0.16	0	0.11	0	0		0.303333	0	0	0	0.246667	0.183333	0.09	0
SmLINC109308-IBu	0.07	0	0	0.15	0.07	0.26	0	0	0	0.14	0	0	0	0.06	0.13	0.95	0.92	1.17	0	0.12	0.05	0	0		0.0233333	0.16	0	0.0466667	0.0633333	1.01333	0.0566667	0
SmLINC109309-IBu	0.08	0	0	0	0.1	0	0	0	0	0	0	0	0.2	0.15	0.28	0.33	0.46	0.38	0	0	0.07	0	0		0.0266667	0.0333333	0	0	0.21	0.39	0.0233333	0
SmLINC109310-IBu	0	0	0	0.14	0	0	0	0	0	0	0	0	1.22	0	0	0	0	0.12	0	0	0	0	0		0	0.0466667	0	0	0.406667	0.04	0	0
SmLINC109311-IBu	0	0	0	0	0	0	0	0	0	0	0	0	0	0	0	0	0	0	0	0	0	0	0		0	0	0	0	0	0	0	0
SmLINC109312-IBu	0	0.21	0	0.11	0	0	0.7	0	0	0.21	1.15	0.76	0.22	0.08	0.34	0.43	0.39	0.43	0	0.18	0.08	0	0		0.07	0.0366667	0.233333	0.706667	0.213333	0.416667	0.0866667	0
SmLINC109338-IBu	1.55	0	0	0	0	0	0	0	0	0	0	0	0.45	0	0	0.18	0	0	0.42	0.37	0	0	0		0.516667	0	0	0	0.15	0.06	0.263333	0
SmLINC109339-IBu	1.55	0	0.27	0	0	0	0	0	0	0	0	0.23	0	0	0	0	0	0	0	0	0	0	0		0.606667	0	0	0.0766667	0	0	0	0
SmLINC109389-IBu	0	0	0.11	0.2	0.1	0.58	0	0	0.25	0.19	0	0.2	0	0	0	0	0.1	0	0.06	0.66	0.35	0.24	0		0.0366667	0.293333	0.0833333	0.13	0	0.0333333	0.356667	0.12
SmLINC109419-IBu	0	0	0	0.11	0.28	0.13	0	0	0	0	0	0	0	0	0.05	0	0.27	0	0	0	0	0	0		0	0.173333	0	0	0.0166667	0.09	0	0
SmLINC109421-IBu	0	0	0	0	0	0	0	0	0	0	0	0.2	0	0	0	0	0	0	0	0	0	0	0		0	0	0	0.0666667	0	0	0	0
SmLINC109422-IBu	0	0.3	0.15	0.2	0	0	0.45	0	0	0.26	0.52	0	0	0.05	0	0.06	0.28	0.2	0	0	0	0	0		0.15	0.0666667	0.15	0.26	0.0166667	0.18	0	0
SmLINC109423-IBu	0	0	0	0	0	0	0	0	1.72	0	0	0	0	0	0	0	0	0.17	0	0	0	0.16	0		0	0	0.573333	0	0	0.0566667	0	0.08
SmLINC109440-IBu	0	0	0	0	0	0	0	0	0	0	0	0	0	0	0	0	0	0	0.73	0.98	0.57	0	0		0	0	0	0	0	0	0.76	0
SmLINC109441-IBu	0	0	0	0	0	0	0	0	0	0	0	0	0.23	0	0.07	0	0	0	0.08	0	0	0	0		0	0	0	0	0.1	0	0.0266667	0
SmLINC109442-IBu	0	0	0	0	0	0	0.11	0	0	0.17	0.23	0.04	0	0	0	0	0	0	0	0	0	0.16	0.47		0	0	0.0366667	0.146667	0	0	0	0.315
SmLINC109443-IBu	0	0	0	0	0	0	0	0	0	0	0	0	0	0.07	0.03	0	0	0	2.02	4.14	2.87	0	0		0	0	0	0	0.0333333	0	3.01	0
SmLINC109448-IBu	0	0	0	0	0.06	0	0	0	0	0	0	0	0	0	0	0	0	0.05	0	0	0	0	0		0	0.02	0	0	0	0.0166667	0	0
SmLINC109453-IBu	0	0	0	0	0	0	0	0.22	0	0.06	0	0.03	0	0	0	0	0	0	0	0	0	0	0		0	0	0.0733333	0.03	0	0	0	0
SmLINC109482-IBu	0.16	0.1	0	0.09	0.18	0.21	0.52	0	0	0.32	0.27	0	0	0.07	0.16	0.4	0.19	0	0	0	0	0	0		0.0866667	0.16	0.173333	0.196667	0.0766667	0.196667	0	0
SmLINC109483-IBu	0	0	0	0	0	0	0	0	0	0	0	0	0	0	0	0	0	0	0	0	0	0	0		0	0	0	0	0	0	0	0
SmLINC109487-IBu	36.43	79.3	73.22	58.63	65.46	52.2	39.84	68.41	36.63	53.55	40.37	81.79	35.73	37.27	38.08	78.05	87.62	62.87	24.82	18.68	25.22	74.29	62.08		62.9833	58.7633	48.2933	58.57	37.0267	76.18	22.9067	68.185
SmLINC109488-IBu	26.26	63.02	57.32	41.73	41.1	33.96	13.36	1.72	23.25	15.5	12.28	55.2	20.83	20.14	25.76	66.83	54.56	42.88	13.22	11.13	14.4	32.73	52.19		48.8667	38.93	12.7767	27.66	22.2433	54.7567	12.9167	42.46
SmLINC109495-IBu	0.63	0.38	0.18	0.27	0.46	0.34	0.63	0	0.91	0.17	0.12	0	0	0.04	0	0.36	0.52	0.69	0	0	0.04	0.13	0		0.396667	0.356667	0.513333	0.0966667	0.0133333	0.523333	0.0133333	0.065
SmLINC109496-IBu	0	0	0	0.03	0	0.04	1.99	4.24	1.41	0.38	0.45	0.2	0	0	0	0	0.04	0.03	0.02	0.17	0	0.34	0		0	0.0233333	2.54667	0.343333	0	0.0233333	0.0633333	0.17
SmLINC109497-IBu	0	0	0	0	0	0.35	0	0	0	0	0	0	0	0	0	0	0	0	0	0	0	0	0		0	0.116667	0	0	0	0	0	0
SmLINC109509-IBu	0	0	0	0	0	0	4.13	0	2.27	4.09	3.6	1.99	0	0	0	0.16	0	0	0	0	0	0.66	0		0	0	2.13333	3.22667	0	0.0533333	0	0.33
SmLINC109550-IBu	0	0	0	0	0	0	0	0	0	0.13	0	0	0	0	0	0	0	0	0	0	0	0	0.08		0	0	0	0.0433333	0	0	0	0.04
SmLINC109562-IBu	0	0	0	0	0	0	0.11	0	0	0	0	0	0	0	0	0	0	0	0	0	0	0	0		0	0	0.0366667	0	0	0	0	0
SmLINC109563-IBu	0	0	0	0	0	0	0.08	0	0.39	0.28	1.13	0.1	0	0	0	0	0	0	0	0	0.14	1.36	0		0	0	0.156667	0.503333	0	0	0.0466667	0.68
SmLINC109564-IBu	0	0	0	0	0	0	0	0	0	0.15	0.12	0	0	0	0	0	0	0	0	0	0.06	0	0.98		0	0	0	0.09	0	0	0.02	0.49
SmLINC109580-IBu	0.05	0.06	0	0	0	0.12	0.08	0.22	0	0.1	0.15	0.15	0	0	0	0.09	0	0	0.28	0.86	0.15	2.34	1.04		0.0366667	0.04	0.1	0.133333	0	0.03	0.43	1.69
SmLINC109581-IBu	0.08	0	0	0.28	0	0.11	1.99	5.26	0.24	1.97	2.01	1.89	0.97	0.14	0.49	0	0.29	0.22	5.66	3.48	4.7	4.66	0.54		0.0266667	0.13	2.49667	1.95667	0.533333	0.17	4.61333	2.6
SmLINC109599-IBu	2.27	3.41	2.22	1.23	2.11	2.21	1.16	1.7	1.79	2.61	2.34	0.07	0.44	0.47	0.82	1.97	3.58	3.04	0.34	0	0.08	3.02	0.33		2.63333	1.85	1.55	1.67333	0.576667	2.86333	0.14	1.675
SmLINC109601-IBu	0.69	0.39	0.59	0.36	0	0.37	0.36	0	0	0.86	1.23	0	0.28	0.07	0.12	0.16	0.26	0.29	0.06	0	0	0.51	0		0.556667	0.243333	0.12	0.696667	0.156667	0.236667	0.02	0.255
SmLINC109602-IBu	0.05	0.19	0	0.06	0.06	0.07	0	0	0.3	0.11	0.26	0	0	0.13	0	0.2	0.21	0.23	0	0	0.04	0	0		0.08	0.0633333	0.1	0.123333	0.0433333	0.213333	0.0133333	0
SmLINC109625-IBu	0	0	0	0	0	0	0	0	0	0.43	0.35	0	0	0	0	0	0	0	0	0.37	0	1.93	0		0	0	0	0.26	0	0	0.123333	0.965
SmLINC109684-IBu	0	0	0	0	0	0	1.61	8.44	3.64	0.56	0	0	0	1.61	0	0	0	0	0	0	0.43	0	0		0	0	4.56333	0.186667	0.536667	0	0.143333	0
SmLINC109685-IBu	0	0	0	0	0.31	0	0.88	11.16	0	0	0	0	0	0.62	0.82	0	0	1.96	0.19	0	0	0	0		0	0.103333	4.01333	0	0.48	0.653333	0.0633333	0
SmLINC109686-IBu	0.59	0	0	0	0	0	0	0	0	0	0	0.36	0	0	0	0	0	0	0	2.89	0	0.46	1.31		0.196667	0	0	0.12	0	0	0.963333	0.885
SmLINC109731-IBu	0.31	1.21	0.4	0.54	0.74	1.57	0	0	0	0	2.56	0	0	0	0.64	0.65	0.19	0.14	0	0	0	0	0		0.64	0.95	0	0.853333	0.213333	0.326667	0	0
SmLINC109743-IBu	0.23	0.3	0	0.8	0.27	0.34	0	0	0	0	0	0	0	0	0	0.72	0	0.43	0	0	0	0.33	0		0.176667	0.47	0	0	0	0.383333	0	0.165
SmLINC109746-IBu	0.23	0	0	0	0	0.7	1.41	0	0.7	0.54	1.77	0	0.6	0.41	0	0.24	0	0	0	0	0	0	0		0.0766667	0.233333	0.703333	0.77	0.336667	0.08	0	0
SmLINC109749-IBu	0.18	0.22	0	0.14	0	0.08	0.11	0	0	0.13	0.62	0	0	0	0	0.12	0.25	0.22	0.08	0.12	0	0.26	0		0.133333	0.0733333	0.0366667	0.25	0	0.196667	0.0666667	0.13
SmLINC109776-IBu	0.18	0	0	0	0	0	0.17	0	0	0	0.63	0.21	1.29	0	0	0	0	0.08	0	0	0	0	0.83		0.06	0	0.0566667	0.28	0.43	0.0266667	0	0.415
SmLINC109778-IBu	1.38	3.6	2.74	3.28	5.78	7.33	1.05	0	0	0.33	0	0.89	1.45	0.39	0.44	0.94	2.02	2.41	0	0	0	0	0		2.57333	5.46333	0.35	0.406667	0.76	1.79	0	0
SmLINC109779-IBu	0.16	0.28	0.19	0.33	0.45	0.56	1.52	1.04	2.74	1.22	0	0.73	0	0	0.06	0.37	0.26	0.31	0	0	0	0	0		0.21	0.446667	1.76667	0.65	0.02	0.313333	0	0
SmLINC109781-IBu	0	0.16	0.25	0.22	0.37	0.4	2.32	4.77	0	1.28	0	1.55	0	0	0.05	0.02	0.15	0.05	0.02	0	0	0	0		0.136667	0.33	2.36333	0.943333	0.0166667	0.0733333	0.00666667	0
SmLINC109782-IBu	0	0	0	0.03	0.03	0	0	0	0	0	2.58	0	0	0	0	0.07	0	0.03	0.04	0	0	0.11	0		0	0.02	0	0.86	0	0.0333333	0.0133333	0.055
SmLINC109783-IBu	0.24	0.74	0.78	1.27	1.3	0.78	1.64	0	0.65	2.44	1.34	0.44	0	0	0.03	0.91	0.72	0.33	0	0.16	0	0	0		0.586667	1.11667	0.763333	1.40667	0.01	0.653333	0.0533333	0
SmLINC109805-IBu	0	0	0	0	0	0	0	0	0	0	0	0.19	0	0	0	0.08	0.05	0	0	0	0.14	0.23	0		0	0	0	0.0633333	0	0.0433333	0.0466667	0.115
SmLINC109806-IBu	0	0	0	0	0	0	0	0	0	0.38	0	0	0	0.08	0	0	0.06	0	0	0	0	0	0		0	0	0	0.126667	0.0266667	0.02	0	0
SmLINC109809-IBu	0	0	0.21	0	0.19	0.23	0.95	7.85	0	1.46	0	0	0	0	0	0	0	0.3	0.46	0.63	0.14	1.17	0		0.07	0.14	2.93333	0.486667	0	0.1	0.41	0.585
SmLINC109810-IBu	0.17	0	0	0	0.41	0.5	2.37	0	1.55	0.78	0	0	0	0	0	0	0.11	0.16	0	0	0	0	1.88		0.0566667	0.303333	1.30667	0.26	0	0.09	0	0.94
SmLINC109814-IBu	0.83	0.42	0.21	0.57	0.39	0.47	0	1.26	0	0	0	0.78	0	0.14	0.67	0.51	0.91	0.91	0	0.64	0.14	1.45	0.44		0.486667	0.476667	0.42	0.26	0.27	0.776667	0.26	0.945
SmLINC109815-IBu	0.52	0.4	0.48	0.29	0.74	0.26	14.4	20.73	14.04	5.83	14.52	8.64	0	0.11	0.06	0.07	0.11	0.06	0.09	0	0	0.09	0		0.466667	0.43	16.39	9.66333	0.0566667	0.08	0.03	0.045
SmLINC109816-IBu	0	0	0	0	0	0	2.34	0	0	0.46	0.46	0	0	0	0	0	0	0	0	0	0	0	0		0	0	0.78	0.306667	0	0	0	0
SmLINC109817-IBu	0.31	0	0	0.36	0	0	4.19	0	5.97	1.73	2.25	1.65	0	0	0	0	0	0	0.11	0	0.53	1.77	0		0.103333	0.12	3.38667	1.87667	0	0	0.213333	0.885
SmLINC109819-IBu	0	0.19	0	0.27	0	0	1.65	5.16	6.91	3.31	5.7	1.95	0	0	0	0	0	0	0.31	0	0	0	0		0.0633333	0.09	4.57333	3.65333	0	0	0.103333	0
SmLINC109821-IBu	0.09	0	0	0	0.1	0	0	0	0.26	0.96	0	0	0.42	0	0.09	0	0	0.08	0	0	0.07	0	0.23		0.03	0.0333333	0.0866667	0.32	0.17	0.0266667	0.0233333	0.115
SmLINC109823-IBu	0.21	0	0	0	0	0.28	0.58	4.55	0.6	2.01	1.62	1.53	0	0.09	0	0	0	0.09	0.14	0	0.43	0.43	0		0.07	0.0933333	1.91	1.72	0.03	0.03	0.19	0.215
SmLINC109824-IBu	0.16	0	0	0.15	0.15	0	7.67	5.67	5.24	5.45	4.53	3.48	0	0	0	0	0	0	0	0	0	0	0		0.0533333	0.1	6.19333	4.48667	0	0	0	0
SmLINC109825-IBu	0.01	0	0.19	0	0	0	1.48	9.79	0.54	2.92	5.23	1.51	0	0	0	0	0	0	0	0	0	0	0		0.0666667	0	3.93667	3.22	0	0	0	0
SmLINC109826-IBu	0	0	0	0	0	0.13	4.55	0	0	0	0	0.78	0	0	0	0	0.02	0.04	0	0.23	0	0.28	0		0	0.0433333	1.51667	0.26	0	0.02	0.0766667	0.14
SmLINC109827-IBu	0	0.3	0	0	0	0.1	1.36	0	0	0	0.71	2.82	0	0	0	0.06	0	0	0	0	0	0	0		0.1	0.0333333	0.453333	1.17667	0	0.02	0	0
SmLINC109828-IBu	0.13	0	0	0.3	0	0	2.56	0	0	3.64	2.48	3.17	0	0	0	0	0	0	0	0	0	0	0		0.0433333	0.1	0.853333	3.09667	0	0	0	0
SmLINC109829-IBu	0	0	0.15	0	0	0	1.66	0.38	0	0.71	2.18	0.33	0	0	0	0	0	0	0	0	0	0	0		0.05	0	0.68	1.07333	0	0	0	0
SmLINC109830-IBu	0	0.11	0	0.08	0	0	0	0	9.26	0.56	0.41	1.27	0	0	0	0	0	0	0	0	0	0	0		0.0366667	0.0266667	3.08667	0.746667	0	0	0	0
SmLINC109831-IBu	0	0	0	0	0	0	0	9.48	4.79	0.99	1.53	0.16	0	0	0	0	0	0	0	0	0	0	0		0	0	4.75667	0.893333	0	0	0	0
SmLINC109832-IBu	0	0	0	0	0	0	0	0	1.28	0	0	0	0	0	0	0	0	0	0	0	0.04	0	0		0	0	0.426667	0	0	0	0.0133333	0
SmLINC109833-IBu	0	0	0.06	0	0	0	0	0.74	0	0	0	0	0	0	0	0	0	0	0	0	0	0	0		0.02	0	0.246667	0	0	0	0	0
SmLINC109855-IBu	9.05	8.16	8.9	5.97	5.76	4.69	6.77	10.32	11.45	10.56	9.99	5.56	17.59	11.45	5.86	4.11	3.84	4.33	1.76	5.44	3.15	11.32	9.89		8.70333	5.47333	9.51333	8.70333	11.6333	4.09333	3.45	10.605
SmLINC109869-IBu	0.12	0.14	0.07	0.07	0	0	0	0	0.17	0.63	0.4	0.2	0	0	0	0.06	0	0	0	0.11	0	0.49	0.6		0.11	0.0233333	0.0566667	0.41	0	0.02	0.0366667	0.545
SmLINC109945-IBu	0	0.09	0	0	0	0	0	0	1.04	0.76	0	0.32	0	0.49	0.49	0.07	0.21	0	0	0	0	0	0		0.03	0	0.346667	0.36	0.326667	0.0933333	0	0
SmLINC109947-IBu	0	0	0	0	0	0	0.29	0	0	0	0	0	1.83	0.81	0.92	0	0.18	0	0	0	0	0	0		0	0	0.0966667	0	1.18667	0.06	0	0
SmLINC109948-IBu	0	0	0	0.29	0.02	0	0	0	0	0	0.29	0.03	0	0.08	0.1	0	0.27	0.58	0	0	0	0	0		0	0.103333	0	0.106667	0.06	0.283333	0	0
SmLINC109949-IBu	0.09	0.24	0.13	0.19	0.16	0.28	0	0	0.54	0.16	0.06	0.05	0.71	0.55	0.32	0.61	1.12	1.03	0.01	0.07	0	0.26	0		0.153333	0.21	0.18	0.09	0.526667	0.92	0.0266667	0.13
SmLINC109951-IBu	0.18	0.34	0.11	0	0.2	0.36	1	0	0.4	0.39	0	0.22	3.14	3.76	4.02	1.34	1.14	1.36	0	0	0	0	0		0.21	0.186667	0.466667	0.203333	3.64	1.28	0	0
SmLINC109952-IBu	0	0	0	0	0	0	0.31	2.11	1.33	0	0.42	0.45	1.47	2.88	2.07	0	0.13	0.06	0	0	0	0	0		0	0	1.25	0.29	2.14	0.0633333	0	0
SmLINC109953-IBu	0.23	0.21	0.21	0	0.06	0.15	4.83	0.49	4.37	1.81	4.4	2.19	0.68	0	0	0.28	0.02	0	0	0	0	0	0		0.216667	0.07	3.23	2.8	0.226667	0.1	0	0
SmLINC109954-IBu	0	0	0	0	0	0	0	0	0	0	0	0	0	1.08	0.18	0	0	0	0	0	0	0	0		0	0	0	0	0.42	0	0	0
SmLINC109956-IBu	0	0	0	0.14	0	0	0.12	0	0.56	0.27	0	0	0.45	0.66	0.38	0	0	0.06	0	0	0	0.36	0		0	0.0466667	0.226667	0.09	0.496667	0.02	0	0.18
SmLINC109957-IBu	0	0	0	0	0	0	0	0	0	0	0	0	0	0	0	0	0	0	0	0	0	0	0		0	0	0	0	0	0	0	0
SmLINC109983-IBu	0.1	0.09	0.06	0.17	0.03	0.16	0.5	0	0.73	0.64	0.16	0.47	2.42	4.88	5.46	0.08	0.83	0.07	0.03	0.19	0.14	0.42	0		0.0833333	0.12	0.41	0.423333	4.25333	0.326667	0.12	0.21
SmLINC109984-IBu	0	0	0	0	0.07	0	0	0	0	0	0	0	0.43	0.48	0.48	0.06	0.22	0.06	0	0	0	0	0		0	0.0233333	0	0	0.463333	0.113333	0	0
SmLINC109990-IBu	0	0.42	0	0	0.37	0	0	0	0	0	0	1.16	0	0.54	1.3	0.65	1.76	0	0	0	0	4.09	0.44		0.14	0.123333	0	0.386667	0.613333	0.803333	0	2.265
SmLINC109991-IBu	0	0	0	0	0.26	0	0	0	0	0.24	0	0.26	0	0	0	0.11	0.33	0.1	0.31	0	0	0.32	0		0	0.0866667	0	0.166667	0	0.18	0.103333	0.16
SmLINC110015-IBu	0.17	0	0.11	0.19	0	0	2.22	2.93	1.26	0.37	0	0.98	0.2	0.15	0	0.09	0	0	0.95	0.16	0.14	4.7	1.78		0.0933333	0.0633333	2.13667	0.45	0.116667	0.03	0.416667	3.24
SmLINC110038-IBu	0	0	0	0	0	0	0	0	0	0	0	0	0	0	0	0	0	0	0	0	0.27	0.46	0		0	0	0	0	0	0	0.09	0.23
SmLINC110040-IBu	0.73	0	0.13	0.36	0.24	0.29	0	0	0	0	0	0	0	0.09	0.1	0.43	0	0.38	0.15	0	0	0	1.23		0.286667	0.296667	0	0	0.0633333	0.27	0.05	0.615
SmLINC110041-IBu	0	0	0	0	0	0	0	0	0	0	0	0	0	0	0	0	0.67	0	0	0	0	0	0		0	0	0	0	0	0.223333	0	0
SmLINC110043-IBu	0.28	0	0.18	0	0	0.6	0	1.42	0	0.63	1.02	0	0	0	0	0	0	0	0	0.55	0	0	0.57		0.153333	0.2	0.473333	0.55	0	0	0.183333	0.285
SmLINC110054-IBu	0	0	0	0	0	0	0	0	0	1.05	0	0	0	0	0	0	0	0	0	0.45	0	0	0		0	0	0	0.35	0	0	0.15	0
SmLINC110055-IBu	0.86	0.29	0	0	0.39	0.95	0.86	0	1.9	2.15	1.61	0	1.64	0.16	0.31	0.87	0	0.78	0	0.18	0	0.52	0		0.383333	0.446667	0.92	1.25333	0.703333	0.55	0.06	0.26
SmLINC110056-IBu	0.23	0.33	0.9	0.41	0.09	0.91	0	0	0	0.43	0	0.61	1.06	0	0.09	0.89	0	0.47	0.04	0	0	0	0		0.486667	0.47	0	0.346667	0.383333	0.453333	0.0133333	0
SmLINC110072-IBu	0.36	0	0.15	0	0	0	0	0	0	0	0	0	0	0	0	0	0.06	0	0	0.23	0	0.34	0		0.17	0	0	0	0	0.02	0.0766667	0.17
SmLINC110073-IBu	0.18	0	0	0	0	0	0	0	0	0	0	0	1.37	0	0.37	0	0	0	0	0	0	0	0		0.06	0	0	0	0.58	0	0	0
SmLINC110074-IBu	0	0	0	0.37	0	0	0	0	0	0.73	0	0	0	0.27	0	0.66	0	0	0	0	0	0	0		0	0.123333	0	0.243333	0.09	0.22	0	0
SmLINC110084-IBu	3.9	1.06	1.87	1.78	2.19	2.81	4.53	0.61	4.8	3.37	2.85	2.61	3.11	0.56	0.41	2.29	1.65	1.57	0.51	2.41	1.3	4.5	8.1		2.27667	2.26	3.31333	2.94333	1.36	1.83667	1.40667	6.3
SmLINC110108-IBu	34.02	12.37	23.79	6.72	6.49	12.11	17.74	0	0	32.36	28.29	14.76	19.48	2.27	7.58	16.5	15.62	21.25	11.27	16.64	7.82	28.85	34.81		23.3933	8.44	5.91333	25.1367	9.77667	17.79	11.91	31.83
SmLINC110109-IBu	23.92	22.84	7.17	19.86	10.76	9.92	8.9	2.97	19.58	3.87	0	0	17.71	19.36	12.62	15.7	11.41	12.29	3.23	0	5.04	23.51	23.43		17.9767	13.5133	10.4833	1.29	16.5633	13.1333	2.75667	23.47
SmLINC110127-IBu	0.48	0.63	0.94	0.84	1.14	0.36	0	0	0	0	0	0	0	0	0	0	0.15	0	0.34	0	0	1.73	2		0.683333	0.78	0	0	0	0.05	0.113333	1.865
SmLINC110128-IBu	0	0	0	0	0	0	0.47	0	0	0.27	2.2	0.29	0	0	0	0	0.07	0	0	0	0	2.63	1.96		0	0	0.156667	0.92	0	0.0233333	0	2.295
SmLINC110153-IBu	0	0	0	0	0	0	0	0	0	0	0	0	0	0	0.11	0	0	0	0	0	0	0	0		0	0	0	0	0.0366667	0	0	0
SmLINC110154-IBu	0	0	0	0	0	0	0	0	0	0	0	0	0	0	0	0	0.21	0.32	0	0	0	0	0		0	0	0	0	0	0.176667	0	0
SmLINC110182-IBu	0	0	0	0	0	0	0.16	0	0	0.36	0.29	0.19	0	0	0	0	0.15	0.08	0	0	0	0.12	0		0	0	0.0533333	0.28	0	0.0766667	0	0.06
SmLINC110184-IBu	0	0	0	0	0	0	0	0	0	0.07	0	0.04	0	0	0.07	0	0	0	1.27	1.42	1.1	0.09	0		0	0	0	0.0366667	0.0233333	0	1.26333	0.045
SmLINC110189-IBu	0	0	0	0	0	0	0	0	0	0	0	0	0	0	0	0	0	0	0	0	0	0	0		0	0	0	0	0	0	0	0
SmLINC110190-IBu	0	0	0	0	0	0	0	0	0	0	0	0	0	0	0	0	0	0	0	0	0	0	0		0	0	0	0	0	0	0	0
SmLINC110226-IBu	9.22	3.44	4	1.82	1.55	2.74	0	0	0	0	0	0	0	0.45	1.07	1.08	0.81	4.11	0	0	0	0	0		5.55333	2.03667	0	0	0.506667	2	0	0
SmLINC110228-IBu	0	0	0	0	0	0	0	0	0	0	0	0	0	0	0	0	0	0	0	0	0	0	0		0	0	0	0	0	0	0	0
SmLINC110229-IBu	0	0	0	0	0	0	0	0	0	0	0	0	0	0	0	0	0	0	0	0	0	0.2	0.13		0	0	0	0	0	0	0	0.165
SmLINC110230-IBu	0	0	0	0	0	0	1.24	1.49	0	0.13	0.32	0	0	0	0	0	0	0	0.21	0	0	0.05	1.89		0	0	0.91	0.15	0	0	0.07	0.97
SmLINC110231-IBu	0	0	0	0	0	0	0	0	0	0	0	0	0	0.59	0	0	0	0	0	0	0	0	0		0	0	0	0	0.196667	0	0	0
SmLINC110274-IBu	0.16	0.13	0	0	0.06	0.21	0	0	0	0.34	0	0	0	0	0.05	0.11	0.46	0	0	0	0	0	0.47		0.0966667	0.09	0	0.113333	0.0166667	0.19	0	0.235
SmLINC110275-IBu	0	0	0	0	0	0	0	0	0	0	0	0	0	0.12	0	0	0	0.08	0	0	0	0	0		0	0	0	0	0.04	0.0266667	0	0
SmLINC110350-IBu	12.34	26.81	25.3	18.92	17.56	21.5	16	0	0	5.14	24.16	16.61	11.53	8.1	12.57	24.81	17.51	19.25	1.11	1.1	4.14	12.52	21		21.4833	19.3267	5.33333	15.3033	10.7333	20.5233	2.11667	16.76
SmLINC110352-IBu	8.98	6.27	7.32	4.65	8.6	11.03	3.21	14.51	6.68	8.82	0	7.45	0	0	1.17	1.89	4.4	6.62	3.47	0	1.87	4.16	14.08		7.52333	8.09333	8.13333	5.42333	0.39	4.30333	1.78	9.12
SmLINC110353-IBu	0	11.57	8.09	0	4.42	10.24	9.17	9.86	10.69	16.6	8.89	0	0	0	1.72	0	0	5.47	2.23	1.11	1.72	7.97	0		6.55333	4.88667	9.90667	8.49667	0.573333	1.82333	1.68667	3.985
SmLINC110355-IBu	8.54	4.03	5.18	7.32	2.5	2.49	0	0	0	0	0	5.57	0	2.6	1.41	8.15	6.4	1.99	0	0	0	0	4.41		5.91667	4.10333	0	1.85667	1.33667	5.51333	0	2.205
SmLINC110357-IBu	3.35	4.58	5.41	6.63	0.93	9.13	0	0	7.65	12.74	13.23	4.94	0	1.47	2.14	5.68	5.94	1.46	0.52	5.84	0.9	16.2	0		4.44667	5.56333	2.55	10.3033	1.20333	4.36	2.42	8.1
SmLINC110359-IBu	0	0	0	0.5	0.17	0	0	0	0	0	0	0	0	0	0	0	0	0	0	0	0	0	0		0	0.223333	0	0	0	0	0	0
SmLINC110360-IBu	0.31	0	0.34	1.13	0.62	0	0	0	1.55	0	0	0	0	0.18	0	0.63	0.46	1.01	0.38	0	0	1.55	0.36		0.216667	0.583333	0.516667	0	0.06	0.7	0.126667	0.955
SmLINC110365-IBu	0.21	0	0	0.25	0.25	0	5.09	0.55	1.27	7.78	4	4.13	0	0	0.66	0	0	0.4	0	0.84	0	0	0.88		0.07	0.166667	2.30333	5.30333	0.22	0.133333	0.28	0.44
SmLINC110395-IBu	0.09	0	0.65	0	0.22	0.23	0	0	0	0	0	0	0	0.15	0	0	0	0	0	0	0	0.12	0		0.246667	0.15	0	0	0.05	0	0	0.06
SmLINC110396-IBu	0	0	0	0.28	0.8	0	0	0	0	0.54	0	0.29	0	0	0	0	0.15	0	0	0	0	0	2.31		0	0.36	0	0.276667	0	0.05	0	1.155
SmLINC110397-IBu	0	0	0.27	0	0	0.15	0	0	0	0.24	0	0	0	0	0	0	0	0.1	0	0	0	0	0		0.09	0.05	0	0.08	0	0.0333333	0	0
SmLINC110417-IBu	0.33	0.34	0	0	0.4	0.38	0.11	0.3	0	0	0	0	0	0	0.05	0.12	0	0	0	0.07	0	0	0.22		0.223333	0.26	0.136667	0	0.0166667	0.04	0.0233333	0.11
SmLINC110418-IBu	0	0	0.32	0.4	0	0.05	0	0	0	0	0.75	0.13	0	0.04	0.01	0	0.15	0.09	0.02	0	0.08	0.45	0		0.106667	0.15	0	0.293333	0.0166667	0.08	0.0333333	0.225
SmLINC110424-IBu	1.19	1.44	1.1	0.74	1.07	1.64	0	0.03	0	0.38	0.15	0.14	0.19	0.26	0.3	0.75	1.02	0.86	0.02	0	0	0	0		1.24333	1.15	0.01	0.223333	0.25	0.876667	0.00666667	0
SmLINC110426-IBu	0.1	0.11	0.12	0.06	0.09	0.06	0	0	0.71	0.21	0	0	0	0	0	0.2	0.14	0.18	0	0	0	0.14	0		0.11	0.07	0.236667	0.07	0	0.173333	0	0.07
SmLINC110427-IBu	0	0.02	0.12	0	0.16	0	0	0	0	0	0.35	0	0	0	0.1	0	0	0	0	0.19	0	0	0		0.0466667	0.0533333	0	0.116667	0.0333333	0	0.0633333	0
SmLINC110450-IBu	0	0.6	0	0	0	0	1.89	0	0	0	0	0	1.22	0	0	0	0	0.83	0	0	0	0	0		0.2	0	0.63	0	0.406667	0.276667	0	0
SmLINC110451-IBu	0.13	0	0.16	0.59	0	0	0.25	1.93	0	0.28	0.23	0	0	0.11	0.13	0	0.15	0	0.09	0.25	0	0.92	0.68		0.0966667	0.196667	0.726667	0.17	0.08	0.05	0.113333	0.8
SmLINC110452-IBu	0	0	0	0	0	0	0	0	0	0	0	0	0	0	0	0	0	0.29	0.07	0.2	0.18	0.15	0		0	0	0	0	0	0.0966667	0.15	0.075
SmLINC110492-IBu	2.22	3.18	2.02	2	1.79	2.2	0.06	0	0.39	0.25	0.08	0.09	3.95	2.86	3.31	3.05	4.73	2.42	0.01	0.28	0.01	0.39	0		2.47333	1.99667	0.15	0.14	3.37333	3.4	0.1	0.195
SmLINC110526-IBu	0.14	0.13	0.1	0.07	0.09	0.15	0.05	2.96	0.67	1.6	1.38	0.24	0.95	0.05	0.05	0	0.04	0.05	0	0.23	0.13	1.17	0.64		0.123333	0.103333	1.22667	1.07333	0.35	0.03	0.12	0.905
SmLINC110535-IBu	1.66	3.23	1.63	2.72	1.5	1.59	0	0	0	0.17	0	0	0.2	0.47	0.96	1.37	1.5	1.71	0.02	0	0	0.4	0		2.17333	1.93667	0	0.0566667	0.543333	1.52667	0.00666667	0.2
SmLINC110537-IBu	0	0.34	0	0	0	0.31	0	0	0	0.01	0	0	0.8	0	0	0.18	0	0	0	0	0	0.01	0		0.113333	0.103333	0	0.00333333	0.266667	0.06	0	0.005
SmLINC110538-IBu	0.18	0	0	0	0	0.11	0	0	0	0	0	0.06	0	0	0.08	0	0	0	0	0	0	0	0		0.06	0.0366667	0	0.02	0.0266667	0	0	0
SmLINC110539-IBu	0.28	0.4	0.16	0	0	0	0	0	0	0	0.11	0	0	0	0	0	0.11	0.79	0	0	0.02	0	0		0.28	0	0	0.0366667	0	0.3	0.00666667	0
SmLINC110541-IBu	1.18	0.25	0.08	0.54	0.31	0.04	0.31	1.4	0.7	0.59	1.16	0	0.71	0.03	0.03	0.03	0.6	0.71	0.17	0.26	0.06	0.96	0.39		0.503333	0.296667	0.803333	0.583333	0.256667	0.446667	0.163333	0.675
SmLINC110556-IBu	0.04	0	0.09	0.13	0.04	0.05	0.4	1.34	0	0.32	0.44	0.25	0	0.86	0.91	0	0	0	11.24	12.73	11.53	0.36	0.38		0.0433333	0.0733333	0.58	0.336667	0.59	0	11.8333	0.37
SmLINC110557-IBu	0.16	0	0	0	0	0	0	0	0	1.07	0.14	0.28	0.9	0	0	0	0	0	0.44	0.94	1.47	0	0		0.0533333	0	0	0.496667	0.3	0	0.95	0
SmLINC110558-IBu	0	0	0	0	0	0	0	0	0	0	0	0	0.79	0.08	0	0	0.05	0	0.45	0.86	0.76	0	0		0	0	0	0	0.29	0.0166667	0.69	0
SmLINC110562-IBu	0.06	0.22	0.07	0	0	0.08	7.58	4.38	4.32	1.66	3.79	2.29	0.28	0	0	0	0	0	0.08	0	0.1	0.08	0		0.116667	0.0266667	5.42667	2.58	0.0933333	0	0.06	0.04
SmLINC110563-IBu	0.11	0	0	0	0	0.05	3.11	0	1.29	1.31	1.43	1.5	0	0	0	0	0	0	0.03	0	0	0	0		0.0366667	0.0166667	1.46667	1.41333	0	0	0.01	0
SmLINC110570-IBu	0.19	0.08	0.16	0.07	0.22	0	1.16	0	0.19	0.82	3.58	0.29	0	0.05	0	0.06	0.15	0.23	0.75	2.17	0.91	2.11	2.03		0.143333	0.0966667	0.45	1.56333	0.0166667	0.146667	1.27667	2.07
SmLINC110573-IBu	0	0	0	0	0	0	0	0	0	0.23	0.75	0	0	0.09	0	0	0.13	0	0	0	0	0.15	0.14		0	0	0	0.326667	0.03	0.0433333	0	0.145
SmLINC110587-IBu	0.96	0.63	0.94	0.84	2.57	0.36	0.48	0	0	0	0	0	2.46	0.21	0.25	1.5	1.04	1.11	0	0	0	0	0		0.843333	1.25667	0.16	0	0.973333	1.21667	0	0
SmLINC110589-IBu	0.23	0.29	0.22	0.2	0.17	0.15	0	0	0.34	0.25	0	0	0	0.05	0	0.29	0.14	0	0.04	0	0.05	0	0		0.246667	0.173333	0.113333	0.0833333	0.0166667	0.143333	0.03	0
SmLINC110591-IBu	0	0.05	0.07	0.04	0.04	0	0	0	0	0.08	0.19	0.21	0.27	0.03	0.04	0	0	0	0	0.36	0.06	0	0		0.04	0.0266667	0	0.16	0.113333	0	0.14	0
SmLINC110592-IBu	0	0	0	0	0.12	0	0	0	0	0	0	0	0	0.07	0	0.08	0	0	0	0	0	0.11	0		0	0.04	0	0	0.0233333	0.0266667	0	0.055
SmLINC110593-IBu	0	0	0	0	0.2	0	0	0	0	0	0	0	0	0	0	0	0.1	0	0	0	0.06	0	0		0	0.0666667	0	0	0	0.0333333	0.02	0
SmLINC110594-IBu	0.16	0.1	0.04	0	0	0	0	0	0.93	0	0	0	0	0.07	0	0	0	0.14	0.06	0	0.1	0	0		0.1	0	0.31	0	0.0233333	0.0466667	0.0533333	0
SmLINC110595-IBu	0	0	0	0	0	0	0	0	0	0	0	0	0	0	0	0	0	0	0	0	0	0	0		0	0	0	0	0	0	0	0
SmLINC110599-IBu	1.96	3.99	4.27	7.66	5.86	6.25	0	41.49	1.73	0	0	2.8	0	1.99	2.21	4.29	4.96	7.41	0.25	0.3	0	0	0		3.40667	6.59	14.4067	0.933333	1.4	5.55333	0.183333	0
SmLINC110600-IBu	15.08	11.25	6.83	2.3	4.73	1.75	26.95	4.85	9.89	37.13	25.63	12.65	11.81	1.25	1.04	8.38	9.04	2.55	2.13	0.02	0.99	7.25	5.2		11.0533	2.92667	13.8967	25.1367	4.7	6.65667	1.04667	6.225
SmLINC110601-IBu	0.35	1.84	1.51	1.79	0.45	2.08	0.63	0	0	3.37	2.29	2.21	1.65	0	0.49	2.39	0.44	1.43	0	1.29	0	0	0		1.23333	1.44	0.21	2.62333	0.713333	1.42	0.43	0
SmLINC110602-IBu	0	0	0.09	0	0	0.1	0	0	0	0	0.26	0	0	0	0	0	0	0	0	0.15	0.06	0	0		0.03	0.0333333	0	0.0866667	0	0	0.07	0
SmLINC110603-IBu	0	0	0	0	0	0	0	0	0	0	0	0	0	0	0	0	0	0	0	0	0	0	0		0	0	0	0	0	0	0	0
SmLINC110604-IBu	0	0.43	0	0.2	0	0	0	0	0	0	0	0	0	0	0	0	0	0	0	0	0	0	0		0.143333	0.0666667	0	0	0	0	0	0
SmLINC110605-IBu	0.35	0	1.34	0	0.82	0.16	0	0	0	0	1.25	0	0	0	0	0	0	0	0	0	0	0.17	0		0.563333	0.326667	0	0.416667	0	0	0	0.085
SmLINC110635-IBu	0	0	0	0	0	0	0	0	0	0	0	0	0	0	0	0	0	0	0	0	0	0	0		0	0	0	0	0	0	0	0
SmLINC110636-IBu	0.18	0.26	0.17	0.1	0.31	0.6	0.08	0	0	0	0.08	0.05	0	0.06	0	0.24	0.42	0.27	0	0	0	0.08	0		0.203333	0.336667	0.0266667	0.0433333	0.02	0.31	0	0.04
SmLINC110637-IBu	0.15	0.09	0.07	0.1	0.26	0.62	0.05	2.23	0	0.37	0.29	0.03	0.2	0.07	0.03	0.1	0.05	0.23	0	0	0	0.36	0.22		0.103333	0.326667	0.76	0.23	0.1	0.126667	0	0.29
SmLINC110639-IBu	0	0	0	0	0	0	0	0	0	0	0	0	0	0	0	0	0.04	0	0	0	0	0	0		0	0	0	0	0	0.0133333	0	0
SmLINC110643-IBu	0.46	0.78	0.84	0.67	0.56	1.18	0.23	0	0	0.28	0.29	0.05	0	0.04	0.13	0.55	0.55	0.43	0	0	0	0.54	0.22		0.693333	0.803333	0.0766667	0.206667	0.0566667	0.51	0	0.38
SmLINC110653-IBu	0	0	0	0	0	0	0.29	0.95	0	0.34	0	0	0	0	0	0	0	0.14	0.05	0.15	0	0.33	0		0	0	0.413333	0.113333	0	0.0466667	0.0666667	0.165
SmLINC110654-IBu	0.7	0.29	0.15	0.13	0.4	0.48	0	0	0	0.25	0	0	0	0.1	0	0.12	0.35	0.53	0.16	0	0	0.16	0		0.38	0.336667	0	0.0833333	0.0333333	0.333333	0.0533333	0.08
SmLINC110656-IBu	0.81	0	0.36	0	0.32	0.41	0	0	0	0	0	0	0	0	0	0	0	0	0	0	0	0	0		0.39	0.243333	0	0	0	0	0	0
SmLINC110666-IBu	13.93	36.33	47.09	48.25	47.62	29.85	0.46	0	1.36	1.57	0	0.55	4.08	6.57	4.46	123.6	42.43	61.43	0.49	0	0	3.3	2.53		32.45	41.9067	0.606667	0.706667	5.03667	75.82	0.163333	2.915
SmLINC110668-IBu	0.7	0.89	0.61	1.01	1.05	1.03	0.48	0	0	0.92	0	0.15	1.68	0.09	0	2.26	1.49	2.11	0.11	0.25	0.08	1.67	0.46		0.733333	1.03	0.16	0.356667	0.59	1.95333	0.146667	1.065
SmLINC110669-IBu	0.92	1.24	0.82	0.72	0.37	0	0	0	0	0.72	0	0	0	0.54	0	0.65	1.54	0	0	0	0	0.9	0		0.993333	0.363333	0	0.24	0.18	0.73	0	0.45
SmLINC110677-IBu	0.17	0.66	0	0	0	0	2.65	0	4.05	2.3	0.62	0	0	0	0	0	0	0.16	0	0	0	0	0		0.276667	0	2.23333	0.973333	0	0.0533333	0	0
SmLINC110688-IBu	0	0	0	0	0	0	0	0	0	0	0	0	0	0	0	0	0	0	0	0	0	0	0		0	0	0	0	0	0	0	0
SmLINC110692-IBu	0	0	0	0	0.07	0	0	0	0	0	0	0	0	0	0	0	0	0	0	0	0	0	0		0	0.0233333	0	0	0	0	0	0
SmLINC110697-IBu	0.24	1.33	1.07	1.51	1.27	2.44	0	0	0	1.73	0.23	0.15	0	0	0.52	1.05	0.53	0	0	0	0.22	0	0		0.88	1.74	0	0.703333	0.173333	0.526667	0.0733333	0
SmLINC110700-IBu	0.23	0	0.12	0	0	0.3	0	0	0	0	0	0	0	0.16	0	0.31	0.24	0.44	0	0	0	0	0.55		0.116667	0.1	0	0	0.0533333	0.33	0	0.275
SmLINC110702-IBu	0.21	0.22	0.22	0.52	0.4	0.46	0	0	0	0.15	0	0	0	0	0	0.39	0.21	0.1	0	0.07	0	0.2	0		0.216667	0.46	0	0.05	0	0.233333	0.0233333	0.1
SmLINC110704-IBu	0.26	1.02	0.67	1.8	2.15	1.55	0	0	0	0	0	0.31	0	0.22	0	1.61	0.32	1.2	0	0	0	1.12	0		0.65	1.83333	0	0.103333	0.0733333	1.04333	0	0.56
SmLINC110712-IBu	0.11	0	0	0.62	0.63	0	0	0	0	0	0	0	0	0	0	0.55	0.06	0.3	0	0	0	0	0		0.0366667	0.416667	0	0	0	0.303333	0	0
SmLINC110713-IBu	0	0.3	0	0.18	0.18	0.43	0	0	2.34	0	0	0	0	0	0	0	0.05	0	0.06	0	0	1.24	0		0.1	0.263333	0.78	0	0	0.0166667	0.02	0.62
SmLINC110715-IBu	0.33	0.5	1.12	0	0	2.01	0	0	0	0	0	0	0	0.99	0	2.77	1.82	3.58	0	0	0.28	0	0		0.65	0.67	0	0	0.33	2.72333	0.0933333	0
SmLINC110716-IBu	0	0	0.4	0	0	0.4	0	0	0	0	0	0	0	0	0.27	0.29	0.17	0.8	0	0	0	0	0		0.133333	0.133333	0	0	0.09	0.42	0	0
SmLINC110717-IBu	5.15	2.94	1.14	3.62	4.63	4.9	1.05	2.72	0	2.98	0	0.32	0	2.24	0	5.71	8.65	7.28	0	0	0	0.75	0.36		3.07667	4.38333	1.25667	1.1	0.746667	7.21333	0	0.555
SmLINC110718-IBu	0	0	0	2.42	0	1.12	0	0	0	0	0	0	0	0	1.08	0.69	0.82	1.41	0	0	0	0	0		0	1.18	0	0	0.36	0.973333	0	0
SmLINC110720-IBu	0	0	0	0	0	0	0	0	0	0.32	0	0	0	0	0	0	0	0	0	0	0	0	0		0	0	0	0.106667	0	0	0	0
SmLINC110736-IBu	0.03	0.11	0.04	0	0.03	0	0	0	0	0.32	0.35	0.1	0	0	0	0.06	0.02	0	0	0.17	0.02	0.12	0.11		0.06	0.01	0	0.256667	0	0.0266667	0.0633333	0.115
SmLINC110755-IBu	0	0	0	0	0	0	0	0	0	0	0	0	0	0	0	0	0	0	0	0	0	0	0		0	0	0	0	0	0	0	0
SmLINC110785-IBu	0	0	0	0	0	0	0	0	0	0.23	0	0	0	0.05	0.1	0.11	0	0.1	0	0	0	0	0.41		0	0	0	0.0766667	0.05	0.07	0	0.205
SmLINC110790-IBu	0	0.36	0.36	0	0	0.13	0	0	0	0	0	0	1.37	0	0	0.1	0	0.09	0	0	0	0	0		0.24	0.0433333	0	0	0.456667	0.0633333	0	0
SmLINC110842-IBu	8.56	15.27	14.76	13.77	12.04	13.95	0.59	0	0	2	0.55	0	0	1.5	0.3	2.7	4.65	7.49	0	1.14	0.26	0	0		12.8633	13.2533	0.196667	0.85	0.6	4.94667	0.466667	0
SmLINC110843-IBu	0	0.36	0.18	0.34	0.46	0.48	0.27	1.52	0.98	0	0.13	0	0	0	0	0	0.02	0.07	0.05	0.07	0.06	0.1	0.09		0.18	0.426667	0.923333	0.0433333	0	0.03	0.06	0.095
SmLINC110844-IBu	0.16	0	0	0.19	0.38	0	0	0	0	0	0	0	0	0	0	0.17	0.1	0	0	0	0.28	0.94	0		0.0533333	0.19	0	0	0	0.09	0.0933333	0.47
SmLINC110845-IBu	0	0	0.34	0	0	0	0	0	0	0	0	0	0	0	0	0	0	0	0	0	0	0	0		0.113333	0	0	0	0	0	0	0
SmLINC110873-IBu	0.28	0.34	0	0	0	0	0	0	0	0	0	0	0	0.06	0	0.7	0	0.31	0	0	0	0	0		0.206667	0	0	0	0.02	0.336667	0	0
SmLINC110874-IBu	0	0	0.37	0	0.26	0	0	0	0	0.32	0	0.08	0	0	0.15	0	0.35	0	0	0	0.12	0	0		0.123333	0.0866667	0	0.133333	0.05	0.116667	0.04	0
SmLINC110907-IBu	0.29	1.17	0.99	0.49	0.58	0.48	0	0	0	0.47	0	0	0.34	0.44	0.07	0.22	0.17	0.13	0	0	0.06	0.82	2.15		0.816667	0.516667	0	0.156667	0.283333	0.173333	0.02	1.485
SmLINC110920-IBu	0	0.65	0.65	0.22	0.3	0.35	0	0	0	0	0	0	0.76	0.34	0.13	0	0.19	0.12	0	0	0	0.55	0		0.433333	0.29	0	0	0.41	0.103333	0	0.275
SmLINC110937-IBu	0	0.28	0	0.25	0	0.63	0	0	0	0	0	0	0	0	0.22	0	0.26	0.39	0.15	0	0	0	0		0.0933333	0.293333	0	0	0.0733333	0.216667	0.05	0
SmLINC110938-IBu	0.43	0	0	0	0	0	0	0	0	0	0	0	0	0	0	0	0	0	0	0	0	0	0		0.143333	0	0	0	0	0	0	0
SmLINC110949-IBu	0.2	0.25	0.25	0.23	0	1.43	0	0	0	0.44	0	0	0.49	1.37	1.4	1.01	1.44	1.26	0	0	0	0	0		0.233333	0.553333	0	0.146667	1.08667	1.23667	0	0
SmLINC110998-IBu	0	0	0	0	0	0	0	0	0	0	0	0	23.77	9.96	17.09	0	1.26	0.75	0	0	0	0	0		0	0	0	0	16.94	0.67	0	0
SmLINC111051-IBu	0	0	0	0	0	0	0	0	0	0	0	0	0	0	0	0	0	0.43	0	0	0.71	0	1.37		0	0	0	0	0	0.143333	0.236667	0.685
SmLINC111052-IBu	0.83	1.68	0.73	0.6	0	1.1	4.55	0	0	4.4	3.55	0	0	0.71	0.26	0.98	1	0.44	1.79	4.98	2.14	6.86	5.45		1.08	0.566667	1.51667	2.65	0.323333	0.806667	2.97	6.155
SmLINC111053-IBu	0.74	0	0	0	0	0	0	0	0	0	0	0.18	0	0	0	0	0	0	0	0	0	0	0		0.246667	0	0	0.06	0	0	0	0
SmLINC111054-IBu	3.28	3.33	4.14	2.65	2.91	1.05	4.18	7.18	5.86	12.79	11.5	4.88	0	0	0	3.64	1.4	1.6	5.62	10.84	7.84	11.97	14.21		3.58333	2.20333	5.74	9.72333	0	2.21333	8.1	13.09
SmLINC111055-IBu	0	0	0	0	0	0	0	0	0	0	0	0	0	0	0	0	0	0	0	0	0	0	0		0	0	0	0	0	0	0	0
SmLINC111057-IBu	0	0	0	0	0	0	0	0	0	0.78	0	0	0	0	0	0	0.56	0	0	0	0.66	0	0		0	0	0	0.26	0	0.186667	0.22	0
SmLINC111058-IBu	0	0	0	0	0	0	0	0	0	0	0	0	0	0	0	0	0	0	0	0	0	0	0		0	0	0	0	0	0	0	0
SmLINC111059-IBu	0	0.58	0	0	0	0	0	0	0	0	0	0	0	0	0	0	0	0	0	0	0	0	0		0.193333	0	0	0	0	0	0	0
SmLINC111060-IBu	0	0	0	0.22	0.19	0	0	0	0	0	0.64	0	0	0	0	0	0	0	0.13	0	0	0	0.22		0	0.136667	0	0.213333	0	0	0.0433333	0.11
SmLINC111061-IBu	0	0	0	0	0	0	0	0	0	0	0	0	0	0	0	0	0	0	0	0	0	0	0		0	0	0	0	0	0	0	0
SmLINC111062-IBu	0.91	0	0	0.36	0	0	0	8.99	0	0	0	0	0	0	0	0	0	0	0.67	1.21	0	0	2.18		0.303333	0.12	2.99667	0	0	0	0.626667	1.09
SmLINC111063-IBu	0	0	0	0	0	0	0	0	0	0	0	0	0	0	0	0.86	0	0.48	0.25	1.14	0	5.69	0		0	0	0	0	0	0.446667	0.463333	2.845
SmLINC111065-IBu	13	17.52	42.39	15.65	18.76	26.1	28.91	34.43	40.27	21.07	5.46	51.74	59.08	55.35	42.32	30.48	21.2	17.43	22.01	29.96	29.77	30.59	36.97		24.3033	20.17	34.5367	26.09	52.25	23.0367	27.2467	33.78
SmLINC111066-IBu	73.67	83.76	96.75	50.33	57.99	74.16	62.48	47.32	67.46	91.33	83.7	51.15	60.87	33.19	57.18	72.47	66.4	83.85	81.78	60.29	91.42	168.63	237.73		84.7267	60.8267	59.0867	75.3933	50.4133	74.24	77.83	203.18
SmLINC111067-IBu	19.91	61.61	54.64	48.06	46.33	52.89	29.64	0	13.68	19.25	43.41	58.54	45.29	58.2	80.27	71.08	49.73	58.05	33.4	42.17	31.28	107.42	155.05		45.3867	49.0933	14.44	40.4	61.2533	59.62	35.6167	131.235
SmLINC111068-IBu	26.49	65.19	60.38	69.87	69.18	46.49	49.28	35.25	17.49	42.08	66.67	114.63	25.82	27.44	30.32	64.67	62.07	36.17	45.74	48.3	52.54	73.11	83.97		50.6867	61.8467	34.0067	74.46	27.86	54.3033	48.86	78.54
SmLINC111069-IBu	0	0	0	0	0	0	0	0	0	0	0	0	0	0	0	0	0	0	0	0	0	0	0		0	0	0	0	0	0	0	0
SmLINC111070-IBu	8.75	9.03	9.47	3.74	5.98	2.82	15.6	19.93	21.73	28.64	23.79	36.82	14.01	7.33	7.35	6.97	9.51	8.55	18.14	21.95	29.53	26.1	25.56		9.08333	4.18	19.0867	29.75	9.56333	8.34333	23.2067	25.83
SmLINC111071-IBu	2.88	1.82	2.75	0.82	0	0	3.97	0	0	2.7	6.16	4.28	7.26	2.3	2.49	3.51	0.84	0	5.34	0.84	3.38	13.82	17.14		2.48333	0.273333	1.32333	4.38	4.01667	1.45	3.18667	15.48
SmLINC111072-IBu	0.97	0	2.09	2.59	0.48	3.6	2.31	2.65	0	10.83	0	4.63	3.98	1.15	0.4	0	1.12	0	2.28	4.13	2.58	0	13.93		1.02	2.22333	1.65333	5.15333	1.84333	0.373333	2.99667	6.965
SmLINC111073-IBu	4.7	2.85	5.17	9.03	7.34	5.85	21.27	7.56	20.99	16.17	36.84	12.67	5.36	4.35	2.96	12.86	7.63	11.1	21.17	18.8	15.4	26.87	19.75		4.24	7.40667	16.6067	21.8933	4.22333	10.53	18.4567	23.31
SmLINC111099-IBu	0	0.13	0	0	0	0.07	0	0	0.95	0.12	0	0	0	0	0	0	0.1	0	0	0	0.04	0	0		0.0433333	0.0233333	0.316667	0.04	0	0.0333333	0.0133333	0
SmLINC111105-IBu	0	0	0.37	0	0	0	0	0	0	0	0	0	0	0	0	0	0	0	0	0	0	0	0		0.123333	0	0	0	0	0	0	0
SmLINC111106-IBu	0	0	0	0	0	0	0	0	0	0	0	0	0	0	0	0	0	0	0	0	0	0	0		0	0	0	0	0	0	0	0
SmLINC111107-IBu	0.14	0.25	0	0.16	0	0	0	0	0	0	0	0	0	0	0	0.07	0	0.12	0	0	0	0.39	0		0.13	0.0533333	0	0	0	0.0633333	0	0.195
SmLINC111108-IBu	0.55	0.6	0.34	0.62	0.57	0.4	0	0.44	0	0.04	0	0.04	0.48	0.21	0.18	0.49	0.61	0.31	0.01	0.07	0.01	0.23	0.23		0.496667	0.53	0.146667	0.0266667	0.29	0.47	0.03	0.23
SmLINC111109-IBu	0	0.12	0.18	0.13	0.15	0	0	0	0	0	0	0	0.09	0	0	0.15	0.33	0.51	0	0	0	0	0		0.1	0.0933333	0	0	0.03	0.33	0	0
SmLINC111110-IBu	0	0	0	0.08	0	0	0	0	0	0	0	0	0	0	0	0	0	0	0	0	0	0	0		0	0.0266667	0	0	0	0	0	0
SmLINC111111-IBu	0	0	0	0	0	0.07	0	0	0	0	0	0	0	0	0	0	0	0	0	0	0	0	0		0	0.0233333	0	0	0	0	0	0
SmLINC111112-IBu	0.15	0.08	0	0	0	0	0	0	0	0	0.46	0	0	0	0	0	0.12	0	0	0	0	0	0		0.0766667	0	0	0.153333	0	0.04	0	0
SmLINC111137-IBu	0.29	0.75	0	0.27	0	0	0	0	0	0	0	0	0	0	0	0	0	0.03	0	0	0	0	0		0.346667	0.09	0	0	0	0.01	0	0
SmLINC111140-IBu	0.16	0.4	0	0	0.55	0	0.3	0	0	0	0.85	0.19	0	0	0	0	0	0	0	0	0	0	0		0.186667	0.183333	0.1	0.346667	0	0	0	0
SmLINC111141-IBu	0.18	1.37	0.23	0	0.62	0.76	0	0	2.09	0	0	0	0	0	0	0	0	0	0	0	0	0	0		0.593333	0.46	0.696667	0	0	0	0	0
SmLINC111197-IBu	0	0	0	0	0	0	0	0	0	0	0	0	0	0	0	0	0	0	0	0	0	0	0		0	0	0	0	0	0	0	0
SmLINC111200-IBu	0.29	0.12	0.22	0.74	0.43	0.77	0.45	2.67	2.78	0.74	0.17	0.12	0.15	0.03	0.21	0.15	0.23	0.32	0.31	0.49	0.44	1.03	1.38		0.21	0.646667	1.96667	0.343333	0.13	0.233333	0.413333	1.205
SmLINC111201-IBu	0	0	0	0	0	0.46	0	0	0	0	0	0	0	0	0	0	0	0	0	0	0	0	0		0	0.153333	0	0	0	0	0	0
SmLINC111335-IBu	0	0	0	0	0	0	0	0	0	0	0	0	0	0	0	0	0	0	0	0	0	0	0		0	0	0	0	0	0	0	0
SmLINC111345-IBu	0	0	0	0	0	0.08	0	2.77	0	0.14	0	0	0	0	0	0	0	0	0	0	0	0	0.73		0	0.0266667	0.923333	0.0466667	0	0	0	0.365
SmLINC111362-IBu	1.81	0.52	0.25	0.02	0	0.54	0	8.67	0	0.08	0	0	0	0.13	0	0.07	0.07	0	0	0.29	0	0.36	0		0.86	0.186667	2.89	0.0266667	0.0433333	0.0466667	0.0966667	0.18
SmLINC111378-IBu	0.22	0	0	0	0	0	0.87	0	0	0	0	0	0	0	0	1.13	0	0	0	0	0.38	1.89	0		0.0733333	0	0.29	0	0	0.376667	0.126667	0.945
SmLINC111428-IBu	0.09	0.11	0	0	0.1	0	1.02	0.45	1.34	1.19	1.11	0.42	0	0	0.09	0.09	0.27	0.16	0.89	1.4	0.98	10.27	6.63		0.0666667	0.0333333	0.936667	0.906667	0.03	0.173333	1.09	8.45
SmLINC111468-IBu	0	0.09	0	0	0	0	0.47	0	0.92	1.41	2.17	0	0.67	0	0.07	0	0	0.06	0.09	0.4	0	3.42	0.84		0.03	0	0.463333	1.19333	0.246667	0.02	0.163333	2.13
SmLINC111471-IBu	0	0	0	0	0	0	0	0	0	0	0	0	0	0	0	0	0	0	0	0	0	1.08	0		0	0	0	0	0	0	0	0.54
SmLINC111472-IBu	0	0	0	0	0	0	0	0	0	0.94	0	1.38	0	0	0	0	0	0	0.15	0.97	0	3.97	3.47		0	0	0	0.773333	0	0	0.373333	3.72
SmLINC111473-IBu	0	0	0	0	0	0	0.77	0	2.51	0	1.08	0.67	1.41	0.17	0	0	0	0	0.1	0	0.19	1.31	0		0	0	1.09333	0.583333	0.526667	0	0.0966667	0.655
SmLINC111476-IBu	0.56	0.46	0.7	0.11	1.39	0.76	0.52	0	0.82	0.2	0	0.32	0	0.08	0.28	0.47	0.28	0.17	0.26	0	0.15	1.31	0		0.573333	0.753333	0.446667	0.173333	0.12	0.306667	0.136667	0.655
SmLINC111482-IBu	0	0	0	0	0	0	0	0	0	0	0	0	0	0	0	0	0	0	0	0	0	2.3	0		0	0	0	0	0	0	0	1.15
SmLINC111492-IBu	0.31	1.16	2.13	1.06	0.44	1.67	0	0	0	0.17	0.67	0	0	0	0.46	0.16	0.28	0.14	1.68	1.64	0.96	0.11	0		1.2	1.05667	0	0.28	0.153333	0.193333	1.42667	0.055
SmLINC111493-IBu	0.2	0.49	0.46	0.19	0.05	0.27	0	0	0	0	0	0	0	0.03	0	0.23	0.07	0.16	0.42	0	0.44	0.2	0.02		0.383333	0.17	0	0	0.01	0.153333	0.286667	0.11
SmLINC111494-IBu	0	0.48	0	0.34	0	0	0	0	0.38	0.17	0	0.05	1.22	0	0.29	0.25	0.25	0.17	0.62	0.93	0.08	0	0		0.16	0.113333	0.126667	0.0733333	0.503333	0.223333	0.543333	0
SmLINC111495-IBu	0	0	0	0	0	0	0	0	0	0.09	0.23	0	0.2	0	0	0	0	0	0	0	0.17	0	0.05		0	0	0	0.106667	0.0666667	0	0.0566667	0.025
SmLINC111496-IBu	1.96	0.73	1.32	0.64	0.59	1.58	0.22	0	0.37	0.17	0.15	0	0.2	0.08	0.08	0.24	0.17	0.1	0.55	0.28	0.54	0.01	0.1		1.33667	0.936667	0.196667	0.106667	0.12	0.17	0.456667	0.055
SmLINC111534-IBu	0	0.62	0.71	0	0.52	0	0	0	0	0	0	0	0	0	0	0	0	0	0	0	0	0	0		0.443333	0.173333	0	0	0	0	0	0
SmLINC111535-IBu	0	0	0	0	0	0	0	0	0	0.13	0	0	0.65	0	0	0	0	0	0	0.33	0	0.29	0		0	0	0	0.0433333	0.216667	0	0.11	0.145
SmLINC111536-IBu	0.62	0	0	0	0.19	0.93	0	0	0	0	0	0	0	0	0	0	0	0	0	0	0	0	0		0.206667	0.373333	0	0	0	0	0	0
SmLINC111537-IBu	0	1.16	2.93	3.33	1.48	1.24	0	0	0.23	0	0	1.15	0	0.22	0	1.29	0.81	0.83	0.11	0	0	0	0		1.36333	2.01667	0.0766667	0.383333	0.0733333	0.976667	0.0366667	0
SmLINC111538-IBu	3	2.39	0.66	0.62	0.29	0.69	0	0	0	0	0	0	0	0.74	0.39	1.2	2.67	2	0.01	0	0.19	0	0.79		2.01667	0.533333	0	0	0.376667	1.95667	0.0666667	0.395
SmLINC111540-IBu	4.57	1.7	5.41	1.41	2.22	4.77	0	0	0	0	0	0.2	0	0	0.28	1.31	0.88	0.98	0	0	0	0	0		3.89333	2.8	0	0.0666667	0.0933333	1.05667	0	0
SmLINC111542-IBu	1.97	0	0	0	0	0.78	1.46	0	0	0	0	0	0	0	0	0	0	0.07	0.22	0	0	0	0		0.656667	0.26	0.486667	0	0	0.0233333	0.0733333	0
SmLINC111543-IBu	1.52	2.14	2.4	2.43	1.68	1.05	0.14	0	0	0.28	0.32	0.05	0.83	0.44	0.52	1.18	1.37	1.27	0.66	0.81	0.63	0.26	0.23		2.02	1.72	0.0466667	0.216667	0.596667	1.27333	0.7	0.245
SmLINC111544-IBu	1.09	1.37	0.31	0.86	0.83	1.75	0	0	0	0.07	0	0	0.23	0.15	0.07	0.57	0.71	0.25	0.05	0.12	0.11	0.43	0		0.923333	1.14667	0	0.0233333	0.15	0.51	0.0933333	0.215
SmLINC111545-IBu	1.32	1.9	1.39	1.26	2.4	0.8	0	0	0	0	0	0	0.36	0	0.55	0.38	0.59	0.69	0.07	0	0	0	0		1.53667	1.48667	0	0	0.303333	0.553333	0.0233333	0
SmLINC111546-IBu	2.55	2.7	2.65	1.39	1.7	3.59	0.17	0	0	0.22	0.32	0.22	0	0.21	0.2	0.68	0.81	1.15	0.13	1.11	0.38	0.03	0		2.63333	2.22667	0.0566667	0.253333	0.136667	0.88	0.54	0.015
SmLINC111547-IBu	0.69	2.43	1.04	1.01	1.53	0.63	0	0	0	0	0	0	0	0	0.78	2.23	0.93	0.73	0	0	0	0	0		1.38667	1.05667	0	0	0.26	1.29667	0	0
SmLINC111548-IBu	0	0.34	0.79	1.84	1.07	0.97	0.58	1.42	0	0	0	0	0.83	0	0.18	0.76	0.72	0	0.12	0	0	0.68	0		0.376667	1.29333	0.666667	0	0.336667	0.493333	0.04	0.34
SmLINC111549-IBu	0	1.19	0	0	0	0	0	0	0.9	0	0	0	0	0	0	0	0	0.69	0	0	0	0	0		0.396667	0	0.3	0	0	0.23	0	0
SmLINC111575-IBu	0.54	0.27	0.27	0.49	0.25	0.15	0	0	0	0	0	0	0	0	0	0	0.06	0.39	0	0	0	0	0		0.36	0.296667	0	0	0	0.15	0	0
SmLINC111576-IBu	0	0	0	0	0	0	0	0	0	0	0	0	0	0	0	0	0	0	0	0	0	0	0		0	0	0	0	0	0	0	0
SmLINC111581-IBu	0	0	0	0	0	0.14	0	0	0	0.69	0	0.24	0	0	0	0	0	0	0	0	0	0	0		0	0.0466667	0	0.31	0	0	0	0
SmLINC111593-IBu	0.23	0	0.3	0	0	0	0	0	0	0	0.87	0	0	0	0	0.24	0	0.21	0	0.45	0	0	0		0.176667	0	0	0.29	0	0.15	0.15	0
SmLINC111608-IBu	0	0	0	0	0	0	0	0	0	0.31	0.5	0.66	0	0	0.14	0	0	0	0	0.54	0	0	1.12		0	0	0	0.49	0.0466667	0	0.18	0.56
SmLINC111772-IBu	0	0	0	0	0	0.3	0.4	0	0	0	0	0	0	0	0.21	0	0.12	0.19	0	0	0	0	3.04		0	0.1	0.133333	0	0.07	0.103333	0	1.52
SmLINC111825-IBu	0	0	0	0	0	0	0.15	0	0	1.24	0	0	0	0	0	0	0	0.07	0	0	0	0	0.63		0	0	0.05	0.413333	0	0.0233333	0	0.315
SmLINC111848-IBu	0	0	0	0	0	0	0.1	0.26	0	0.12	1.39	0	0.13	0.05	0	0.27	0.06	0.1	0.11	0	0.04	0.99	0.07		0	0	0.12	0.503333	0.06	0.143333	0.05	0.53
SmLINC111862-IBu	0.92	0.13	0.64	0.12	0	0.55	0.38	0	0	0.22	0	0	0	0	0	0	0	0	0	0.98	0	0.43	0		0.563333	0.223333	0.126667	0.0733333	0	0	0.326667	0.215
SmLINC111863-IBu	0.54	1.39	0.23	0	0.42	1.04	0	0	0	0	0	1.07	0	0	0	0	0	0	0	0	0	0.26	1.94		0.72	0.486667	0	0.356667	0	0	0	1.1
SmLINC111864-IBu	0.41	0.68	0.37	0.57	0.23	0.4	0.09	0	0	0.22	0.43	0.17	0.35	0.04	0.15	0.81	0.36	0.32	0	0	0	0.57	0.45		0.486667	0.4	0.03	0.273333	0.18	0.496667	0	0.51
SmLINC111868-IBu	0	0	0	0	0	0	0	0	0	0	0	0.12	0	0	0	0	0	0	0	0	0	0	0		0	0	0	0.04	0	0	0	0
SmLINC111972-IBu	0.11	0.14	0.14	0.12	0	0.3	0.21	0	1.6	0.48	0.96	0.13	0	0	0.11	0.11	0.06	0	0.23	0	0.54	1.69	0		0.13	0.14	0.603333	0.523333	0.0366667	0.0566667	0.256667	0.845
SmLINC111974-IBu	0.13	0.25	0.88	0.27	0	0	3	9.76	0	3.08	2.98	2.03	0	0	0	0.42	0.23	0	0.26	0	0.63	1.3	1.81		0.42	0.09	4.25333	2.69667	0	0.216667	0.296667	1.555
SmLINC111975-IBu	0	1.19	0	0.11	0.52	1.23	4.27	0	0	0	0	2.57	1.05	0.46	0.17	0.67	0.47	0.37	0	0.64	0	0	0.48		0.396667	0.62	1.42333	0.856667	0.56	0.503333	0.213333	0.24
SmLINC111976-IBu	0.77	1.99	1.22	0.53	0	1.1	4.95	14.81	6.35	5.23	8.18	6.15	0	0.27	0.76	1.92	1.18	2.1	1.89	1.28	2.64	7.36	10.62		1.32667	0.543333	8.70333	6.52	0.343333	1.73333	1.93667	8.99
SmLINC112008-IBu	0	0	0	0	0.44	1.15	0	0	0	0	0	0	0	0	0	0	0	0	0	0	0	0	0		0	0.53	0	0	0	0	0	0
SmLINC112020-IBu	0.11	0.14	0.22	0	0	0	0	0	0	0	2.48	0	0	0	0	0	0	0	0	0.21	0	0.61	0		0.156667	0	0	0.826667	0	0	0.07	0.305
SmLINC112042-IBu	0	0	0	0	0	0	3.35	0	0	0.55	2.26	0.87	0	0	0	0	0	0	0	0.47	0.21	0	0		0	0	1.11667	1.22667	0	0	0.226667	0
SmLINC112043-IBu	0	0	0	0	0	0	0	0	0	0	0	0	0	0	0	0	0	0	0	0	0	0	0		0	0	0	0	0	0	0	0
SmLINC112052-IBu	0	0	0	0	0	0	0	0	0	0	0	0.32	0	0	0	0	0	0	0	0	0	0	0		0	0	0	0.106667	0	0	0	0
SmLINC112053-IBu	0	0	0	0	0	0	0	0	0	0	0	0	0	0	0.2	0	0	0	8.58	10.03	6.25	0	0		0	0	0	0	0.0666667	0	8.28667	0
SmLINC112054-IBu	0	0	0.32	0	0	0	0	0	0	0	0	0	0	0.43	0	0	0	0	22.73	24.64	22.73	0	0		0.106667	0	0	0	0.143333	0	23.3667	0
SmLINC112055-IBu	0	0.08	0.08	0	0	0	0	0	0	0.22	0	0	0	0	0	0.05	0	0	0.43	1.17	0.28	0.58	0		0.0533333	0	0	0.0733333	0	0.0166667	0.626667	0.29
SmLINC112056-IBu	0.08	0	0	0.13	0.04	0.1	0.27	0	0	0	0.27	0.1	0	0.03	0.07	0	0.26	0.24	0.2	0	0.1	0.66	0		0.0266667	0.09	0.09	0.123333	0.0333333	0.166667	0.1	0.33
SmLINC112057-IBu	0	0	0	0	0	0	0	0.97	0	0.47	0.2	0.07	0.35	0	0.05	0.03	0	0	0.12	0.54	0.41	0.18	0.45		0	0	0.323333	0.246667	0.133333	0.01	0.356667	0.315
SmLINC112065-IBu	0.17	0	0	1.07	0.29	1.52	0	0	0	0.55	0.22	0	0	0.33	0	0.26	0	0.11	0	0	0.22	1.24	0		0.0566667	0.96	0	0.256667	0.11	0.123333	0.0733333	0.62
SmLINC112067-IBu	0	0	0	0	0.12	0	0	0	0	0	0	0	0	0.09	0	0	0	0	0	0.46	0	0	0		0	0.04	0	0	0.03	0	0.153333	0
SmLINC112068-IBu	0.1	0	0.16	0	0.18	0	0	0	0	0	0	0	0	0	0	0.1	0	0	0	0.26	0	0	0.6		0.0866667	0.06	0	0	0	0.0333333	0.0866667	0.3
SmLINC112069-IBu	0	0.34	0	0	0	0.32	0	0	0	0	0	0	0	0	0	0	0.12	0	0	0	0.34	0	0		0.113333	0.106667	0	0	0	0.04	0.113333	0
SmLINC112070-IBu	0	0	0	0	0	0	0	0	0	0	0	0	0	0	0	0	0	0.11	0	0	0.19	0.33	0		0	0	0	0	0	0.0366667	0.0633333	0.165
SmLINC112071-IBu	0	0.36	0	0.09	0.13	0	0	0	0	0	0	0	0	0	0	0	0.16	0	0.25	0.81	0.39	0	0		0.12	0.0733333	0	0	0	0.0533333	0.483333	0
SmLINC112072-IBu	0.03	0.12	0.04	0	0	0.17	0	0	0	0	0	0.07	0	0	0	0	0	0	0.14	0.54	0.22	0	0		0.0633333	0.0566667	0	0.0233333	0	0	0.3	0
SmLINC112073-IBu	0.16	0	0.46	0	0.48	0	0.18	0	0	0	0	0	0	0	0.1	0	0	0	0.3	0.87	0	0	0		0.206667	0.16	0.06	0	0.0333333	0	0.39	0
SmLINC112074-IBu	0	0.04	0	0	0	0	0	0.07	0.09	0.26	0	0	0.21	0	0.12	0.03	0	0.03	2.18	0.36	0.6	0.17	0		0.0133333	0	0.0533333	0.0866667	0.11	0.02	1.04667	0.085
SmLINC112075-IBu	0	0.07	0	0.03	0	0	0	0	0	0	0	0	0	0.02	0	0	0	0	0.16	0	0.2	0	0.22		0.0233333	0.01	0	0	0.00666667	0	0.12	0.11
SmLINC112076-IBu	0	0	0	0	0	0.39	0	0	0	0	0	0	0	0	0	0	0	0	0	0	0	0	0		0	0.13	0	0	0	0	0	0
SmLINC112077-IBu	0	0.26	0	0	0	0	0	0.82	0	0	0	0	0	0	0	0	0	0	0.11	0	0	0	0.22		0.0866667	0	0.273333	0	0	0	0.0366667	0.11
SmLINC112078-IBu	0.08	0	0	0	0	0	0.14	0	0	0	0	0.27	0	0	0	0.16	0	0	0	0	0	0	0		0.0266667	0	0.0466667	0.09	0	0.0533333	0	0
SmLINC112100-IBu	0.05	0	0.06	0	0	0.25	0.09	0	0	0.31	0.49	0.05	0	0	0	0	0.2	0	0	0	0	0.54	0.06		0.0366667	0.0833333	0.03	0.283333	0	0.0666667	0	0.3
SmLINC112105-IBu	3.26	1.19	2.49	1.85	0.98	0.77	0.38	0	0	0.07	0.18	0.16	0.4	0.24	0.24	2.63	2.81	3.13	0.02	0.13	0	0.63	0.93		2.31333	1.2	0.126667	0.136667	0.293333	2.85667	0.05	0.78
SmLINC112109-IBu	1.15	2.42	2.88	3.97	3.82	1.31	4.66	11.24	8.47	2.45	4.71	7.64	1.35	2.03	2.78	3.91	3.23	2.35	2.28	1.52	1.39	4.13	2.19		2.15	3.03333	8.12333	4.93333	2.05333	3.16333	1.73	3.16
SmLINC112110-IBu	0.51	2.94	0.96	2.42	2.91	0.65	7.93	2.32	6.56	5.16	9.37	18.41	0	1.32	2.84	4.71	2.33	1.53	0.99	2.59	0.61	2.65	4.82		1.47	1.99333	5.60333	10.98	1.38667	2.85667	1.39667	3.735
SmLINC112111-IBu	0	1.17	0.9	0.45	0.36	0	1.04	0.92	0	0.81	1.02	6.03	1.25	0.48	0.73	1.83	0	0.57	0	0	0.2	1.5	1.33		0.69	0.27	0.653333	2.62	0.82	0.8	0.0666667	1.415
SmLINC112112-IBu	0	0.3	0.31	0.82	0.19	0	1.26	0	2.97	1.03	0	0.44	0	0.14	0	0.76	0.09	0.68	0.61	0	0.89	0.22	0		0.203333	0.336667	1.41	0.49	0.0466667	0.51	0.5	0.11
SmLINC112113-IBu	0.31	0.49	0.65	3.05	2.71	1.32	9	2.81	13.9	6.31	6.51	11.03	0.64	0.98	1.52	4.58	4.14	2.58	0.56	0.65	0.53	0.47	4.02		0.483333	2.36	8.57	7.95	1.04667	3.76667	0.58	2.245
SmLINC112115-IBu	0.99	0	0	0	0	1.64	0	0	0	0.85	1.23	0.72	0	0	0	0	1.18	0	0	0.72	0	0	0		0.33	0.546667	0	0.933333	0	0.393333	0.24	0
SmLINC112116-IBu	0	0	0	0	0	0.43	0	0	0	0	0	0	0	0.09	0	0	0	0	0	0	0	0	0		0	0.143333	0	0	0.03	0	0	0
SmLINC112135-IBu	0	0	0	0	0	0	0.68	0	0	0	0	0	0	0	0	0	0	0	0	0	0	0	0		0	0	0.226667	0	0	0	0	0
SmLINC112141-IBu	9.53	5.33	4.08	4.43	2.81	6.95	0	0	0	0	0	0	0	0	0	11.69	0.56	0.58	0	0	0.08	0	31.66		6.31333	4.73	0	0	0	4.27667	0.0266667	15.83
SmLINC112142-IBu	14.4	4.24	17.7	0	4.1	1.92	11.42	8.48	9.56	27.23	3.7	7.52	6.83	3.34	0	0.13	8.95	7.27	2.07	0	0	0	2.94		12.1133	2.00667	9.82	12.8167	3.39	5.45	0.69	1.47
SmLINC112143-IBu	0	0	0	1.44	0	1	0	2.7	0	0	2.4	0	3.05	0.54	0	0	0	0	0	3.41	0	0	2.52		0	0.813333	0.9	0.8	1.19667	0	1.13667	1.26
SmLINC112144-IBu	0.95	1.26	0	0.98	1.58	3.97	0	0	0	0	0	0	0	0	0	0	0	1.95	0	0	0	0	4.53		0.736667	2.17667	0	0	0	0.65	0	2.265
SmLINC112145-IBu	1.78	0	1.18	0	0	2.04	0	0	0	0	0	0	0	0	0	0	1.71	3.44	0	0	0	3.36	0		0.986667	0.68	0	0	0	1.71667	0	1.68
SmLINC112146-IBu	0	0	0	0	0	0	0	0	0	1.68	0	0	0	0	0	0	0	0	0	0	0	0	0		0	0	0	0.56	0	0	0	0
SmLINC112147-IBu	0	0	0	0	0	0	0	0	0	0	0	0	0	0.48	0	0	0	0	0	0	0	0	0		0	0	0	0	0.16	0	0	0
SmLINC112148-IBu	0	0	0	0	0	0	0	0	0	0	0	0	0	0	0	0	0	0	0.43	0	0	0	0		0	0	0	0	0	0	0.143333	0
SmLINC112149-IBu	0	0	0	0	0	0	0	0	0	0	0	0	0.72	0	0	0	0	0	0.75	0.16	0	0	0		0	0	0	0	0.24	0	0.303333	0
SmLINC112150-IBu	0	0	0	0	0	0.36	0	0	0	0.96	0	0	0	0	0	0	0	0	0	0	0.41	0	0		0	0.12	0	0.32	0	0	0.136667	0
SmLINC112151-IBu	0.04	0	2.89	0.23	0	0	0	0	0	0	0	0	0	0	0	3.93	1.94	0	0	0	0	5.79	0		0.976667	0.0766667	0	0	0	1.95667	0	2.895
SmLINC112152-IBu	1.59	0	0	0	1.24	1.13	2.8	0	0	0	0	0	2.73	0	0	1.18	1.67	1.89	0	0	0	0	0		0.53	0.79	0.933333	0	0.91	1.58	0	0
SmLINC112153-IBu	0.76	0	0	1.25	0.5	0.92	5.55	3.42	13.05	0	0	0.95	0.8	0	0.34	1.35	1.88	1.23	0.42	0	1.78	13.28	0		0.253333	0.89	7.34	0.316667	0.38	1.48667	0.733333	6.64
SmLINC112154-IBu	0	0.38	0	0	0	0	0	0	0	0	1.12	0	0	0	0	0	0	0	0	0	0	0	4.8		0.126667	0	0	0.373333	0	0	0	2.4
SmLINC112155-IBu	0	0.08	0	0	0.16	0.01	0	0	0	0	0	0	0	0.04	0	0.3	0.1	0	0	0	0	0	0		0.0266667	0.0566667	0	0	0.0133333	0.133333	0	0
SmLINC112156-IBu	0.29	0.28	0	0	0.14	0	1.12	0.21	0	0	0.15	0.2	0.77	0	0.52	0	0	0.11	0.76	0	0	3.05	0		0.19	0.0466667	0.443333	0.116667	0.43	0.0366667	0.253333	1.525
SmLINC112157-IBu	0	0	0	0	0	0	0	0	0	0	0	0	0	0	0	0	0	0	0	0	0	0	0		0	0	0	0	0	0	0	0
SmLINC112158-IBu	0	0	0	0.78	0	0.36	0	0	0	0.57	0	0	0	0.27	0	0.22	0.21	0.04	0	1.29	0.29	0	0.25		0	0.38	0	0.19	0.09	0.156667	0.526667	0.125
SmLINC112159-IBu	0	0	0	0	0	0	0	0	0	0	0	0	0	0	0	0	0	0	0	0	0	0	0		0	0	0	0	0	0	0	0
SmLINC112160-IBu	0	0	0.84	0	0	0	0	0	0	0	0	0	0	0	0	0	0	0	0	1.25	0	0	0		0.28	0	0	0	0	0	0.416667	0
SmLINC112161-IBu	0	0	0	0	0	0	0	0	0	0	0	0	0	0	0	0	0	0	0	0	0	0	0		0	0	0	0	0	0	0	0
SmLINC112162-IBu	1.04	0.84	0	1.22	1.93	3.85	4.25	0	2.32	0.76	0	2.95	0	0.68	2.13	1.34	1.74	0.91	1.62	0.89	0	1.02	1.81		0.626667	2.33333	2.19	1.23667	0.936667	1.33	0.836667	1.415
SmLINC112163-IBu	0	0	0	0	0	0	0	0	1	0	0	0	0	0	0.02	0	0	0	0	0	0	0	0		0	0	0.333333	0	0.00666667	0	0	0
SmLINC112164-IBu	0	0	0	0	0	0	0	0	0	0	0	0	0	0	0	0	0	0	0	0	0	0	0		0	0	0	0	0	0	0	0
SmLINC112166-IBu	0	0	0	0	0	0	0	0	0	0	0	0	0	0	0	0.03	0	0	0	0	0	0	1.02		0	0	0	0	0	0.01	0	0.51
SmLINC112176-IBu	0.35	0.11	0.33	0	0	0	0	0	0	0	0	0	0	0	0	0	0	0	0.12	0	0.07	0	1.92		0.263333	0	0	0	0	0	0.0633333	0.96
SmLINC112177-IBu	0.82	1.2	0.77	0	1.25	0.58	0.16	0	0	0	0	0	0	0	0	0.63	0.54	0.71	0	0	0	0	0		0.93	0.61	0.0533333	0	0	0.626667	0	0
SmLINC112178-IBu	0	0	0	0	0	0	0	0	0	0	0	0	0	0.09	0	0	0	0	0	0	0	0	0		0	0	0	0	0.03	0	0	0
SmLINC112179-IBu	0.33	0.16	0	0	0	0.17	0	0	0	0	0	0	0	0	0	0.15	0.16	0	0	0	0	0	0		0.163333	0.0566667	0	0	0	0.103333	0	0
SmLINC112180-IBu	0.3	0.1	1.98	1.14	0	0	0	0	0	0	0	0	0.9	0	0.62	0.56	1.07	0.75	0.09	0	0	1.06	0.82		0.793333	0.38	0	0	0.506667	0.793333	0.03	0.94
SmLINC112181-IBu	0.87	0.89	0.54	0.65	0.58	0.38	0	0	0	0	0.12	0	0	0.37	0.43	0.8	0.77	0.98	0	0	0	0.51	0		0.766667	0.536667	0	0.04	0.266667	0.85	0	0.255
SmLINC112218-IBu	0	0.54	0.36	0.16	0	0.2	0	0	0	0	0.77	0	0	0	0	0	0	0	0.1	0	0	0.2	0.57		0.3	0.12	0	0.256667	0	0	0.0333333	0.385
SmLINC112223-IBu	0	0	0	0	0	0	0	0	0	0	0	0.25	0	0	0	0	0	0	0	0	0	0	0		0	0	0	0.0833333	0	0	0	0
SmLINC112284-IBu	0.37	0.26	0.32	0.06	0.06	0.07	0	0	0	0.11	0	0.06	0	0.09	0.05	0.21	0.31	0.38	0.11	0	0.04	0.07	0		0.316667	0.0633333	0	0.0566667	0.0466667	0.3	0.05	0.035
SmLINC112355-IBu	0.21	0	0	0	0	0	3.44	5.3	6.92	1.56	2.15	1.41	0	0	0	0	0	0	0	0	0	0	0		0.07	0	5.22	1.70667	0	0	0	0
SmLINC112358-IBu	0	0	0.2	0	0	0	0	0	0	0	0	0	0	0	0	0	0.1	0	0	0	0	0	1.05		0.0666667	0	0	0	0	0.0333333	0	0.525
SmLINC112473-IBu	23.35	35.11	20.89	15.41	12.46	22.25	2.8	0	9.12	17.93	25.09	15.23	11.96	4.99	18.52	32.46	26.89	45.95	6.82	8.81	11.84	20.61	0		26.45	16.7067	3.97333	19.4167	11.8233	35.1	9.15667	10.305
SmLINC112474-IBu	12.86	27.21	25.5	17.08	13.46	12.46	11.69	14.41	34.48	15.46	5.67	12.33	12.08	10.7	7.94	23.05	19.81	20.53	4.1	5.62	1.58	9.12	15.14		21.8567	14.3333	20.1933	11.1533	10.24	21.13	3.76667	12.13
SmLINC112475-IBu	9.18	12.8	8.59	4.74	9.72	13.19	3.47	0	0	4.33	1.26	0	0	3.59	0	15.21	15.54	11.63	0.64	2.81	2.44	4.5	2.76		10.19	9.21667	1.15667	1.86333	1.19667	14.1267	1.96333	3.63
SmLINC112476-IBu	15.98	4.86	9.41	6.3	5.24	6.86	20.94	5.36	0	11.45	1.98	6.43	9.55	9.88	4.02	5.84	5.39	10.56	0	0	0	33.25	41.02		10.0833	6.13333	8.76667	6.62	7.81667	7.26333	0	37.135
SmLINC112509-IBu	0.24	0.19	0.2	0.17	0.12	0	0.95	0.93	1.64	0.32	0.41	0.59	0	0	0.06	0	0.06	0.04	0.09	0.06	0.22	0.56	0.79		0.21	0.0966667	1.17333	0.44	0.02	0.0333333	0.123333	0.675
SmLINC112510-IBu	0	0	0	0	0	0	1.04	14.8	4.19	4.31	4.46	0.71	0	0	0	0	0	0	0	0	0	0	0		0	0	6.67667	3.16	0	0	0	0
SmLINC112559-IBu	38.14	32.16	26.71	23.82	18.22	23.74	36.88	10	52.79	45.21	54.05	25.35	14.8	15.83	23.35	28.48	19.49	27.55	16.6	27.61	15.77	65.63	46.2		32.3367	21.9267	33.2233	41.5367	17.9933	25.1733	19.9933	55.915
SmLINC112560-IBu	26.17	29.25	19.99	20.95	23.51	19.45	22.11	25.4	14.61	27.6	21.89	14.05	46.05	8.09	12.44	26.34	19.59	31.2	8.5	2.75	8.99	18.46	41.35		25.1367	21.3033	20.7067	21.18	22.1933	25.71	6.74667	29.905
SmLINC112569-IBu	0	0.23	0	0	0	0	0	0	0	0	0	0.21	0.43	0.08	0.09	0.27	0.27	0	0.95	0.52	0.75	0	0		0.0766667	0	0	0.07	0.2	0.18	0.74	0
SmLINC112583-IBu	0.1	0.16	0.16	0.15	0.08	0.19	0	0	0.56	0.18	0	0	0	0.18	0	0.13	0.04	0.28	0	0.28	0	1.47	0		0.14	0.14	0.186667	0.06	0.06	0.15	0.0933333	0.735
SmLINC112584-IBu	0.15	0.06	0	0.07	0.15	0	1.24	0.44	2.22	2.17	2.35	1.48	0.45	0	0.06	0.08	0.13	0	0.51	0.68	0.59	2.48	3.3		0.07	0.0733333	1.3	2	0.17	0.07	0.593333	2.89
SmLINC112585-IBu	0	0	0	0	0	0	0	0	0	0	0	0.19	0	0	0	0	0	0	0	0.31	0	0	0.43		0	0	0	0.0633333	0	0	0.103333	0.215
SmLINC112587-IBu	0	0	0	0	0	0	0.39	0	0	0	0.37	0.12	0	0	0	0.21	0.06	0.1	0	0	0.09	0.3	0.69		0	0	0.13	0.163333	0	0.123333	0.03	0.495
SmLINC112588-IBu	0	0	0	0	0	0	0	0	0	0	0	0	0	0	0	0	0	0	0	0	0	0	0		0	0	0	0	0	0	0	0
SmLINC112589-IBu	0	0	0	0	0	0	0	0	0.52	0	0	0	0	0.15	0	0	0	0.16	0	0	0	1.49	0		0	0	0.173333	0	0.05	0.0533333	0	0.745
SmLINC112590-IBu	0	0	0	0	0	0	0	0	0	0	0	0	0	0	0	0	0	0	0	0	0	0	0		0	0	0	0	0	0	0	0
SmLINC112613-IBu	0.29	0.45	0.2	0.09	0.14	0.27	0.15	1.88	0	0.53	0.14	0.05	0	0.11	0.08	0.08	0.14	0.15	0.03	0.08	0.07	0.58	0.32		0.313333	0.166667	0.676667	0.24	0.0633333	0.123333	0.06	0.45
SmLINC112663-IBu	0.12	0	0	0	0	0	0.88	0.9	1.27	0.93	0.85	0.49	0	0	0	0.19	0.07	0	0.63	0.59	0.91	2.51	1.12		0.04	0	1.01667	0.756667	0	0.0866667	0.71	1.815
SmLINC112664-IBu	0	0	0	0	0	0	0	0	0.11	0	0	0	0	0.06	0.18	0	0	0	2.06	2.17	1.55	0	0.32		0	0	0.0366667	0	0.08	0	1.92667	0.16
SmLINC112665-IBu	0.56	0.23	0.32	0.33	0.21	0.24	2.69	3.3	8.92	2.38	6.38	10.67	0.94	0.42	0.36	0.3	0.89	1.13	1.44	3.04	1.91	5.51	1.56		0.37	0.26	4.97	6.47667	0.573333	0.773333	2.13	3.535
SmLINC112666-IBu	0	0	0	0	0	0	0	0	0	0	0	0	1.96	0	0	0	0	0	1.63	1.15	0.34	0	0		0	0	0	0	0.653333	0	1.04	0
SmLINC112667-IBu	0	0	0	0	0	0	5.05	0	0	0	0	0	0	0	0	0	0	0	0.82	0	0.53	3.06	0		0	0	1.68333	0	0	0	0.45	1.53
SmLINC112668-IBu	0	0	0	0	0	0	0	0	0	0	0	0.47	0	0	0.2	0	0	0	1.12	1.76	1.22	0	0		0	0	0	0.156667	0.0666667	0	1.36667	0
SmLINC112675-IBu	0	0.12	0	0	0	0	4.11	0.24	1.13	5.96	6.36	0.36	0.68	0.41	0	0	0.17	0.17	0.07	0	0.16	2.75	0		0.04	0	1.82667	4.22667	0.363333	0.113333	0.0766667	1.375
SmLINC112676-IBu	0	0	0	0	0	0	0	0	0	0.71	0	0.79	0	0	0	0	0	0	0	0.61	0	0.46	0.83		0	0	0	0.5	0	0	0.203333	0.645
SmLINC112677-IBu	0	0	0	0.26	0	0	0	0	5.87	0.94	2.52	0.16	0	0.2	0	0.16	0	0.35	0.16	0	0	0.82	0		0	0.0866667	1.95667	1.20667	0.0666667	0.17	0.0533333	0.41
SmLINC112678-IBu	0	0	0	0	0	0	0	0	0	0.46	0	0	0	0	0	0	0	0	0	0	0	0	0		0	0	0	0.153333	0	0	0	0
SmLINC112705-IBu	3.42	9.54	7.33	2.51	3.09	6.18	1.2	0	3.21	1.04	0	0.92	1.14	1.48	2.66	3.66	3	3.84	0.22	0	0	1.33	2.08		6.76333	3.92667	1.47	0.653333	1.76	3.5	0.0733333	1.705
SmLINC112712-IBu	0	0	0	0	0	0	2.43	0	0	1.39	1.14	0.25	0	0	0	0	0	0	0	0	0	0	0		0	0	0.81	0.926667	0	0	0	0
SmLINC112714-IBu	0.94	1.48	1.2	1.19	0.78	0.69	7.57	8.67	4.87	3.64	6.18	3.27	0	0.07	0.16	0.98	0.57	0.76	0.08	0	0.07	0.4	0.41		1.20667	0.886667	7.03667	4.36333	0.0766667	0.77	0.05	0.405
SmLINC112715-IBu	0	0	0.31	0	0	0.71	0	0	0	0	0	1.44	1.22	0	0	0	0	0	0	0	0	0	0		0.103333	0.236667	0	0.48	0.406667	0	0	0
SmLINC112723-IBu	0	0	0	0	0	0	0	0	0	0	0	0	0	0	0	0	0	0	0	0	0	0	0		0	0	0	0	0	0	0	0
SmLINC112724-IBu	0	0	0	0	0	0	0	0	0	0	0	0	0	0	0	0	0.12	0.19	0	0	0	0	0		0	0	0	0	0	0.103333	0	0
SmLINC112725-IBu	0	0	0	0	0	0	0	0	0	0.99	1.68	0.52	0	0	0	0	0	0	0.6	0	1.15	0	0		0	0	0	1.06333	0	0	0.583333	0
SmLINC112728-IBu	0.07	0	0.12	0.09	0.47	0.17	7.44	5.33	0.99	3.85	5.74	3.58	1.29	0	0	0	0.1	0	0	0	0.01	0	0		0.0633333	0.243333	4.58667	4.39	0.43	0.0333333	0.00333333	0
SmLINC112730-IBu	0.15	0	0.17	0.14	0.08	0.15	4.3	1.68	5.67	3.5	0	2.61	0	0.09	0.1	0	0	0	0	0	0.04	0.48	0.24		0.106667	0.123333	3.88333	2.03667	0.0633333	0	0.0133333	0.36
SmLINC112732-IBu	0	0.1	0	0	0	0.08	3.05	0	0	3.1	7.96	0	0	0	0	0	0	0	0	0	0	0	0		0.0333333	0.0266667	1.01667	3.68667	0	0	0	0
SmLINC112738-IBu	0.12	0.16	0.17	0.07	0.11	0.08	4.11	4.36	0.18	3.19	5.43	2.09	0	0	0	0.03	0	0	0	0.37	0	0.09	0.28		0.15	0.0866667	2.88333	3.57	0	0.01	0.123333	0.185
SmLINC112739-IBu	0.07	0.06	0.1	0	0	0	1.99	0	2.84	1.26	0	1.53	0	0	0	0	0	0	0.23	0.08	0.2	0	0		0.0766667	0	1.61	0.93	0	0	0.17	0
SmLINC112747-IBu	0	0	0	0	0	0	0	0	0	0	0	0	0	0	0	0	0	0	0	0.51	1.92	0	0		0	0	0	0	0	0	0.81	0
SmLINC112748-IBu	0	0	0	0	0	0	0	0	0	0	0	0	0	0	0	0	0	0	0.77	0.42	0.48	0	0		0	0	0	0	0	0	0.556667	0
SmLINC112752-IBu	0	0	0	0	0	0.13	0	0	0	0	0	0	0	0	0	0.19	0.35	0	0.13	0	0	2.55	1.72		0	0.0433333	0	0	0	0.18	0.0433333	2.135
SmLINC112753-IBu	0	0.05	0.02	0	0.02	0	0	0.28	0	0	0.28	0.09	0	0.02	0	0.14	0.15	0.14	0.12	0.06	0.12	1.35	1.41		0.0233333	0.00666667	0.0933333	0.123333	0.00666667	0.143333	0.1	1.38
SmLINC112754-IBu	0	0	0	0	0	0	0	0	0	1.26	0	0	0	0	0	0	0.04	0.34	0	0	0.48	0	0		0	0	0	0.42	0	0.126667	0.16	0
SmLINC112755-IBu	0	0	0	0	0	0.11	0.22	0	0.18	0	0	0	0	0	0.05	0	0.04	0	0	0	0	0	0		0	0.0366667	0.133333	0	0.0166667	0.0133333	0	0
SmLINC112756-IBu	0.01	0.02	0.02	0.02	0	0	0	0	0	0	0.04	0.1	0	0.06	0	0.1	0.1	0.13	0.16	0.33	0.19	0.99	3.47		0.0166667	0.00666667	0	0.0466667	0.02	0.11	0.226667	2.23
SmLINC112757-IBu	0	0	0	0	0	0	0	0	0	0	0	0	0	0	0	0	0	0	0	0	0	0	0		0	0	0	0	0	0	0	0
SmLINC112758-IBu	0	0	0	0	0	0	0	0	0	0.33	0.09	0	0	0	0	0	0	0	0	0	0	2.3	0		0	0	0	0.14	0	0	0	1.15
SmLINC112759-IBu	0	0	0	0	0	0	0	0	0	0	0	0	0	0	0	0.21	0	0	0	0	0	0.32	0		0	0	0	0	0	0.07	0	0.16
SmLINC112760-IBu	0.08	0.1	0.1	0	0	0.53	14.78	3.86	4.88	8.22	9.31	9.02	0.37	0.62	0.63	0.08	0.19	0	6.07	4.24	4.81	0	0		0.0933333	0.176667	7.84	8.85	0.54	0.09	5.04	0
SmLINC112762-IBu	0	0	0	0	0	0	0	0	0	0	0	0.28	0	0	0	0	0	0	0.33	0	1.61	0	0		0	0	0	0.0933333	0	0	0.646667	0
SmLINC112771-IBu	0	0	0	0.03	0	0.03	0.04	0	0	0	0	0	0	0	0	0	0	0	0	0.18	0	0.26	0.06		0	0.02	0.0133333	0	0	0	0.06	0.16
SmLINC112772-IBu	0	0	0	0	0	0	0	0	0	0.21	0	0	0	0	0	0	0	0	0	0	0	0	0		0	0	0	0.07	0	0	0	0
SmLINC112773-IBu	0	0	0	0	0	0	0	0	0	0.44	1.08	0	0	0	0	0	0	0	0	0.38	0	0.84	0		0	0	0	0.506667	0	0	0.126667	0.42
SmLINC112774-IBu	0	0.08	0.1	0.02	0	0.02	0	0	0	0	0.03	0.04	0	0.01	0	0	0.04	0	0	0	0	0.07	0		0.06	0.0133333	0	0.0233333	0.00333333	0.0133333	0	0.035
SmLINC112776-IBu	0	0	0	0	0	0	0	0	0	0.21	1.67	0.11	0.45	0	0.09	0.82	0.99	0	1.07	0.92	2.37	9.87	12.94		0	0	0	0.663333	0.18	0.603333	1.45333	11.405
SmLINC112777-IBu	0	0	0	0.07	0.03	0.12	0	0	0	0.25	0	0	0	0	0	0.47	0.58	0.43	0.55	1.42	0.58	5.08	4.47		0	0.0733333	0	0.0833333	0	0.493333	0.85	4.775
SmLINC112778-IBu	0.04	0	0.04	0	0	0	0.2	0	0	0	0.37	0.1	0	0	0	0.31	0	0	0.33	0	0	1.52	0		0.0266667	0	0.0666667	0.156667	0	0.103333	0.11	0.76
SmLINC112779-IBu	0	0	0	0	0	0	0	0	0	0	0	0.05	0	0	0	0.27	0	0	0	0	0	1.82	0		0	0	0	0.0166667	0	0.09	0	0.91
SmLINC112780-IBu	0	0	0	0	0	0.16	0	0	1.71	0.77	0	0.27	0	0	0	0.24	0.14	0.85	1.88	3.58	0.58	8.5	8.41		0	0.0533333	0.57	0.346667	0	0.41	2.01333	8.455
SmLINC112781-IBu	0	0	0	0	0.22	0	0	0.48	0	0	0	0	0.47	0.82	0.19	0	0.34	0	0	0	0.32	0.81	1.02		0	0.0733333	0.16	0	0.493333	0.113333	0.106667	0.915
SmLINC112782-IBu	0	0	0	0	0	0	0.2	0	0	0.12	0	0	3.52	1.94	0.99	0.11	0.07	0	0	0.11	0	0.08	0		0	0	0.0666667	0.04	2.15	0.06	0.0366667	0.04
SmLINC112783-IBu	0.19	1.01	3.77	0	0.23	0	0	0	0	0	0	0	0.49	1.02	0.79	0	0.24	0	0	0	0	0	0		1.65667	0.0766667	0	0	0.766667	0.08	0	0
SmLINC112784-IBu	0	0	0	0	0	0	0	0	0	0	0.34	0	0	0	0	0	0	0	0	0	0	0.41	0		0	0	0	0.113333	0	0	0	0.205
SmLINC112829-IBu	0	0	0	0	0	0	0	0	0	0.91	0	0	1.51	0.7	0.41	0	0	0	0	0.39	0	0	0		0	0	0	0.303333	0.873333	0	0.13	0
SmLINC112882-IBu	0	0	0.08	0	0	0	0	0	0	0.14	0	0	0	0	0	0.14	0.2	0	0	0	0	0	0		0.0266667	0	0	0.0466667	0	0.113333	0	0
SmLINC112940-IBu	0.11	0.19	0.37	0.12	0.18	0.07	1.35	0	0.77	1.18	0.45	0.83	0	0.05	0.05	0.35	0.45	0.67	0	0	0	0.07	0		0.223333	0.123333	0.706667	0.82	0.0333333	0.49	0	0.035
SmLINC112969-IBu	0.28	0.57	0.12	0.07	0.18	0.12	1.58	0.67	1.19	0.53	2.32	0.77	0	0	0	0	0	0	0.02	0.06	0	0.09	0		0.323333	0.123333	1.14667	1.20667	0	0	0.0266667	0.045
SmLINC112977-IBu	0	0	0	0	0	0	0	0	0	0	0	0	0	0	0	0	0	0	0	0	0	1.42	0		0	0	0	0	0	0	0	0.71
SmLINC113024-IBu	0	0.69	0	0.47	0.48	0.38	0	0	0	0	0.24	0	1.32	0.24	0	0.14	0.25	0.12	1.34	0.26	0.57	0.19	0		0.23	0.443333	0	0.08	0.52	0.17	0.723333	0.095
SmLINC113025-IBu	0.11	0.21	0.22	0.3	0.2	0.12	0	0	0	0	0	0	0	0.07	0	0	0	0	2.31	1.9	3.09	0	0		0.18	0.206667	0	0	0.0233333	0	2.43333	0
SmLINC113026-IBu	0	0	0	0	0	0	0	0	0	0	0.14	0	0	0	0	0.37	0.11	0	0.55	0.79	0.44	0	0		0	0	0	0.0466667	0	0.16	0.593333	0
SmLINC113027-IBu	0	0	0	0	0	0	0	0	0	0	0	0	0	0	0	0	0	0	0	0	0	0	0		0	0	0	0	0	0	0	0
SmLINC113028-IBu	1.88	3.69	3.85	1.57	1.06	2.87	0	0	0	0	0	0	0	0.87	1.6	4.14	2.3	3.03	0.36	1.04	0.74	0	0		3.14	1.83333	0	0	0.823333	3.15667	0.713333	0
SmLINC113029-IBu	0	0	0	0	0	0.24	0	0	0	0	0	0	0	0	0.17	0	0	0.15	1.51	0.64	0.42	0	0		0	0.08	0	0	0.0566667	0.05	0.856667	0
SmLINC113030-IBu	0	0	0	0	0	0	0	0	0	0	0.25	0	0	0.06	0	0	0	0	1.69	0.7	1.27	0	0		0	0	0	0.0833333	0.02	0	1.22	0
SmLINC113031-IBu	0	0	0	0	0	0	0	0	0	0	0	0	0	0	0	0	0	0	0.31	0	0	0	0		0	0	0	0	0	0	0.103333	0
SmLINC113032-IBu	0.92	0.82	0.29	0.13	0	0.64	0	0.7	0	0.31	0	0	0	0	0	0	0	0	0	0	0	0.2	0		0.676667	0.256667	0.233333	0.103333	0	0	0	0.1
SmLINC113034-IBu	2.75	2.84	3.65	0.86	1.03	2.79	0	0	0	0.11	0	0	0	0.05	0	1.02	0.78	1.1	0	0.1	0	0	0		3.08	1.56	0	0.0366667	0.0166667	0.966667	0.0333333	0
SmLINC113035-IBu	1.14	1.33	1.45	0.1	0.05	2.07	0	0	0	0	0	0.15	0.42	0.2	0.67	0.05	0.03	0.08	0.03	0	0	0	0.23		1.30667	0.74	0	0.05	0.43	0.0533333	0.01	0.115
SmLINC113131-IBu	10.85	24.57	31.16	27.91	21.21	31.69	5.85	68.51	0	11.88	15.45	26.4	5.98	26.06	15.79	37.19	40.65	28.78	8.16	6.72	4.91	41.12	23.53		22.1933	26.9367	24.7867	17.91	15.9433	35.54	6.59667	32.325
SmLINC113132-IBu	8.16	16.04	7.19	8.5	18.28	14.1	8.21	0	10.37	9.6	11.14	7.08	5.08	3.56	8.33	16.86	9.78	8.27	5.98	1.97	5.29	7.19	4.81		10.4633	13.6267	6.19333	9.27333	5.65667	11.6367	4.41333	6
SmLINC113133-IBu	5.73	12.34	11.47	13.04	11.84	9.53	7.08	0	0	5.65	12.57	8.13	13.3	11.14	9.74	19.32	8.98	19.01	2.07	0	2.13	0	14.77		9.84667	11.47	2.36	8.78333	11.3933	15.77	1.4	7.385
SmLINC113134-IBu	0.29	0	0	0	0	0.4	0.55	0	0	1.27	0	0.5	0	0.25	0	0	0.17	0.13	0.2	0.83	0	2.45	1.71		0.0966667	0.133333	0.183333	0.59	0.0833333	0.1	0.343333	2.08
SmLINC113185-IBu	0.23	0.21	0.41	0.82	1.08	0.59	0.92	0	1.31	1.08	0.67	0.44	0.65	0.53	0.55	1.18	1.08	1.01	0.54	1.92	0.55	2.13	0.36		0.283333	0.83	0.743333	0.73	0.576667	1.09	1.00333	1.245
SmLINC113257-IBu	71.01	46.61	43.29	34.64	32.15	39.59	37.15	43.01	58.07	61.47	62.59	27.82	30.08	15.23	15.14	26.92	42.12	49.39	20.47	32.41	25.24	99.11	108.68		53.6367	35.46	46.0767	50.6267	20.15	39.4767	26.04	103.895
SmLINC113261-IBu	0	0	0	0.18	0	0.23	0	0	0	0.36	0	0	0	0	0	0	0.58	0.15	0	0.62	0	0	0		0	0.136667	0	0.12	0	0.243333	0.206667	0
SmLINC113287-IBu	0.92	0.74	0.58	0.56	1.12	1.58	0	0	0	0.25	0.2	0	0	0	0.11	0.71	0.64	0.73	0	0.22	0	0.49	0		0.746667	1.08667	0	0.15	0.0366667	0.693333	0.0733333	0.245
SmLINC113288-IBu	0	0.27	0	0.24	0.22	0	0	0	0	0	0	0	0	0	0	0.22	0.12	0	0	0	0	0	0		0.09	0.153333	0	0	0	0.113333	0	0
SmLINC113345-IBu	0.31	0	0.59	0	0.54	0	0	0	0	0	0.28	0	0	0.13	0	0.32	0	0.14	0	0	0	0	0		0.3	0.18	0	0.0933333	0.0433333	0.153333	0	0
SmLINC113350-IBu	0.37	0	0	0	0	0	0	0	0	0	0	0	0	0	0	0	0	0	0	0	0	0	0		0.123333	0	0	0	0	0	0	0
SmLINC113362-IBu	0	0	0	0.2	0.2	0	0	0	0	0	0	0	0	0	0	0	0	0.08	0	0	0	0	0		0	0.133333	0	0	0	0.0266667	0	0
SmLINC113384-IBu	0	0.1	0	0.1	0.08	0	0	0	0	0.75	0	0	0	0	0.17	0	0.09	0	0	0	0	0	0		0.0333333	0.06	0	0.25	0.0566667	0.03	0	0
SmLINC113395-IBu	0.96	2.1	1.21	1.2	0.42	0.66	0	0	0	0	0	0	0	0.42	0.43	1.35	0.85	2.18	0	0.23	0	0.34	0		1.42333	0.76	0	0	0.283333	1.46	0.0766667	0.17
SmLINC113487-IBu	0	0	0	0	0	0	0.12	0	0	0	0	0.04	0	0	0	0	0	0	0	0	0	0.09	0		0	0	0.04	0.0133333	0	0	0	0.045
SmLINC113515-IBu	0	0	0	0.2	0	0	0	0	0	1.14	0	0.81	0	0	0	0	0	0	0	0.33	0	0.49	1.38		0	0.0666667	0	0.65	0	0	0.11	0.935
SmLINC113517-IBu	0	0	0	1.45	0	0	1.76	26.2	0	0.98	6.67	0.52	0	0	0	0	0.26	0.39	0.3	5.77	1.14	9.06	7.86		0	0.483333	9.32	2.72333	0	0.216667	2.40333	8.46
SmLINC113560-IBu	0	0	0	0	0	0	0	0	0	0	0	0	0	0	0	0	0	0.46	0	0	0.17	0.14	0		0	0	0	0	0	0.153333	0.0566667	0.07
SmLINC113577-IBu	0	0	0	0	0	0	0.89	0	0	0.34	0	0	0	0	0	0	0	0	0	0	0	1.2	0		0	0	0.296667	0.113333	0	0	0	0.6
SmLINC113578-IBu	0	0	0	0	0	0	0.89	0	1.82	0.68	0	0	0	0.13	0	0	0	0	0	0	0	1.21	1.85		0	0	0.903333	0.226667	0.0433333	0	0	1.53
SmLINC113614-IBu	1.75	3.54	1.2	1.5	1.67	2	0	1.71	0	0.78	0	0.32	0.23	0.08	0	0	0	0.48	0	0.18	0.08	0	0		2.16333	1.72333	0.57	0.366667	0.103333	0.16	0.0866667	0
SmLINC113615-IBu	0.86	0.9	0.54	0.56	0.52	1.19	2.61	2.16	2.51	1.18	1.14	1.04	0.14	0	0.05	0.1	0.19	0.13	0	0	0	0.16	0.21		0.766667	0.756667	2.42667	1.12	0.0633333	0.14	0	0.185
SmLINC113616-IBu	0	0	0	0.09	0	0	0.72	0	0	0.53	0	0.28	0	0	0	0	0.03	0	0	0	0	0.07	0		0	0.03	0.24	0.27	0	0.01	0	0.035
SmLINC113617-IBu	0	0.3	0	0	0.13	0.17	0.87	0.77	0.9	1.22	0	0.35	0	0	0	0	0	0	0	0	0	0	0.55		0.1	0.1	0.846667	0.523333	0	0	0	0.275
SmLINC113618-IBu	0.26	0.1	0	0.2	0	0	1.38	0	0.96	0	0	0	0	0	0	0	0	0	0	0	0	0	0		0.12	0.0666667	0.78	0	0	0	0	0
SmLINC113619-IBu	0.36	0.28	0.14	0.16	0.13	0.6	0	5.15	0	0.72	0.58	1.39	0	0	0	0	0.13	0	0	0.21	0	0	0		0.26	0.296667	1.71667	0.896667	0	0.0433333	0.07	0
SmLINC113649-IBu	0	0	0	0.11	0	0	0	0	1.16	0	0	0	0	0.09	0	0	0.06	0	0.07	0	0	0.14	0		0	0.0366667	0.386667	0	0.03	0.02	0.0233333	0.07
SmLINC113669-IBu	0.3	1.16	0.63	0.26	0.66	0.58	10.53	16.33	5	4.72	9.42	6.54	0	0	0.07	0.37	0.17	0.26	0	0	0	0	0		0.696667	0.5	10.62	6.89333	0.0233333	0.266667	0	0
SmLINC113757-IBu	0	0	0	0	0	0	0	0	0	0.42	0	0	0	0	0	0	0	0	0.07	0.18	0.32	0.41	0		0	0	0	0.14	0	0	0.19	0.205
SmLINC113766-IBu	0.13	0.33	0.08	0.15	0.08	0.18	0	0	0	0	0	0	0	0	0	0.54	0.55	0.42	0	0	0	0.19	0		0.18	0.136667	0	0	0	0.503333	0	0.095
SmLINC113792-IBu	0	0	0.27	0	0	0.15	0	0	0	0	0.38	0.62	0	0.09	0	0.11	0	0.29	0.07	0.21	0.09	0.15	0.84		0.09	0.05	0	0.333333	0.03	0.133333	0.123333	0.495
SmLINC113793-IBu	0	0	0	0	0	0	0	0	0	0.81	0.87	0.28	0	0	0.12	0	0.07	0	0	0	0.2	0.69	0		0	0	0	0.653333	0.04	0.0233333	0.0666667	0.345
SmLINC113795-IBu	1.64	0.44	1.65	1.32	0.57	0.32	0	2.77	0	4.27	0.61	0.55	1.34	0.85	3.32	1.25	0.89	0.34	0.59	0.6	1.06	4.7	3.79		1.24333	0.736667	0.923333	1.81	1.83667	0.826667	0.75	4.245
SmLINC113796-IBu	0	0	0	0	0	0	1.84	0	0.94	0	0	1.69	0	0	0	0	0	0	0	0	0	0	0		0	0	0.926667	0.563333	0	0	0	0
SmLINC113802-IBu	0	0	0	0	0	0.47	0	0	0	0	0	0	0	0	0	0	0	0	0	0	0	0	0		0	0.156667	0	0	0	0	0	0
SmLINC113803-IBu	0.16	0.42	0.42	0	0	0	0	0	0	0	0	0	0	0	0	0	0	0	0	0	0	0	0		0.333333	0	0	0	0	0	0	0
SmLINC113804-IBu	0	0.13	0	0	0	0	0	0	0	0	0.55	0	0	0	0	0.21	0	0.47	0	0	0	0	0.41		0.0433333	0	0	0.183333	0	0.226667	0	0.205
SmLINC113805-IBu	0	0	0	0	0	0.55	0	0	0	0	0	0	0	0	0	0	0	0.17	0	0	0	0	0		0	0.183333	0	0	0	0.0566667	0	0
SmLINC113905-IBu	0.18	0	0	0	0	0	0	0	0	0	0.49	0	0	0	0.24	0	0	0	0.21	0	0.11	0.97	1.4		0.06	0	0	0.163333	0.08	0	0.106667	1.185
SmLINC113999-IBu	0.9	0.57	1.13	0.03	0.03	0.03	1.7	1.07	0.38	0.56	0.57	0.06	0	0.05	0	0.03	0.03	0.02	0.22	0.2	0.21	0.7	2.4		0.866667	0.03	1.05	0.396667	0.0166667	0.0266667	0.21	1.55
SmLINC114000-IBu	0	0	0	0	0	0	0	0	0	0	0	0	0	0	0	0	0	0	0	0	0	0	1		0	0	0	0	0	0	0	0.5
SmLINC114022-IBu	57.39	44.55	61.49	59.07	41.57	68.73	50.64	62.45	80.75	68.92	62.64	30.26	52.96	47.26	26.92	34.73	52.39	57.22	37.53	39.37	29.18	93.51	80.13		54.4767	56.4567	64.6133	53.94	42.38	48.1133	35.36	86.82
SmLINC114091-IBu	0	0	0	0.43	0.24	0	0.51	0	1.19	0.3	0	0	6.78	10.61	15.02	0.3	2.46	0.55	0.53	0.26	0.45	0.76	1.24		0	0.223333	0.566667	0.1	10.8033	1.10333	0.413333	1
SmLINC114092-IBu	0.24	0.43	0.29	0.35	0.23	0.31	0	0	0.52	0.5	0	0	13	12.78	16.93	1.05	3.64	0.93	0.06	0	0.05	0.08	0.23		0.32	0.296667	0.173333	0.166667	14.2367	1.87333	0.0366667	0.155
SmLINC114101-IBu	0	0	0	0.38	0.39	0	0	0	0	2.26	0	0.8	0	0	0.34	0.34	0.81	1.2	0.46	0.64	0	0.94	3.22		0	0.256667	0	1.02	0.113333	0.783333	0.366667	2.08
SmLINC114114-IBu	0	0.15	0	0	0	0	2.87	4.06	2.41	0.77	0.62	0.68	0	0	0	0	0.07	0.11	0	0	0.1	0	0.31		0.05	0	3.11333	0.69	0	0.06	0.0333333	0.155
SmLINC114175-IBu	0.33	0	0	0	0	0	1.34	2.58	0	2.71	2.73	0.38	0	0	0	0.13	0.04	0	0.23	0	0.43	3.07	0.77		0.11	0	1.30667	1.94	0	0.0566667	0.22	1.92
SmLINC114176-IBu	2.33	0.54	1.17	0.82	0.75	1.26	4.42	9.02	7.68	5.97	5.89	2.06	0	0.25	0	1.1	0.13	0.13	0.76	0.97	1.31	3.88	3.19		1.34667	0.943333	7.04	4.64	0.0833333	0.453333	1.01333	3.535
SmLINC114184-IBu	0	1.33	2.25	5.94	3.75	0	0	0	0	0.45	0.72	0	0	0	0	0.1	11.75	10.39	0.14	0.98	0.47	0.06	15.86		1.19333	3.23	0	0.39	0	7.41333	0.53	7.96
SmLINC114185-IBu	0	1.24	1.61	4.49	2.16	0	0.39	0	0	0	0	0	0	0	0	0	8.54	7.38	0.51	0.2	1.24	0.52	8.83		0.95	2.21667	0.13	0	0	5.30667	0.65	4.675
SmLINC114271-IBu	1.01	0.11	0.17	0.1	0.21	0.6	0	0.77	0	0.29	0	0	0.32	0.04	0	0.23	0.19	0.2	0.09	0.09	0	0.51	0.12		0.43	0.303333	0.256667	0.0966667	0.12	0.206667	0.06	0.315
SmLINC114307-IBu	0.14	0.3	0.2	0.33	0.31	0.35	0	0	0.33	0.27	0.09	0.06	0.13	0.04	0.05	0.42	0.52	0.65	0	0	0.04	0.93	0.49		0.213333	0.33	0.11	0.14	0.0733333	0.53	0.0133333	0.71
SmLINC114308-IBu	0.19	0	0	0.18	0	0.14	0	0	0	0.15	0	0	0	0.05	0	0.24	0.21	0	0	0	0	0	0		0.0633333	0.106667	0	0.05	0.0166667	0.15	0	0
SmLINC114310-IBu	0.06	0.07	0	0.07	0	0.08	0	0	0	0.25	0.4	0.07	0	0.05	0.06	0	0	0	1.26	1.67	2.38	0.57	1.35		0.0433333	0.05	0	0.24	0.0366667	0	1.77	0.96
SmLINC114335-IBu	0.32	0	0.43	0.76	0.39	1	0	0	0	0.76	0	0	0	0	0	0	0	0	0	0	0	0	0		0.25	0.716667	0	0.253333	0	0	0	0
SmLINC114359-IBu	0	0	0	0	0	0	0	0	0	0	0	0	0	0	0	0	0	0	0	0	0	6.46	0		0	0	0	0	0	0	0	3.23
SmLINC114360-IBu	0	0	0	0.07	0	0	0.11	0	0	0.13	0	0.34	0.28	0	0	0	0	0	0.13	0	0.05	0.17	0		0	0.0233333	0.0366667	0.156667	0.0933333	0	0.06	0.085
SmLINC114366-IBu	0.12	0.45	0.75	0.41	1.1	2.3	0	0	0	0	0.42	0.14	4.28	1.65	2.49	0.12	0.07	0	50.99	53.13	52.07	0.67	1.25		0.44	1.27	0	0.186667	2.80667	0.0633333	52.0633	0.96
SmLINC114378-IBu	0	0	0	0	0	0	0	0	0	0	0	0	15.65	0.68	1.39	0	0.24	0	4.45	4.2	5.06	0	0		0	0	0	0	5.90667	0.08	4.57	0
SmLINC114379-IBu	0.07	0	0	0	0	0	0	0	0	0	0	0	3.62	0.73	0.69	0.07	0.29	0	0.49	0.94	0.35	0.69	0.09		0.0233333	0	0	0	1.68	0.12	0.593333	0.39
SmLINC114392-IBu	0	0	0	0	0	0.26	0	0	0	0	0.66	0	0	0	0	0	0	0	0.38	1.4	0	0	0.24		0	0.0866667	0	0.22	0	0	0.593333	0.12
SmLINC114429-IBu	0.19	0.24	2.23	0	0.22	0	0	0	0	0.42	0.34	0	0.46	0	0.19	0	0.34	1.02	0	0	0	0	0		0.886667	0.0733333	0	0.253333	0.216667	0.453333	0	0
SmLINC114431-IBu	0.2	1.06	0	0.24	0	0.3	0	0	0	0.92	0	0	0.51	0.35	0	0.84	0.74	1.31	0	0.4	0	5.85	7.5		0.42	0.18	0	0.306667	0.286667	0.963333	0.133333	6.675
SmLINC114432-IBu	0	0	0	0	0	0	0	0	0	0	0	0	0	0	0.09	0	0	0	0	0	0	0.64	0		0	0	0	0	0.03	0	0	0.32
SmLINC114433-IBu	0.14	0	0	0	0	0.4	0	0	0	0.64	0	0	0	0.25	0	0.15	0.26	0.52	0.1	0.28	0.12	0	0.38		0.0466667	0.133333	0	0.213333	0.0833333	0.31	0.166667	0.19
SmLINC114435-IBu	0	0	0	0.07	0	0.08	0.78	0	0	0	0	0	0	0	0	0	0.04	0.44	0	0	0	0	0		0	0.05	0.26	0	0	0.16	0	0
SmLINC114509-IBu	0.87	2.29	8.7	4.42	2.78	3.09	0	0	0	1	0	1.82	0	2.78	1.2	5.16	1.07	1.26	0	0	0	1.69	0		3.95333	3.43	0	0.94	1.32667	2.49667	0	0.845
SmLINC114510-IBu	0	0.51	0.9	0.49	0.57	0.04	4.16	0	3.45	1.38	0	5.1	0	0	0.32	0.74	0	0.88	0	0	0.1	0	0.3		0.47	0.366667	2.53667	2.16	0.106667	0.54	0.0333333	0.15
SmLINC114512-IBu	2.59	0.9	1.12	1.09	1.46	1.04	10.31	19.37	19.63	8.55	10.17	5.47	0.24	0.6	0.3	1.14	1.21	1.75	0	0	0	0.21	0		1.53667	1.19667	16.4367	8.06333	0.38	1.36667	0	0.105
SmLINC114514-IBu	0.35	0	0.27	0.1	0.3	0.63	3.88	0	0.89	1.87	1.48	1.32	0	0.04	0.04	0	0	0.2	0	0	0	0	0		0.206667	0.343333	1.59	1.55667	0.0266667	0.0666667	0	0
SmLINC114515-IBu	0.37	0.15	0.45	0.07	0.24	0.95	5.4	3.95	8.86	4.04	3.65	2.18	0	0.05	0.12	0.09	0.07	0	0.02	0.12	0	0.64	0.43		0.323333	0.42	6.07	3.29	0.0566667	0.0533333	0.0466667	0.535
SmLINC114533-IBu	0	0	0	0	0	0	0	0.18	0	0.16	0	0	0	0	0	0	0	0	0	0	0	0.13	0.09		0	0	0.06	0.0533333	0	0	0	0.11
SmLINC114541-IBu	0	0	0	0	0	0	0	0	0	0.15	0	0	0	0	0	0	0	0.12	0	0.13	0	0.48	0		0	0	0	0.05	0	0.04	0.0433333	0.24
SmLINC114542-IBu	0.06	0	0.17	0.07	0	0	0	0	0	0	0	0.07	0	0	0	0	0.07	0.11	0.08	0	0.05	1.25	0.92		0.0766667	0.0233333	0	0.0233333	0	0.06	0.0433333	1.085
SmLINC114543-IBu	0	0	0.12	0	0	0.35	0	0	0	0.28	0	0	0	0	0	0.26	0.37	0	0	0	0	0	0		0.04	0.116667	0	0.0933333	0	0.21	0	0
SmLINC114590-IBu	0	0	0	0	0	0	0	0	0	0.54	0	0	0	0	0	0.23	0	0	0.34	0	0	0	0		0	0	0	0.18	0	0.0766667	0.113333	0
SmLINC114622-IBu	0.85	0.44	0.75	0.68	0.68	0.48	0	0	0	0	0	0.07	0.42	0.52	0.12	1.03	0.71	0.87	0	0	0	0	0		0.68	0.613333	0	0.0233333	0.353333	0.87	0	0
SmLINC114652-IBu	0.11	0.13	0.27	0	0.37	0.87	0.79	0	0	0	0.56	0	0.5	0	0	0.75	0.57	0.58	0	0	0.09	0	0.97		0.17	0.413333	0.263333	0.186667	0.166667	0.633333	0.03	0.485
SmLINC114718-IBu	0	0	0.04	0.04	0.04	0	0	0	0	0.07	0	0	0	0.11	0.09	0	0.04	0	1.48	1.43	1.07	0.22	0.08		0.0133333	0.0266667	0	0.0233333	0.0666667	0.0133333	1.32667	0.15
SmLINC114725-IBu	0.18	0	0	0	0	0	0	0	0	0	0	0	0	0	0	0	0.05	0	0	0	0	0	0		0.06	0	0	0	0	0.0166667	0	0
SmLINC114726-IBu	0	0	0	0	0	0	0	0	0	0	0	0	0	0	0	0	0	0	0	0	0	0	0		0	0	0	0	0	0	0	0
SmLINC114729-IBu	0.09	0	0.06	0	0	0	0	0	0	0	0.08	0.14	0	0.09	0	0.09	0.05	0	0	0	0	0.19	0		0.05	0	0	0.0733333	0.03	0.0466667	0	0.095
SmLINC114730-IBu	0	0	0	0	0	0.08	0.58	0	0.19	0	0	0.02	0	0.04	0.06	0	0	0	0.09	0	0.1	0.8	0.65		0	0.0266667	0.256667	0.00666667	0.0333333	0	0.0633333	0.725
SmLINC114751-IBu	3.96	2.43	4.85	6.91	7.01	3.72	0	6.63	0	0.33	0	0.52	4.29	2.42	1.33	9.9	11.75	8.3	0.1	0	0.12	2.51	1.95		3.74667	5.88	2.21	0.283333	2.68	9.98333	0.0733333	2.23
SmLINC114752-IBu	6.81	5.35	4.12	8.91	10.77	6.25	0.4	0	0.21	0.16	0	0	1.52	1.62	2.35	12.31	13.87	8.91	0.15	0	0	0	0.19		5.42667	8.64333	0.203333	0.0533333	1.83	11.6967	0.05	0.095
SmLINC114755-IBu	0	0	0	0	0	0	0.66	0	0	0	3.13	0	11.01	0.28	1.66	0.34	0	0	0	0	0	0	0		0	0	0.22	1.04333	4.31667	0.113333	0	0
SmLINC114764-IBu	2.34	1.66	2.12	4.09	2.71	3.49	0	0	0	0.66	0.31	0.07	0.71	0.74	0.54	3.58	4.29	4.03	0.09	0	0	0.77	0.94		2.04	3.43	0	0.346667	0.663333	3.96667	0.03	0.855
SmLINC114766-IBu	1.06	1.71	0.71	0.46	0	0.28	0	0	0	0	0	0	0	0	0	0.16	0.29	0.51	0	0	0	0	0		1.16	0.246667	0	0	0	0.32	0	0
SmLINC114767-IBu	0	0	0	0	0.38	0.22	0	0	0	0	0	0	0	0	0	0	0	0	0	0	0	0.77	0		0	0.2	0	0	0	0	0	0.385
SmLINC114818-IBu	39.32	111.61	95.48	121.02	125.83	159.08	37.34	35.27	30.26	43.34	29.77	92.69	10.31	42.65	45.97	111.68	109.53	118.65	40.54	38.61	42.13	31.19	32.68		82.1367	135.31	34.29	55.2667	32.9767	113.287	40.4267	31.935
SmLINC114819-IBu	0	2.72	0	1.69	5.78	2.25	2.28	0	0	0.9	0	0.56	0	1.72	1.06	1.48	0.82	1.58	0.6	0.83	0.37	0	0.55		0.906667	3.24	0.76	0.486667	0.926667	1.29333	0.6	0.275
SmLINC114820-IBu	0.84	0.9	0	0	0	0	0	0	0	0.87	0	0	0	0.34	0	0	0.22	0	0.27	0	0	5.1	2.52		0.58	0	0	0.29	0.113333	0.0733333	0.09	3.81
SmLINC114821-IBu	0	0	0	0.22	0.22	0	0	0	0	0	0	0	0	0.16	0	0	0.11	0	0	0	0	1.34	0		0	0.146667	0	0	0.0533333	0.0366667	0	0.67
SmLINC114823-IBu	0	0	0	0	0	0	0	0	0	0	0	0	0	0	0	0	0	0	0	0	0	0	0		0	0	0	0	0	0	0	0
SmLINC114824-IBu	0	0	0	0	0	0	0	0	0	0	0	0	0	0	0	0	0	0	0	0	0	0	0		0	0	0	0	0	0	0	0
SmLINC114825-IBu	0	0	0	0	0	0	0	0	0	0	0	0	0	0	0	0	0	0	0	0	0	0	0		0	0	0	0	0	0	0	0
SmLINC114826-IBu	0	0	0	0	0	0	0	0	0	0	0	0	0	0	0	0	0	0	0	0	0	0	0		0	0	0	0	0	0	0	0
SmLINC114827-IBu	0	0	0	0	0	0	0	0	0	0	0	0	0	0	0	0.04	0	0	0.06	0	0	0.39	0.42		0	0	0	0	0	0.0133333	0.02	0.405
SmLINC114828-IBu	0	0	0	0	0	0	0	0	0	0	0	0	0	0	0	0	0	0	0	0	0	0	0		0	0	0	0	0	0	0	0
SmLINC114829-IBu	0	0	0	0	0	0	0	0	0	0	0	0	0	0	0	0	0	0	0	0	0	0	0		0	0	0	0	0	0	0	0
SmLINC114830-IBu	0	0	0	0	0	0	0	0	0	0	0	0	0	0	0	0	0	0	0.07	0	0	0	0		0	0	0	0	0	0	0.0233333	0
SmLINC114831-IBu	0	0	0	0	0	0	0	0	0	0	0	0	0	0	0	0	0	0	0	0	0	0	0		0	0	0	0	0	0	0	0
SmLINC114832-IBu	0	0	0	0	0	0	0	0	0	0	0	0.1	0	0.07	0	0	0	0	0	0	0	0.88	0		0	0	0	0.0333333	0.0233333	0	0	0.44
SmLINC114833-IBu	0	0	0	0	0	0	0	0	0	0	0	0	0	0	0	0	0	0	0	0	0	0	0		0	0	0	0	0	0	0	0
SmLINC114859-IBu	0	0	0	0	0	0	0	0	0	1.3	0.35	0	0	0.17	0	0.4	0.12	0	0	1.12	0.66	1.38	0		0	0	0	0.55	0.0566667	0.173333	0.593333	0.69
SmLINC114860-IBu	0	0	0.08	0	0	0	0	0	0	0.14	0	0	0	0.11	0	0	0	0	0	0	0	0	0		0.0266667	0	0	0.0466667	0.0366667	0	0	0
SmLINC114863-IBu	0	0	0	0	0	0	0	0	0	0	0	0	0	0	0	0	0	0	0	0.14	0	0	0		0	0	0	0	0	0	0.0466667	0
SmLINC114866-IBu	0	0	0	0	0	0	0.71	0	0	0	0	0	0	0	0.18	0	0	0	0	0	0	0.52	0.74		0	0	0.236667	0	0.06	0	0	0.63
SmLINC114867-IBu	0	0	0	0	0	0	0	0	0	0	0	0	0	0	0	0	0	0	0	0	0	0.57	0		0	0	0	0	0	0	0	0.285
SmLINC114868-IBu	0	0	0	0	0	0	0	0	0	0	0	0	0	0	0	0	0	0	0	0	0	0	0		0	0	0	0	0	0	0	0
SmLINC114869-IBu	0	0	0	0	0	0	0	0	0	0	0	0	0	0	0	0	0	0	0	0	0	0	0		0	0	0	0	0	0	0	0
SmLINC114871-IBu	0	0	0	0	0	0	0	0	0	0	0	0	0	0	0	0	0	0	0	0	0	0	0		0	0	0	0	0	0	0	0
SmLINC114872-IBu	0.36	0.69	0.94	0	0.26	0.63	6.62	0	0	2.42	0	1.63	0	0.86	0.15	0.61	0.74	1.5	1.13	0.76	1.13	0.85	0.81		0.663333	0.296667	2.20667	1.35	0.336667	0.95	1.00667	0.83
SmLINC114881-IBu	0	0	0	0	0	0	0	0	0	0	0	0	0	0	0	0.33	0	0	0	0	0	0	0		0	0	0	0	0	0.11	0	0
SmLINC114882-IBu	0	0	0	0	0	0	0.11	0	0	0.13	0	0	1.59	0.83	0.73	0	0	0	0.04	0	0	0.78	0		0	0	0.0366667	0.0433333	1.05	0	0.0133333	0.39
SmLINC114883-IBu	0	0	0	0	0	0	0	0	0	0	0	0	0	0.08	0.25	0.07	0.08	0	0	0	0	0	0		0	0	0	0	0.11	0.05	0	0
SmLINC114884-IBu	0	0	0	0	0	0	0	0	0	0	0	0	0	0.85	0	0	0	0	0	0	0	0	0		0	0	0	0	0.283333	0	0	0
SmLINC114892-IBu	0.41	0	0.35	1.27	0.32	0.39	0.26	0	0	0	0	0	0	0	0.14	0	0.25	0	0	0	0	0	3.11		0.253333	0.66	0.0866667	0	0.0466667	0.0833333	0	1.555
SmLINC114893-IBu	0.06	0.23	0.03	0.07	0.02	0.08	0	0.3	0.06	0.18	0	0.14	0	0.02	0	0.04	0.06	0.07	0.01	0.04	0	0.69	1.15		0.106667	0.0566667	0.12	0.106667	0.00666667	0.0566667	0.0166667	0.92
SmLINC114936-IBu	1.84	2.79	1.71	2.34	3.58	4.91	0	5.5	4.48	0	0.54	3.62	3.73	1.57	1	4.24	1.77	0.56	1.42	0.91	0.49	2.13	4.33		2.11333	3.61	3.32667	1.38667	2.1	2.19	0.94	3.23
SmLINC114954-IBu	3.37	3.08	1.91	2.19	1.93	3.24	3.72	9.37	7.22	6.34	6.55	3.24	2.97	0.58	0.58	2.59	2.43	2.95	0.97	3.05	1.78	7.08	10.84		2.78667	2.45333	6.77	5.37667	1.37667	2.65667	1.93333	8.96
SmLINC114960-IBu	0.22	0.18	0	0	0.34	0.2	0	0	0	0	0.51	0	0	0.19	0	0.15	0	0	0.91	0.21	0.16	0.33	0		0.133333	0.18	0	0.17	0.0633333	0.05	0.426667	0.165
SmLINC114961-IBu	0	0	0	0	0	0.05	0	0	0	0	0	0	0.08	0.24	0.58	0.04	0.06	0.03	2.94	3.71	2.36	0.15	0		0	0.0166667	0	0	0.3	0.0433333	3.00333	0.075
SmLINC114983-IBu	0	0.21	0	0	0	0	0	0	0	0	0	0	1.98	0.28	0.81	0	0	0	0	0	0	0.23	0		0.07	0	0	0	1.02333	0	0	0.115
SmLINC114994-IBu	0.14	0	0	0.16	0	0.2	0	0	0	0	0	0	0	0.37	0.28	0.29	0.51	0	0	0	0.12	0	0		0.0466667	0.12	0	0	0.216667	0.266667	0.04	0
SmLINC114995-IBu	0.03	0	0.07	0	0	0	0	0	0.16	0.06	0.18	0.09	0.06	0.07	0.05	0	0.06	0	0	0.05	0.09	0.08	0		0.0333333	0	0.0533333	0.11	0.06	0.02	0.0466667	0.04
SmLINC114996-IBu	0.09	0	0	0	0.1	0.06	0	0	0	0	0	0	0.2	0.08	0.26	0.17	0.74	0.43	0.03	0	0	0	0		0.03	0.0533333	0	0	0.18	0.446667	0.01	0
SmLINC114999-IBu	0	0	0	0	0	0	0	0	0	0	0	0	0	0	0	0	0	0	0.04	0	0	0.15	0		0	0	0	0	0	0	0.0133333	0.075
SmLINC115001-IBu	0.11	0	0	0	0	0	0	0.39	0	0	0	0	0	0.05	0	0	0.13	0	0	0	0	0.06	0		0.0366667	0	0.13	0	0.0166667	0.0433333	0	0.03
SmLINC115023-IBu	0.28	0.18	0	0	0	0	0.93	1.83	2.32	0.85	1.47	0.48	0	0	0	0	0	0	0	0.31	0	0.75	1.91		0.153333	0	1.69333	0.933333	0	0	0.103333	1.33
SmLINC115029-IBu	0	0	0	0	0	0	0	0	0	0	0.3	0	0	0	0	0	0	0	0	0	1.39	0	0		0	0	0	0.1	0	0	0.463333	0
SmLINC115043-IBu	0	0	0.38	0	0	0	0.34	0.75	0	0.66	0.11	0.35	0	0	0	0	0.22	0.22	0.65	0.54	0.39	5.35	1.67		0.126667	0	0.363333	0.373333	0	0.146667	0.526667	3.51
SmLINC115044-IBu	0	0.41	0	0.37	0.13	0	0	0	0	0.24	0.96	0	0	0	0	0.11	0.06	0.2	0.46	0	0.09	0	0		0.136667	0.166667	0	0.4	0	0.123333	0.183333	0
SmLINC115064-IBu	0	0.17	0.03	0.06	0.06	0.11	0.1	0	0	0	0	0.15	2.25	1.53	1.46	0.6	0.84	0.44	0.04	0.05	0.02	0.23	0		0.0666667	0.0766667	0.0333333	0.05	1.74667	0.626667	0.0366667	0.115
SmLINC115068-IBu	0.11	0.06	0.13	0.06	0.18	0.14	0.19	0	0.6	0.55	0	0	0	0	0.05	0.05	0.19	0	0.04	0.1	0	0.07	0.33		0.1	0.126667	0.263333	0.183333	0.0166667	0.08	0.0466667	0.2
SmLINC115074-IBu	166.58	269.32	277.26	200.62	211.79	211.7	46.93	7.01	29.71	31.71	36.93	72.4	111.09	110.24	112.25	281.14	271.66	236.28	25.55	25.39	24.73	54.76	82.65		237.72	208.037	27.8833	47.0133	111.193	263.027	25.2233	68.705
SmLINC115075-IBu	30.97	52.45	36.56	36.96	32.17	33.96	0	8.24	16.92	7.89	8.28	14.13	13.29	13.71	12.14	45.96	45.86	43	4.27	4.16	3.56	17.51	10.55		39.9933	34.3633	8.38667	10.1	13.0467	44.94	3.99667	14.03
SmLINC115076-IBu	5.94	34.87	14.17	17.31	22.01	30.78	2.05	0	3.68	5.85	2.29	4.32	1.73	5.92	14.21	25.88	23.86	34.5	2.54	0	0.34	2.11	0.47		18.3267	23.3667	1.91	4.15333	7.28667	28.08	0.96	1.29
SmLINC115077-IBu	1.93	6.59	3.18	1.28	4.43	4.49	3	0.85	0	0	0	0	0	0	2.53	5.33	3.2	2.65	0.87	0.68	0	0	0		3.9	3.4	1.28333	0	0.843333	3.72667	0.516667	0
SmLINC115084-IBu	0	0	0	0.27	0	0	1.02	0	0	0	0	0	0	0	0	0.48	0	0	0	0	0.93	0	0		0	0.09	0.34	0	0	0.16	0.31	0
SmLINC115085-IBu	0	0	0	1.03	1.8	0	0	0	0	0.04	0	0	0	0	0	1.76	0	0.16	0	0	0	1.8	0		0	0.943333	0	0.0133333	0	0.64	0	0.9
SmLINC115086-IBu	1.26	2.52	2.34	1.14	0.58	6.59	0	0	0	0.99	0	1.94	0	1.71	0.34	2.46	1.86	0.4	0	0	0	1.03	0		2.04	2.77	0	0.976667	0.683333	1.57333	0	0.515
SmLINC115087-IBu	0	0.58	0	2.37	4.14	1.76	0	0	4.21	0.76	0	0	0	0	0	1.85	1.82	0.89	0.65	0	0.46	0	2.8		0.193333	2.75667	1.40333	0.253333	0	1.52	0.37	1.4
SmLINC115142-IBu	0	0	0.07	0	0	0.07	3.73	4.94	2.43	2.61	2.83	1.93	0.13	0	0	0.06	0.06	0	0	0	0	0	0		0.0233333	0.0233333	3.7	2.45667	0.0433333	0.04	0	0
SmLINC115158-IBu	0	0.18	0	0	0	0	0	0	0	0	0.26	0	0	0	0	0	0	0	0	0	0	1.03	1.35		0.06	0	0	0.0866667	0	0	0	1.19
SmLINC115159-IBu	0.15	0	0	0	0	0	4.02	4.9	0	1.99	2.43	1.23	0	0	0	0	0	0	0	0.29	0	0	0.8		0.05	0	2.97333	1.88333	0	0	0.0966667	0.4
SmLINC115169-IBu	0.11	0.26	0	0	0.24	0	10.03	15.28	7.71	5.04	5.89	3.99	0	0	0	0	0.19	0	0	0	0	0.15	0		0.123333	0.08	11.0067	4.97333	0	0.0633333	0	0.075
SmLINC115170-IBu	0	0	0	0	0	0	5.73	0	0	0.3	0.24	0.16	0	0	0	0	0	0	0	0.26	0	0	0		0	0	1.91	0.233333	0	0	0.0866667	0
SmLINC115254-IBu	35.97	59.71	76.59	56.37	58.03	59.37	34.44	57.17	42.7	34.12	31.15	59.31	44.74	44.21	48.18	75.64	75.11	58.94	30.56	21.32	22.56	53.39	58.92		57.4233	57.9233	44.77	41.5267	45.71	69.8967	24.8133	56.155
SmLINC115255-IBu	7.19	17.04	15.22	10.55	11.82	14.36	9.84	0	15.81	15.86	10.83	17.27	2.61	5.86	12.16	19.04	15.96	14.39	7.16	7.49	12.38	34.75	39.85		13.15	12.2433	8.55	14.6533	6.87667	16.4633	9.01	37.3
SmLINC115280-IBu	0	0	0	0	0	0	0.12	0	0	0	0	0	0	0	0	0	0	0	0	0	0	0	0		0	0	0.04	0	0	0	0	0
SmLINC115282-IBu	0.92	1.17	0.77	1.89	0.81	0.94	2.67	3.35	8.6	5.49	6.25	0.81	0.56	0.33	0	0.29	0.92	1.16	0.98	1.14	0.69	5.04	2.93		0.953333	1.21333	4.87333	4.18333	0.296667	0.79	0.936667	3.985
SmLINC115286-IBu	0.33	0.17	0.29	0.21	0.32	0.25	0	0	0	0.41	0.73	0.37	0.11	0.12	0.19	0.19	0.31	0.43	0.07	0.63	0.08	0.13	1.4		0.263333	0.26	0	0.503333	0.14	0.31	0.26	0.765
SmLINC115297-IBu	0	0	0	0	0	0	0.19	0	0	0	0.09	0.11	0	0	0	0	0	0.14	0.04	0	0	0.93	0		0	0	0.0633333	0.0666667	0	0.0466667	0.0133333	0.465
SmLINC115302-IBu	0	0	0	0	0	0	0	0	0	0	0.52	0	0	0	0	0	0	0	0	0	0	0	0		0	0	0	0.173333	0	0	0	0
SmLINC115319-IBu	0.57	0.26	0	0.16	0	0.19	0.91	0	0.21	1.68	0	0.32	0	0	0	0.14	0.04	0	0	0	0	0.1	0.09		0.276667	0.116667	0.373333	0.666667	0	0.06	0	0.095
SmLINC115320-IBu	0.68	0	0.59	1.58	0.27	1.34	0	0	0	0	0	0	0	0.39	0.23	0.47	0.42	0.21	0	0	0	0	0		0.423333	1.06333	0	0	0.206667	0.366667	0	0
SmLINC115356-IBu	0	0	0	0	0	0	0	0	2.18	0	0	0	0	0	0	0	0	0.51	0	0	0.16	0.26	0		0	0	0.726667	0	0	0.17	0.0533333	0.13
SmLINC115362-IBu	1.01	1.02	0.48	1.67	1.72	1.24	0.59	0.41	0.42	0.86	0.84	0.62	1.61	0.14	0.19	2.33	0.3	0.26	0.85	1.35	0.56	1.16	1.91		0.836667	1.54333	0.473333	0.773333	0.646667	0.963333	0.92	1.535
SmLINC115397-IBu	0.18	0	0.24	0	0	0	0	0	0	0.83	2.36	0.77	0	0	0	0	0.11	0.34	0	0	0.21	2.11	0		0.14	0	0	1.32	0	0.15	0.07	1.055
SmLINC115415-IBu	0.07	0.17	0.09	0	0.08	0.09	5.98	7.05	6.43	5.65	6.57	2.81	0	0	0	0	0.08	0	0	0	0	0	0		0.11	0.0566667	6.48667	5.01	0	0.0266667	0	0
SmLINC115444-IBu	0.07	0	0	0	0	0	0.13	0	1.72	0.39	0	0	0	0	0	0	0.04	0	0.05	0.21	0.03	0.56	0.47		0.0233333	0	0.616667	0.13	0	0.0133333	0.0966667	0.515
SmLINC115445-IBu	0	0	0	0	0	0	0	7.44	0	0.73	0.39	0.13	0	2.6	1.55	0	0.13	0	0	0	0	0.32	0		0	0	2.48	0.416667	1.38333	0.0433333	0	0.16
SmLINC115446-IBu	0	0	0	0	0	0	0.14	0	0	0.16	0	0	0	0	0	0	0.13	0	0	0	0	2.47	0.47		0	0	0.0466667	0.0533333	0	0.0433333	0	1.47
SmLINC115447-IBu	0	0	0	0	0	0	0	0	0	0	0	0	0	0	0	0	0	0	0	0	0	0	0		0	0	0	0	0	0	0	0
SmLINC115462-IBu	0	0	0.03	0	0	0.21	0.19	0	0	0.23	0	0.03	0	0	0	0	0	0	0	0	0	0.07	0		0.01	0.07	0.0633333	0.0866667	0	0	0	0.035
SmLINC115488-IBu	0.16	0	0.33	0.18	0.12	0.71	0.39	0	0	0.23	0	0	0	0	0	0.08	0.3	0.29	0	0.1	0	0	1.59		0.163333	0.336667	0.13	0.0766667	0	0.223333	0.0333333	0.795
SmLINC115489-IBu	0	0.2	0	0	0	0	0	0	0	0	0	0.12	0	0	0	0.08	0.3	0	0	0	0	0	0		0.0666667	0	0	0.04	0	0.126667	0	0
SmLINC115491-IBu	0	0	0	0	0	0	0	0	0	0	0	0	0	0	0	0	0.12	0	0	0.02	0.08	0.1	0		0	0	0	0	0	0.04	0.0333333	0.05
SmLINC115492-IBu	0	0.44	0	0.47	0	0.55	0	0	0	0.11	0	0	0	0	0	0.35	0.66	0	0	0	0	0	0		0.146667	0.34	0	0.0366667	0	0.336667	0	0
SmLINC115493-IBu	0.11	0	0.4	0	0.49	1.06	0	0	0	0	0.28	0	0	0	0.11	0.23	0.35	0.39	0.04	0	0	0	0		0.17	0.516667	0	0.0933333	0.0366667	0.323333	0.0133333	0
SmLINC115518-IBu	10.3	19.81	2.25	1.1	2.19	1.04	3.36	0	4.61	2.29	0.68	0.19	1.82	8.7	11.22	2.18	43.56	9.64	6.95	2.49	3.23	15.12	24.35		10.7867	1.44333	2.65667	1.05333	7.24667	18.46	4.22333	19.735
SmLINC115519-IBu	0.96	5.43	0.75	0.37	0	0	0	0	0	1.37	0.27	0.72	0	1.32	0.22	0.75	10.49	0.45	0.83	1.35	1.7	2.95	5.1		2.38	0.123333	0	0.786667	0.513333	3.89667	1.29333	4.025
SmLINC115520-IBu	1.97	4.81	0	0.73	1.05	1.21	1.17	0	0	0	0	0	0	1.19	2.11	0	6.12	0.64	0.99	2.46	0.64	2.44	6.47		2.26	0.996667	0.39	0	1.1	2.25333	1.36333	4.455
SmLINC115521-IBu	0	0	0	0.71	0.76	0.43	0	0.37	0	0	0	0.51	0	0	0.18	0	0.61	0.73	0	0	0.39	1.48	3.04		0	0.633333	0.123333	0.17	0.06	0.446667	0.13	2.26
SmLINC115552-IBu	2.63	6.07	8.48	7.91	3.45	10.06	1.89	0	7.37	1.96	0	8.46	0	2.06	2.51	8.97	9.09	1.73	1.49	0.74	1.22	1.94	0		5.72667	7.14	3.08667	3.47333	1.52333	6.59667	1.15	0.97
SmLINC115553-IBu	0.53	2.76	2.86	2.69	3.29	2.31	0.6	0	0.62	0.75	0	1.67	0.58	0	1.37	4.61	1.78	0.77	0.15	0.45	0.23	0	1.72		2.05	2.76333	0.406667	0.806667	0.65	2.38667	0.276667	0.86
SmLINC115554-IBu	0	0	0	0	0	0	0	0	0	0	0	0	0	0	0	0	0.1	0	0	0	0	2.16	1.81		0	0	0	0	0	0.0333333	0	1.985
SmLINC115582-IBu	5.14	19.8	17.22	6.66	8.72	12.45	0	0	0	0	0	0	1.31	1.07	3.4	9.26	7.72	9.15	0	0	0	0	0		14.0533	9.27667	0	0	1.92667	8.71	0	0
SmLINC115583-IBu	0.61	0	0	1.16	0	0	0	0	0	0	0	0	0	0	0	0.5	0	0.36	0	0	0	0	0		0.203333	0.386667	0	0	0	0.286667	0	0
SmLINC115596-IBu	0.73	0	0	0	0.08	0	2.21	0	1.09	0.34	0	1.04	0.52	0	0	0.09	0.28	1.49	0.83	0.45	1.99	2.73	0.98		0.243333	0.0266667	1.1	0.46	0.173333	0.62	1.09	1.855
SmLINC115637-IBu	0.99	2.23	0.99	0.79	1.02	0.27	0.55	0	0	0.65	0.17	0.46	1.18	1.2	0.88	3.31	3	4.75	0.42	0.19	0.41	0.7	0		1.40333	0.693333	0.183333	0.426667	1.08667	3.68667	0.34	0.35
SmLINC115638-IBu	0	0	0	0	0.2	0	0	0	0	0	0	0.4	0	0	0	0	0.1	0	0	0.33	0	0	0		0	0.0666667	0	0.133333	0	0.0333333	0.11	0
SmLINC115650-IBu	2.2	1.31	1.79	0.54	0.66	1.29	0	0	0	0	0	0	0	0	0	1.35	1.02	1.04	0	0	0	0.54	0.87		1.76667	0.83	0	0	0	1.13667	0	0.705
SmLINC115656-IBu	0	0	0	0.16	0	0	0	0	0	0	0	0	0	0.12	0	0.29	1.2	1	0	0	0	0	0		0	0.0533333	0	0	0.04	0.83	0	0
SmLINC115657-IBu	0	0	0	0.17	0.52	0.62	0	7.42	0	0	0	0	0	0	0	0.15	0.27	0.32	0	0	0	0	0		0	0.436667	2.47333	0	0	0.246667	0	0
SmLINC115658-IBu	0.17	0.22	0	0	0	0	0	0	0	0	0	0	0	0	0	0	0	0	0	0	0	0	0		0.13	0	0	0	0	0	0	0
SmLINC115660-IBu	0.14	0.17	0.86	0.16	0.32	0	1.29	0	0	0	0	0.32	0	0	0	0.14	0.41	0.49	0	0	0	0	0		0.39	0.16	0.43	0.106667	0	0.346667	0	0
SmLINC115668-IBu	0.18	0	0.33	0	0	0	0	0	0	0	0	0.12	0.48	0	0.1	0	0	0.32	0.07	0	0	0	0.78		0.17	0	0	0.04	0.193333	0.106667	0.0233333	0.39
SmLINC115669-IBu	2.07	1.93	1.3	1.03	0.21	1.68	0	0	0	0.26	0	0	0	0.16	0	2.01	0.85	1.06	0	0	0.15	0	0		1.76667	0.973333	0	0.0866667	0.0533333	1.30667	0.05	0
SmLINC115671-IBu	0	0	0	0	0	0	0	0	0	0	0	0	0	0	0	0	0	0	0	0	0	0.57	3.42		0	0	0	0	0	0	0	1.995
SmLINC115698-IBu	0.04	0	0.02	0.02	0.04	0.07	0.14	0	0.28	0	0	0	0	0	0	0	0.04	0	0.04	0.27	0.09	0.09	0.02		0.02	0.0433333	0.14	0	0	0.0133333	0.133333	0.055
SmLINC115699-IBu	0.05	0	0	0	0	0.06	0	0	0	0.13	0	0	0	0.03	0	0	0	0	0	0	0	0.22	0		0.0166667	0.02	0	0.0433333	0.01	0	0	0.11
SmLINC115700-IBu	0	0	0	0	0	0	0	0	0	0	0	0.05	0	0	0.06	0	0	0	0	0	0	0	0		0	0	0	0.0166667	0.02	0	0	0
SmLINC115701-IBu	0.08	0	0.09	0.26	0	0.25	0	0	2.64	0.32	0	0.85	0	0	0	0.16	0.04	0.68	0	0.29	0	0	0		0.0566667	0.17	0.88	0.39	0	0.293333	0.0966667	0
SmLINC115702-IBu	0	0	0	0	0.14	0.09	0.67	0	0	0	0	0	0	0	0	0.1	0	0	0	1.13	0	0	0		0	0.0766667	0.223333	0	0	0.0333333	0.376667	0
SmLINC115745-IBu	0.26	0	0	0	0	0	0	0	0.51	0.19	0	0	0	0	0.09	0.35	0.67	0.55	0	0	0	0	0		0.0866667	0	0.17	0.0633333	0.03	0.523333	0	0
SmLINC115827-IBu	0	0	0	0	0	0	0	0	1.73	1.71	0	0.11	0	0	0	0	0	0	0	0	0.08	2.36	0.77		0	0	0.576667	0.606667	0	0	0.0266667	1.565
SmLINC115836-IBu	0	0	0	0	0	0	1.38	1.56	0	0.69	0.56	0.85	0	0.09	0	0	0	0	0	0	0	0.15	0		0	0	0.98	0.7	0.03	0	0	0.075
SmLINC115869-IBu	0	0	0	0	0	0	0	0	0	0.48	0	0.25	0	0.18	1.94	0.22	0.52	0	0	0.83	0	0	0		0	0	0	0.243333	0.706667	0.246667	0.276667	0
SmLINC115870-IBu	0.11	0.27	0.4	0.12	0	0	0	0	0	0.7	0	0	0	0.46	0.74	0.32	0.57	0.1	0.07	0.41	0	0.3	0		0.26	0.04	0	0.233333	0.4	0.33	0.16	0.15
SmLINC115888-IBu	0.27	0	1.05	0	0.32	0.4	0	0	0	2.46	0	0.65	0	0	0.28	0.56	0.66	0.25	0.47	0	0.24	3.38	1.5		0.44	0.24	0	1.03667	0.0933333	0.49	0.236667	2.44
SmLINC115889-IBu	0	0	0	0.47	0	0	0	0	0	0	0.36	0	0	0	0	0	0	0	0.11	0	0	0.62	0		0	0.156667	0	0.12	0	0	0.0366667	0.31
SmLINC115901-IBu	0	0	0	0	0	0	0.43	0	1.16	0.59	0.53	0.09	0.55	0	0	0.04	0	0.11	0.03	0	0.1	3.04	3.77		0	0	0.53	0.403333	0.183333	0.05	0.0433333	3.405
SmLINC115910-IBu	0.17	0	0.1	0	0.09	0.67	0	0	0	0.18	1.86	0.38	0	0.07	0	0.42	0	0.07	0	0	0.2	0.23	0		0.09	0.253333	0	0.806667	0.0233333	0.163333	0.0666667	0.115
SmLINC115930-IBu	0	0	0	0	0	0	0	0	0	0	0	0	0	0	0	0	0	0	0	0	0	0	0		0	0	0	0	0	0	0	0
SmLINC115934-IBu	0	0	0	0	0	0	0	0	0	0.19	1.2	0	0	0.07	0	0.18	0	0.08	0.24	0.5	0.43	0.73	0.56		0	0	0	0.463333	0.0233333	0.0866667	0.39	0.645
SmLINC116008-IBu	0	0	0	0.08	0.08	0	0	0	0	0.15	0.61	0.08	0	0	0	0	0	0.25	0.15	0	0.23	0.59	0		0	0.0533333	0	0.28	0	0.0833333	0.126667	0.295
SmLINC116011-IBu	0	0	0	0.27	0.47	0	0	0.86	0	0.42	2.13	0.23	4.18	3.12	2.98	0.48	0.65	0.21	1.22	2.49	1.74	3.03	0		0	0.246667	0.286667	0.926667	3.42667	0.446667	1.81667	1.515
SmLINC116012-IBu	0	0.11	0	0	0	0	1.32	0	0.79	0.14	0	0.26	0.88	0.16	0	0	0.39	0	0	0	0	0	2.32		0.0366667	0	0.703333	0.133333	0.346667	0.13	0	1.16
SmLINC116013-IBu	0	0	0	0	0	0	0	0	0	0	0	0	0	0.79	0.57	0	0	0	0	0	0	0	0		0	0	0	0	0.453333	0	0	0
SmLINC116015-IBu	0.22	0	0	0	0	0	0	0	0	0	0	0	0	0	0	0	0	0	0	0.42	0	1.32	2.71		0.0733333	0	0	0	0	0	0.14	2.015
SmLINC116017-IBu	0	0	0	0	0	0	0	0	0	0	0	0.28	1.37	1.59	1.21	0	0.58	0	0.09	0	0.18	0.58	0.76		0	0	0	0.0933333	1.39	0.193333	0.09	0.67
SmLINC116019-IBu	0.19	0.22	0.06	0.1	0.21	0.12	0.41	0.88	0	0.21	0.96	0.05	13.88	3.19	3.07	0.09	0.67	0.45	0.72	0.61	0.33	0.79	0.59		0.156667	0.143333	0.43	0.406667	6.71333	0.403333	0.553333	0.69
SmLINC116021-IBu	0	0	0	0.04	0	0	0.07	0	0.32	0.55	0.31	0.16	0	0	0	0.04	0	0	0	0.1	0.03	0.02	0		0	0.0133333	0.13	0.34	0	0.0133333	0.0433333	0.01
SmLINC116023-IBu	0.03	0	0	0	0	0	0	0	0	0	0	0	0	0	0	0	0.02	0	0.08	0.19	0	0.18	0.11		0.01	0	0	0	0	0.00666667	0.09	0.145
SmLINC116061-IBu	0	0	0	0	0	0	0	0	0	0	0	0.15	0	0.11	0	0	0.23	0	0	0	0.11	0	0		0	0	0	0.05	0.0366667	0.0766667	0.0366667	0
SmLINC116062-IBu	0	0	0	0	0	0	0	0	0	0	0	0	0	0	0	0	0	0	0	0	0	0	0		0	0	0	0	0	0	0	0
SmLINC116063-IBu	0	0	0	0	0.15	0	0	0	0	0.56	0	0	0	0	0.06	0	0	0.24	0	0	0	0	0		0	0.05	0	0.186667	0.02	0.08	0	0
SmLINC116064-IBu	0	0	0	0.06	0	0	0	0	0	0	0	0	0	0	0	0.11	0.07	0.05	0.12	0.11	0.05	0.4	0.29		0	0.02	0	0	0	0.0766667	0.0933333	0.345
SmLINC116067-IBu	0	0	0	0	0.53	0	0	0	0	0	0	0.56	0	0	0	0	0	0	0	0	1.22	0	0		0	0.176667	0	0.186667	0	0	0.406667	0
SmLINC116075-IBu	0	0.41	0.82	0.72	0.37	0.47	0	0	0	0	2.4	0	0	0	0	0.97	0.19	0	0	0	0	2.27	0		0.41	0.52	0	0.8	0	0.386667	0	1.135
SmLINC116094-IBu	0.08	0.1	0.1	0.14	0.14	0.21	0.07	1.15	0.12	0.26	0.68	0.04	0.18	0.03	0.04	0.2	0.09	0.18	0.03	0.08	0.1	0.34	0.41		0.0933333	0.163333	0.446667	0.326667	0.0833333	0.156667	0.07	0.375
SmLINC116095-IBu	1.35	0.62	0	0.54	0.55	0	0	0	0	0	0	0	0	0	0	0	0.29	0	0	0	0	1.34	0		0.656667	0.363333	0	0	0	0.0966667	0	0.67
SmLINC116116-IBu	0.49	1.63	0.88	0.81	0.48	0.63	0.23	0	0	0	0	0	0	0.1	0	0.36	0.14	0.11	0	0.11	0	0	0		1	0.64	0.0766667	0	0.0333333	0.203333	0.0366667	0
SmLINC116117-IBu	0	0	0	0	0	0	0	0	0	0	0	0	0	0	0.05	0	0	0	0	0	0	0.22	0		0	0	0	0	0.0166667	0	0	0.11
SmLINC116118-IBu	0.22	0	0	0	0.18	0	0.68	0	0	0.81	0.65	0	0	0	0	0	0	0	0	0	0	0.87	0		0.0733333	0.06	0.226667	0.486667	0	0	0	0.435
SmLINC116119-IBu	0	0	0	0	0	0	0	0	0	0	0	0	0	0	0	0	0	0	0	0	0	0	0		0	0	0	0	0	0	0	0
SmLINC116120-IBu	0	0.16	0.27	0	0	0.38	0	0	0	0	0	0	0	0	0	0	0	0	0	0	0	0	0		0.143333	0.126667	0	0	0	0	0	0
SmLINC116121-IBu	0	0	0	0	0.58	0	0	0	0	0	0	0	0	0	0	0	0	0	0	0	0	0	0		0	0.193333	0	0	0	0	0	0
SmLINC116137-IBu	0	0	0	0	0	0	0	0	0	0	0	0	0	0	0	0	0	0	0	0	0	0	0		0	0	0	0	0	0	0	0
SmLINC116140-IBu	0.12	0	0.07	0.13	0.07	0.15	0	0	0	0	0	0	0	0	0.06	0	0	0	0.04	0	0.05	0.25	0.53		0.0633333	0.116667	0	0	0.02	0	0.03	0.39
SmLINC116141-IBu	0	0.16	0	0	0.29	0.52	0	0	0	0	0	0.15	0	0	0	0	0	0	0	0	0	0	0		0.0533333	0.27	0	0.05	0	0	0	0
SmLINC116219-IBu	0	0	0	0.21	0	0	0	0	0	0.4	1.65	0	0.89	0.16	0.18	0.37	0.44	0	0	0	0.31	1.55	0		0	0.07	0	0.683333	0.41	0.27	0.103333	0.775
SmLINC116235-IBu	2.59	2.86	2.44	1.98	1.88	0.84	0.88	2.4	2.72	1.98	1	1.56	0.87	0.28	0.22	2.49	1.95	4.15	1.31	1.13	0.72	1.35	3.98		2.63	1.56667	2	1.51333	0.456667	2.86333	1.05333	2.665
SmLINC116236-IBu	2.93	1.43	1.39	1.51	1.65	1.85	5.59	0	4.33	3.19	5.25	4.62	4.81	1.85	0.59	1.99	1.53	2.38	1.18	1.71	1.14	2.17	0.83		1.91667	1.67	3.30667	4.35333	2.41667	1.96667	1.34333	1.5
SmLINC116238-IBu	0.83	0.76	0.61	0.64	0.46	0.93	1.19	2.06	1.44	1.33	1.43	0.94	0.62	0.18	0.42	0.32	0.52	0.63	0.34	0.86	0.42	2.56	2		0.733333	0.676667	1.56333	1.23333	0.406667	0.49	0.54	2.28
SmLINC116283-IBu	0	0	0	0	0	0	0	0	0	0	0	0	0	0	0	0	0	0	0	0	0	0	0		0	0	0	0	0	0	0	0
SmLINC116284-IBu	0	0	0	0	0	0	0	0	0	0	0	0	0	0	0	0	0	0	0	0	0.22	0	0		0	0	0	0	0	0	0.0733333	0
SmLINC116285-IBu	0	0	0	0	0	0	0	0	0	0	0	0	0	0	0	0	0	0	0	0	0	0.44	0		0	0	0	0	0	0	0	0.22
SmLINC116333-IBu	0	0.58	0	0	0	0	0	0	0	0	0	0	0	0.1	0.3	0	0	0	0	0	0.12	0	0		0.193333	0	0	0	0.133333	0	0.04	0
SmLINC116334-IBu	0.13	0.86	0	0.09	0	0.11	0	0	0	0.09	0	0.05	0	0	0.04	0.14	0	0.04	0.03	0	0.14	0	0		0.33	0.0666667	0	0.0466667	0.0133333	0.06	0.0566667	0
SmLINC116335-IBu	0	0	0	0	0.65	0	0.36	0	0	0	0	0	0	0	0	0.3	0	0.15	0	0	0	0	0		0	0.216667	0.12	0	0	0.15	0	0
SmLINC116336-IBu	0	0	0	0	0	0	0	0	0	0	0	0	0	0.05	0	0	0	0	0	0	0	0	0		0	0	0	0	0.0166667	0	0	0
SmLINC116337-IBu	0	0	0	0	0	0	0	0	0	0	0	0	0	0.25	0	0	0	0	0	0	0	0	0		0	0	0	0	0.0833333	0	0	0
SmLINC116360-IBu	0	0	0	0	0	0	2.59	0	1.46	3.02	1.73	3.41	0.24	0	0.1	0	0	0.18	1.38	1.52	2.46	0.14	0		0	0	1.35	2.72	0.113333	0.06	1.78667	0.07
SmLINC116366-IBu	0.04	0.15	0.3	0.1	0.14	0.22	0.69	0	0	0.18	0.14	0	0	0	0	0.08	0.17	0	0	0	0	0.24	1.51		0.163333	0.153333	0.23	0.106667	0	0.0833333	0	0.875
SmLINC116367-IBu	0	0.09	0.05	0	0	0	0	1.2	0	0.16	0	0	0	0	0	0	0	0	0	0.07	0	0.11	0		0.0466667	0	0.4	0.0533333	0	0	0.0233333	0.055
SmLINC116466-IBu	0	0	0	0	0	0	0	0	1.73	0	0	0	0	0	0	0	0	0	0	0	0	0	0		0	0	0.576667	0	0	0	0	0
SmLINC116467-IBu	41.96	56.16	40.5	34.45	24.94	83.14	32.03	43.3	9.6	52.82	41.98	33.89	28.51	28.48	47.44	62.05	46.81	51.99	14.96	23.14	16.18	42.06	30.51		46.2067	47.51	28.31	42.8967	34.81	53.6167	18.0933	36.285
SmLINC116468-IBu	3.11	7.55	15.11	0	6.23	6.23	10.86	16.81	0	5.93	4.33	14.01	2.4	7.75	6.29	21.48	7.04	20.72	4.23	2.47	4.48	0	27.67		8.59	4.15333	9.22333	8.09	5.48	16.4133	3.72667	13.835
SmLINC116469-IBu	0	0	0	0	0.51	1.03	0	0	0	0	0	0.44	0	0	0	0	0.32	0	0	0	1.18	0	0		0	0.513333	0	0.146667	0	0.106667	0.393333	0
SmLINC116470-IBu	0	0	0	0	0.5	0	0	0	0	0	0	0	0	0	0.16	0	0	0	0	0	0.24	7.31	0.32		0	0.166667	0	0	0.0533333	0	0.08	3.815
SmLINC116471-IBu	0.12	0	0	0	0	0	0	4.01	0	0	0	0	0.98	0	0	0	0	0	0.63	0	0	0.84	0.15		0.04	0	1.33667	0	0.326667	0	0.21	0.495
SmLINC116472-IBu	14.78	21.09	26.89	13.78	30.32	6.26	6.45	0	12.66	3.24	6.49	24.48	9.09	16.39	6.65	24.34	24.83	23.98	0	0	4.32	8.58	22.78		20.92	16.7867	6.37	11.4033	10.71	24.3833	1.44	15.68
SmLINC116473-IBu	0	0	0	0	0	0	0	0	0	0.91	0	0	0	0	0	0	0	0	0	0	0	3.63	0		0	0	0	0.303333	0	0	0	1.815
SmLINC116475-IBu	0	0	0	0	0	0	0	0	0	0	0	0	0	0	0	0	0	0	0	0	0	0	0		0	0	0	0	0	0	0	0
SmLINC116476-IBu	0	0	0	0	0	0	0	0	0.1	0	0	0	0	0	0	0	0	0	0	0	0	0	0		0	0	0.0333333	0	0	0	0	0
SmLINC116478-IBu	0	0	0	0	0	0	0	0	0	0	0	0	0	0	0	0	0	0	0	0	0	0	0		0	0	0	0	0	0	0	0
SmLINC116480-IBu	0	0	0	0	0	2.34	0	0	0	0	0	0	0	0	0	0	0	0	0	0	0	0	0		0	0.78	0	0	0	0	0	0
SmLINC116482-IBu	2.45	1.83	2.18	0.95	1.17	1.15	2.58	0.92	0.8	2.58	11.51	0.55	0	1.21	0.91	0.72	0.99	0.71	0	1.02	0	4.46	2.6		2.15333	1.09	1.43333	4.88	0.706667	0.806667	0.34	3.53
SmLINC116483-IBu	3.73	2.39	4.19	2.49	2.1	2.84	1.48	0	0	3.69	4.77	1.45	0	2.09	1.08	2.65	3.57	4.06	0.32	0.71	0.59	2.38	1.91		3.43667	2.47667	0.493333	3.30333	1.05667	3.42667	0.54	2.145
SmLINC116485-IBu	2.73	2.14	0	7.57	0	9.45	4.27	0	0	0	0	0	0	0.02	0	0	7.45	0	2.26	1.06	2.85	0	0		1.62333	5.67333	1.42333	0	0.00666667	2.48333	2.05667	0
SmLINC116493-IBu	0.24	0.32	0.31	0	0	0.71	0	0	0	0	0.45	0	0	0.63	0	0.5	0	0	0	0	0.21	1.04	1		0.29	0.236667	0	0.15	0.21	0.166667	0.07	1.02
SmLINC116495-IBu	0	0	0	0	0	0	0	0	1.53	0.25	0.5	0	0	0	0	0	0	0	0	0.22	0	0.08	0		0	0	0.51	0.25	0	0	0.0733333	0.04
SmLINC116522-IBu	1.33	4.74	2.43	2.05	2.47	6.15	0.43	0	0	0.41	2.11	0.52	5.67	1.48	4.37	4.05	6.34	2.07	1.26	1.9	1.28	1.29	2.25		2.83333	3.55667	0.143333	1.01333	3.84	4.15333	1.48	1.77
SmLINC116523-IBu	0.95	0.61	0.87	0.13	0.07	0.7	0	0	0	0	0.7	0.2	0	0.05	0.17	0.12	0.45	0.16	0.39	0.26	0.1	0	0.83		0.81	0.3	0	0.3	0.0733333	0.243333	0.25	0.415
SmLINC116525-IBu	0	0	0	0	0	0	0	0	0	0	0	0	0	0	0	0	0	0	0	0	0	0	0		0	0	0	0	0	0	0	0
SmLINC116526-IBu	0	0	0	0	0	0	0	0	0	0	0	0	0	0	0	0	0	0	0	0	0	0	0		0	0	0	0	0	0	0	0
SmLINC116527-IBu	0	0	0	0	0	0	0	0	0	0	0	0	0	0	0	0	0	0	0	0	0	0	0		0	0	0	0	0	0	0	0
SmLINC116540-IBu	0	0	0	0	0	0	0	0	0	0	0	0	0	0	0.04	0	0	0	0	0	0	0	0		0	0	0	0	0.0133333	0	0	0
SmLINC116541-IBu	0.43	1.18	1.08	0	0	0	0	0	0	0	0	0	0	0	0	0.87	0.51	0.26	0	0	0.18	0	0		0.896667	0	0	0	0	0.546667	0.06	0
SmLINC116542-IBu	0	0	0	0	0.18	0.43	0	0	0	0	0	0.18	0	0.13	0.26	0	0	0	1.86	1.95	1.6	0	0		0	0.203333	0	0.06	0.13	0	1.80333	0
SmLINC116557-IBu	0	0.15	0	0	0.14	0	0.11	0	0	0.64	0	0	0	0.1	0.18	0	0.08	0	0	0	0.05	0.25	0		0.05	0.0466667	0.0366667	0.213333	0.0933333	0.0266667	0.0166667	0.125
SmLINC116559-IBu	0	0.13	0.13	0.12	0	0.21	0	0	0	0	0	0	0	0	0	0	0.11	0	0	0	0	0	0.61		0.0866667	0.11	0	0	0	0.0366667	0	0.305
SmLINC116562-IBu	0	0.54	0	0	0	0	0	0	0	0	0	0	0	0	0	0.21	0.13	0	0	0	0	0	0		0.18	0	0	0	0	0.113333	0	0
SmLINC116565-IBu	0	0	0	0	0.23	0.28	0	0	0	0	0	0.69	0	0	0	0	0	0	0	0	0	0	0		0	0.17	0	0.23	0	0	0	0
SmLINC116566-IBu	0	0	0	0	0	0	0	0	0	0.15	0	0	0	0	0	0	0	0	0	0.13	0	0.59	0		0	0	0	0.05	0	0	0.0433333	0.295
SmLINC116576-IBu	0.53	1.89	1.4	0.38	0.3	1.59	0.12	0	0	0.14	0	0	0.16	0.58	0.92	0.34	0.74	0.24	0.05	0.51	0.11	0.28	0		1.27333	0.756667	0.04	0.0466667	0.553333	0.44	0.223333	0.14
SmLINC116577-IBu	0.05	0	0	0	0.05	0	0	0.79	0	0.6	0.24	0	0	0	0	0	0.05	0.08	0	0.18	0	0.07	0		0.0166667	0.0166667	0.263333	0.28	0	0.0433333	0.06	0.035
SmLINC116579-IBu	0.39	0	0.53	0	0	0.62	0	0	0	0	0	0	0	0	0.83	0.83	1.25	1.11	0	0.79	0	0	0		0.306667	0.206667	0	0	0.276667	1.06333	0.263333	0
SmLINC116582-IBu	0.24	1.06	0.15	0.48	0.1	0.12	0.37	0.13	0	0.83	0	0.47	1.25	0.43	1.42	0.65	1.43	0.32	0.51	0	0.24	0	0.54		0.483333	0.233333	0.166667	0.433333	1.03333	0.8	0.25	0.27
SmLINC116623-IBu	0.13	0.29	0.1	0.03	0.06	0.14	1.04	0	0.15	0.45	0.22	0.15	0	0	0.03	0.13	0.12	0.05	0.04	0	0	0.07	0.03		0.173333	0.0766667	0.396667	0.273333	0.01	0.1	0.0133333	0.05
SmLINC116625-IBu	0.2	0.16	0	0.07	0.07	0	0	0	0	0.14	0	0.15	0	0	0	0.13	0.19	0	0	0	0	0	0		0.12	0.0466667	0	0.0966667	0	0.106667	0	0
SmLINC116626-IBu	0.3	0.26	0.16	0.14	0.09	0.27	0	1.82	0	0.54	0.14	0.19	0	0.04	0.21	0.13	0.17	0.11	0.03	0.32	0	0.76	0.11		0.24	0.166667	0.606667	0.29	0.0833333	0.136667	0.116667	0.435
SmLINC116638-IBu	0	0.06	0.06	0.26	0.37	0.1	0.46	0	0.74	0.16	0.09	2.77	0	0.18	0.17	0	0.71	0.02	0.04	0	0	1.59	2.15		0.04	0.243333	0.4	1.00667	0.116667	0.243333	0.0133333	1.87
SmLINC116649-IBu	0.27	0.84	0.17	0.61	1.08	0.37	11.9	3.99	5.1	5.58	14.73	6.06	0.64	0.23	0	0	0.16	0	0	0	0	0	0		0.426667	0.686667	6.99667	8.79	0.29	0.0533333	0	0
SmLINC116651-IBu	0	0	0.24	0	0	0	0	0	0	0.3	0	0	0	0.12	0	0	0	0	0	0	0	1.46	0		0.08	0	0	0.1	0.04	0	0	0.73
SmLINC116657-IBu	0	0	0.49	0	0	0.56	0	0	0	0	0	0	0	0.08	0	0	0	0	0	0	0	0.24	0		0.163333	0.186667	0	0	0.0266667	0	0	0.12
SmLINC116658-IBu	0.03	0.16	0	0	0	0	0	0	0	0	0.14	0	0	0	0.11	0	0	0	0.09	0	0	0	0		0.0633333	0	0	0.0466667	0.0366667	0	0.03	0
SmLINC116659-IBu	0.25	0.9	0.06	0.11	0.11	0.42	0	0	0	0.2	0	0	0.29	0.14	0.25	0.13	0.09	0.08	0	0	0	0	0		0.403333	0.213333	0	0.0666667	0.226667	0.1	0	0
SmLINC116660-IBu	0.67	0	0	0.19	0	0	0	0	0	0	0	0	0	0.25	0	0	0	0	0	0	0	0	0		0.223333	0.0633333	0	0	0.0833333	0	0	0
SmLINC116685-IBu	0.34	0	0	0	0	0	0	0	0	0	0	0	0	0	0	0	0	0.32	0	0	0	0	0		0.113333	0	0	0	0	0.106667	0	0
SmLINC116689-IBu	0.07	0	0.28	0.34	0.17	0	0	0	0	0	0	0	0	0.06	0	0.08	0.18	0.13	0	0	0	0.21	0		0.116667	0.17	0	0	0.02	0.13	0	0.105
SmLINC116716-IBu	0.4	1.05	2.87	1.17	2.86	0.29	0	0	0	1.37	0	0	4.05	1.76	2.88	1.04	1.61	1.86	2.73	1.97	4.89	0	0		1.44	1.44	0	0.456667	2.89667	1.50333	3.19667	0
SmLINC116718-IBu	0.61	1.38	1.81	1.28	1.07	1.52	0.14	1	0	0.56	0.26	0	0.7	0.1	0.22	0.83	1.17	0.31	0.03	0.22	0	1.11	0		1.26667	1.29	0.38	0.273333	0.34	0.77	0.0833333	0.555
SmLINC116723-IBu	0.52	0	0.46	0	0	0.19	0	0	0.64	0	0	0	0.34	0	0	0.53	0.68	0.96	0	0.14	0.06	0	0		0.326667	0.0633333	0.213333	0	0.113333	0.723333	0.0666667	0
SmLINC116724-IBu	0	0	0	0	0	0	0	0	0	0	0.78	0	0	0.09	0	0	0.11	0.13	0	0	0	0	0		0	0	0	0.26	0.03	0.08	0	0
SmLINC116725-IBu	0	0	0	0.31	0	0	0	0	0	0	0	0	0	0	0	0.7	0	0	0	0	0	0	0		0	0.103333	0	0	0	0.233333	0	0
SmLINC116726-IBu	0	0.28	0	0.05	0	0	0	0	0	0	0	0	0	0	0.27	0	0.19	0	0	0	0	0	0		0.0933333	0.0166667	0	0	0.09	0.0633333	0	0
SmLINC116727-IBu	0.28	0	0.11	0.06	0.26	0	0	0	0	0	0	0	0	0	0	0	0.28	0.18	0	0	0	0.52	0		0.13	0.106667	0	0	0	0.153333	0	0.26
SmLINC116728-IBu	0	0	0	0	0	0	0	0	0	0	0	0	0	0	0	0.05	0	0	0	0	0	0	0		0	0	0	0	0	0.0166667	0	0
SmLINC116740-IBu	0.51	0	0.05	0.27	0.22	0.28	21.49	16.63	26.26	9.02	15.07	2.32	0	0	0	0	0.11	0	0	0	0	0.12	0		0.186667	0.256667	21.46	8.80333	0	0.0366667	0	0.06
SmLINC116744-IBu	0.47	0.32	0.28	0.16	0.13	0.22	15.01	14.46	16.06	9.24	6.75	9.85	0	0	0	0	0.01	0	0.01	0.08	0	0.1	0.05		0.356667	0.17	15.1767	8.61333	0	0.00333333	0.03	0.075
SmLINC116748-IBu	0	0	0	0	0	0	0	0	0	0	0	0.13	0.28	0	0	0	0	0.21	0	0	0	0	0		0	0	0	0.0433333	0.0933333	0.07	0	0
SmLINC116749-IBu	2.41	0.29	0.57	0	1.04	0.97	0	0	0	0	0	0	0	0	0	0.68	0.54	1.02	0	0	0	0	0		1.09	0.67	0	0	0	0.746667	0	0
SmLINC116754-IBu	0	0	0	0.43	0	0	0	0	0	0	0	0	0	0	0	0	0	0	0	0	0	1.62	0		0	0.143333	0	0	0	0	0	0.81
SmLINC116779-IBu	0.23	0.88	0.45	0.87	0.55	0.26	0.09	0	0	0.16	0.41	0	0	0.15	0.07	0.41	0.6	0.36	0	0	0.12	0.07	0		0.52	0.56	0.03	0.19	0.0733333	0.456667	0.04	0.035
SmLINC116781-IBu	0.35	0.86	0.47	0	0.13	0.22	0	0.5	0.26	0	0	0	0	0.15	0.4	0	0.15	0.09	0	0.06	0	0	0		0.56	0.116667	0.253333	0	0.183333	0.08	0.02	0
SmLINC116811-IBu	0	0.27	0.13	0.25	0.87	0.15	0	0	0	0	0	0	0	0.09	0.11	0.22	0.19	0.19	0	0	0	0	0		0.133333	0.423333	0	0	0.0666667	0.2	0	0
SmLINC116902-IBu	0	0.39	0	0.11	0.02	0.23	0	0	0	0	0	0	0	0	0	0	0.07	0	0	0	0	0	0		0.13	0.12	0	0	0	0.0233333	0	0
SmLINC116903-IBu	0.72	0.23	0.33	0.1	0.09	0.27	0.6	0	1.24	1.61	1.17	0.67	0.14	0.21	0.12	0.15	0.12	0.27	0.46	0.57	0.54	0.84	1.84		0.426667	0.153333	0.613333	1.15	0.156667	0.18	0.523333	1.34
SmLINC116904-IBu	0.32	0	0	0	0	0	0	0	0	0.13	0.12	0	0	0	0	0	0	0	0	0	0.1	0.17	0		0.106667	0	0	0.0833333	0	0	0.0333333	0.085
SmLINC116905-IBu	0	0.03	0	0	0	0	0	1.22	0	0	0	0	0	0	0	0	0	0	0	0	0	0	0		0.01	0	0.406667	0	0	0	0	0
SmLINC116906-IBu	0.14	0	0	0	0	0	0.25	0	0	0.05	0.9	0	0	0	0	0	0	0.02	0	0	0	0.06	0.35		0.0466667	0	0.0833333	0.316667	0	0.00666667	0	0.205
SmLINC116907-IBu	1.3	0.26	0.32	0.2	0.09	0.18	0.57	1.94	0.87	1.35	1.73	0.31	0.18	0.1	0.18	0.2	0.15	0.06	0.17	0.53	0.62	1.44	1.33		0.626667	0.156667	1.12667	1.13	0.153333	0.136667	0.44	1.385
SmLINC116910-IBu	0	0	0	0	0	0	0	0	0	0	0	0.16	0	0	0	0	0	0	0	0	0	0.39	0.72		0	0	0	0.0533333	0	0	0	0.555
SmLINC116911-IBu	0	0	0	0	0	0	0	0	0	0	0	0	0	0	0	0	0	0	0	0	0	0	0		0	0	0	0	0	0	0	0
SmLINC116912-IBu	0.24	0	0	0	0.28	0	0	0	0	0	0	0	0	0	0	0	0	0	0	0	0	0.69	0		0.08	0.0933333	0	0	0	0	0	0.345
SmLINC116913-IBu	0	0	0	0	0	0	0	0	0	0	0	0	0	0	0	0	0	0	0	0	0	0.15	1.4		0	0	0	0	0	0	0	0.775
SmLINC116914-IBu	0.08	0.4	0.36	0.08	0.09	0	0	0	0	0.49	1.74	0.33	0.51	0.33	0.15	0	0.04	0.87	0	0.14	0.2	1.11	1.08		0.28	0.0566667	0	0.853333	0.33	0.303333	0.113333	1.095
SmLINC116966-IBu	0	0	0	0	0	0	0	0	0	0.36	0.73	0	0	0	0	0	0	0	0	0.32	0	0	0		0	0	0	0.363333	0	0	0.106667	0
SmLINC116992-IBu	0.66	0.81	0.64	0.15	0.6	0.37	1.28	0	1.79	2.09	1.37	1.31	1.21	0.11	0.13	0.13	0.23	0.68	0.54	5.44	0.74	8.88	4.02		0.703333	0.373333	1.02333	1.59	0.483333	0.346667	2.24	6.45
SmLINC116996-IBu	0.2	0	0	0	0.36	0	0	1.57	0	0	0.33	0	0	0	0	0.34	0	0	0	0	0	0.53	0.41		0.0666667	0.12	0.523333	0.11	0	0.113333	0	0.47
SmLINC117003-IBu	16.37	20.86	13.88	12.06	12.74	10.68	31.78	0	31.21	16.05	3.28	6.58	26.13	5.41	4.24	16.49	10.37	22.87	9.99	0	3.34	15.81	6.81		17.0367	11.8267	20.9967	8.63667	11.9267	16.5767	4.44333	11.31
SmLINC117004-IBu	0	1.04	1.75	1.52	1.84	0	2.8	0	0	2.93	0	3.59	0	2.25	0.63	2.25	2.16	2.46	1.72	1.16	0	3.42	0		0.93	1.12	0.933333	2.17333	0.96	2.29	0.96	1.71
SmLINC117008-IBu	49.82	28.82	20.18	22.86	23.25	19.42	20.03	36.94	42.14	50.2	73.58	10.79	35.39	6.76	9.39	28.88	30.56	44.52	15.64	16.97	14.3	62.42	75.61		32.94	21.8433	33.0367	44.8567	17.18	34.6533	15.6367	69.015
SmLINC117010-IBu	2.75	0	0	0	0	2.71	0	0	0	2.56	5.28	0	0.7	0	0	0	0.52	0	0	0	0.91	0	3.44		0.916667	0.903333	0	2.61333	0.233333	0.173333	0.303333	1.72
SmLINC117013-IBu	0.05	0	0	0.12	0	0.07	0.1	0	1.26	0.58	0	0.06	0	0	0	0	0.03	0	0.04	0	0.04	0.68	0.41		0.0166667	0.0633333	0.453333	0.213333	0	0.01	0.0266667	0.545
SmLINC117014-IBu	0	0	0	0	0	0	0	0	0	0	0	0	0	0	0	0	0	0	0	0	0	0	0		0	0	0	0	0	0	0	0
SmLINC117015-IBu	0	0	0	0.16	0	0	0.27	0	0	0	1.28	0	0	0	0.14	0	0	0	0	0	0	0	0		0	0.0533333	0.09	0.426667	0.0466667	0	0	0
SmLINC117016-IBu	0	0	0	0.31	0	0.4	0	0	0	0	0	0	0	0	0	0.28	0	0	0	0	0	0	0		0	0.236667	0	0	0	0.0933333	0	0
SmLINC117042-IBu	0	0	0	0	0	0	0	0	0	0	0	0	0	0	0	0	0	0	0	0	0	0	0		0	0	0	0	0	0	0	0
SmLINC117043-IBu	0	0	0	0	0	0	0	0	0	0	0	0	0	0	0	0	0	0	0	0	0	0	0		0	0	0	0	0	0	0	0
SmLINC117044-IBu	0	0	0	0	0	0	0	0	0	0	0	0	0	0	0	0	0	0	0	0	0	0	0		0	0	0	0	0	0	0	0
SmLINC117045-IBu	0	0	0	0	0	0	0	0	0	0	0	0	0	0	0	0	0	0.17	0	0	0	0	0		0	0	0	0	0	0.0566667	0	0
SmLINC117053-IBu	0	0.51	0	0	0	0.59	0	0	0	0	0	0	0	0	0	0	0	0	0	0	0	0	0		0.17	0.196667	0	0	0	0	0	0
SmLINC117054-IBu	0.25	0.16	0.52	0.21	0.21	0.16	0.62	1.02	3.31	0.65	0.92	0.29	0	0.1	0.06	0.38	0.32	0.56	0.08	0.49	0.16	2.49	0.52		0.31	0.193333	1.65	0.62	0.0533333	0.42	0.243333	1.505
SmLINC117055-IBu	0	0	0	0	0	0	0	0	0	0.65	0.28	0	0	0	0	0	0	0	0.07	0	0	0.64	0		0	0	0	0.31	0	0	0.0233333	0.32
SmLINC117056-IBu	0.16	0.2	0.4	0.36	0	0	0	0	0	0.35	0	0	0	0	0	0.16	0	0.29	0	0.3	0	0.67	0		0.253333	0.12	0	0.116667	0	0.15	0.1	0.335
SmLINC117094-IBu	0.18	0	0.11	0.31	0.21	0	2.9	0	1.62	1.8	1.28	0.74	0	0	0.09	0	0	0.17	0.06	0	0.15	2.72	2.27		0.0966667	0.173333	1.50667	1.27333	0.03	0.0566667	0.07	2.495
SmLINC117095-IBu	0.79	2.17	2.15	0.47	0.48	0.63	1.7	0	0	0	0	0	0	0	0.84	1.27	1.01	0.75	0.58	0.8	0.37	0	0		1.70333	0.526667	0.566667	0	0.28	1.01	0.583333	0
SmLINC117098-IBu	0.31	0	0	0.3	0.21	0.43	0.14	0	0	0.76	0.34	0.36	0	0	0.23	0	0.23	0.37	0	0.15	0	0.32	0		0.103333	0.313333	0.0466667	0.486667	0.0766667	0.2	0.05	0.16
SmLINC117099-IBu	0.34	0	0	0	0.2	0	0	0	0	0	1.87	0	0	0	0	0	0	0	0	0.33	0	0	0		0.113333	0.0666667	0	0.623333	0	0	0.11	0
SmLINC117107-IBu	0.3	1.16	0.26	0.3	0.31	0.11	0.77	0	1.21	2.78	2.97	1.64	1.47	0.27	0	0.73	0.36	0.71	0.29	0.4	0.17	3.65	3.77		0.573333	0.24	0.66	2.46333	0.58	0.6	0.286667	3.71
SmLINC117108-IBu	0.81	3.16	0.52	0	0.48	0.59	70.69	21.39	37.28	36.67	30.1	19.46	0	0.71	1.65	0.21	0	1.12	12.12	9.51	8.07	0.58	0.83		1.49667	0.356667	43.12	28.7433	0.786667	0.443333	9.9	0.705
SmLINC117111-IBu	0	0.59	0.29	0.52	0.8	0	2.23	0	0	0	0	0	0	0	0	0.23	0	0	0	0	0	0.97	0.31		0.293333	0.44	0.743333	0	0	0.0766667	0	0.64
SmLINC117189-IBu	0	0	0	0	0	0	0	0	0	1.55	0	0	0	0	0	0	0	0	0	0	0.15	0	0.47		0	0	0	0.516667	0	0	0.05	0.235
SmLINC117237-IBu	0	0.29	0	0	0	0	0	0	0	0	0	0	0	0	0	0	0	0	0	0	0	0	0		0.0966667	0	0	0	0	0	0	0
SmLINC117240-IBu	0	0	0	0	0	0.1	0.46	0	0	0.24	0	0.1	0	0	0	0	0.02	0.04	0.09	0	0.03	0.77	0.06		0	0.0333333	0.153333	0.113333	0	0.02	0.04	0.415
SmLINC117256-IBu	0	0	0	0	0	0	0.17	0	0	0	0	0	0	0	0	0	0	0	0	0.18	0.1	0.32	0		0	0	0.0566667	0	0	0	0.0933333	0.16
SmLINC117320-IBu	0.19	0.25	0	0	0	0	0	0	0	0	0	0	0	0.17	0	0	0	0	0	0	0	0	0		0.146667	0	0	0	0.0566667	0	0	0
SmLINC117323-IBu	0	0.48	0	0	0	0	0	0	0	0	1.72	0	0	0	0.19	0	0	0	0.4	1.1	0.81	0	0		0.16	0	0	0.573333	0.0633333	0	0.77	0
SmLINC117347-IBu	0	0.06	0	0.05	0	0	0	0	0	0.25	0	0.62	0.19	0.7	0.46	0.59	0.47	0.27	0.15	2.29	1.58	4.68	2.23		0.02	0.0166667	0	0.29	0.45	0.443333	1.34	3.455
SmLINC117348-IBu	0	0	0	0	0	0	0	0	0	0	0	0	0.49	0.37	0	0	0	0	0.75	0	0.84	0	0		0	0	0	0	0.286667	0	0.53	0
SmLINC117349-IBu	0.15	0	0	0	0.08	0	1.5	0	0	0	0	0	0	0	0	0	0	0.58	0	1.37	0.02	0.92	1.26		0.05	0.0266667	0.5	0	0	0.193333	0.463333	1.09
SmLINC117350-IBu	0	0	0	0	0	0	0	1.48	0	0	0	0	0	0	1.29	0	0.87	0.08	0.43	1.25	1.45	0	0		0	0	0.493333	0	0.43	0.316667	1.04333	0
SmLINC117351-IBu	0	0	0	0	0	0	0	0.67	0	0	0	0	0	0	0	0	0	0	1.01	0.69	0.06	0	1.79		0	0	0.223333	0	0	0	0.586667	0.895
SmLINC117352-IBu	0	0	0	0	0	0.08	0	0	0.45	0	0	0.08	0.21	0.07	0.35	0	0.05	0.05	0.28	0	0.51	2.32	0		0	0.0266667	0.15	0.0266667	0.21	0.0333333	0.263333	1.16
SmLINC117353-IBu	0	0	0.1	0.05	0	0.05	0.15	0	0	0.18	0.28	0.05	3.16	1.89	1.59	0.27	0.25	0.07	0.51	0.42	0.27	0.36	0		0.0333333	0.0333333	0.05	0.17	2.21333	0.196667	0.4	0.18
SmLINC117354-IBu	0	0.07	0	0.18	0	0	0	0	0	0.19	0	0.01	0.74	0.31	0.16	0	0.19	0.51	1.66	1.09	0.94	3.16	0.95		0.0233333	0.06	0	0.0666667	0.403333	0.233333	1.23	2.055
SmLINC117356-IBu	0	0	0.06	0	0	0	0	0	0	0.39	0.46	0	2.56	0.32	0.34	0	0.21	0	1.07	0	0	0.48	0		0.02	0	0	0.283333	1.07333	0.07	0.356667	0.24
SmLINC117419-IBu	1.35	0.88	0.42	0.28	0	0	0	0	0	1.49	0	0	0	0	0.47	1.17	0.49	1.32	0.78	0	0	0.97	0		0.883333	0.0933333	0	0.496667	0.156667	0.993333	0.26	0.485
SmLINC117420-IBu	0	0	0	0	0	0.25	0	0	0	0	0	0	0.81	0	0	0.2	0	0	0	0	0	0	0		0	0.0833333	0	0	0.27	0.0666667	0	0
SmLINC117421-IBu	9.31	7.08	6.62	4.52	3.66	5.48	5.36	6.51	0	5.14	4.95	5.35	9.67	8.11	4.24	7.92	7.53	12.61	2.71	2.53	4.21	16.33	19.63		7.67	4.55333	3.95667	5.14667	7.34	9.35333	3.15	17.98
SmLINC117422-IBu	6	3.56	4.8	1.84	3.48	2.23	2.55	5.68	8.02	1.71	3.69	0.91	7.09	0.47	4.32	5.23	4.93	9.27	1.52	2.46	2.23	11.82	12.78		4.78667	2.51667	5.41667	2.10333	3.96	6.47667	2.07	12.3
SmLINC117423-IBu	0.43	0	0.44	0.28	0	1.29	1.47	4.5	0	0	0	0	0.46	0.43	0	1.14	0.22	0	0.16	0.79	0.22	0	0		0.29	0.523333	1.99	0	0.296667	0.453333	0.39	0
SmLINC117424-IBu	0	0	0	0	0	0	0	0	0	0	0	0	0	0	0	0	0	0	0	0	0	0	0		0	0	0	0	0	0	0	0
SmLINC117428-IBu	0	0	0	0	0	0	0	0	0	0	0	0	0	0	0	0	0	0	0	0	0	0	0		0	0	0	0	0	0	0	0
SmLINC117451-IBu	1.38	1.87	1.28	0.23	0.44	0.92	0	0	0	0.14	0	0	0	0.11	0	0.51	0.4	0.09	0	0	0	0.31	0		1.51	0.53	0	0.0466667	0.0366667	0.333333	0	0.155
SmLINC117452-IBu	0.28	0.77	0.85	0.52	0.59	0.18	0	0	0	0.12	0	0.13	0	0	0	0.24	0.73	0.28	0	0.22	0	0.61	0		0.633333	0.43	0	0.0833333	0	0.416667	0.0733333	0.305
SmLINC117461-IBu	0	0	0	0	0	0.29	0	0	0	0	0	0	0	0	0	0.62	0.12	0	0	0	0	0	0		0	0.0966667	0	0	0	0.246667	0	0
SmLINC117462-IBu	0	0	0	0	0	0	0	0	0	0	0	0	0	0	0	0	0	0	0	0	0	0	0		0	0	0	0	0	0	0	0
SmLINC117463-IBu	0	0.41	0	0.33	0	0	0	0	0	0	0	0	0	0	0	0	0	0.42	0	0	0	0	0		0.136667	0.11	0	0	0	0.14	0	0
SmLINC117464-IBu	0	1.52	0	0	0	0	0	0	0	0	0	0	0	0	0	0	0	0	0	0	0	0	0		0.506667	0	0	0	0	0	0	0
SmLINC117467-IBu	0	0	0	0	0	0	0	0	0	0	0	0	0	0	0	0	0	0	0	0	0	0.24	0		0	0	0	0	0	0	0	0.12
SmLINC117468-IBu	0	0	0	0	0	0	0.05	0	0.23	0.05	0	0	0	0	0	0	0	0	0	0.1	0	0	0.42		0	0	0.0933333	0.0166667	0	0	0.0333333	0.21
SmLINC117472-IBu	8.77	19.1	20.58	17.17	22.96	12.64	33.07	54.39	21.46	30.51	21.78	34.4	21.72	24.05	30.17	28.72	29.89	19.09	64.09	67.34	82.71	82.97	106.8		16.15	17.59	36.3067	28.8967	25.3133	25.9	71.38	94.885
SmLINC117473-IBu	1.32	2.98	3.22	3.89	4.16	2.39	3.61	0	2.82	3.44	3.65	11.94	4.17	3.99	5.21	4.68	4.44	2.72	5.02	4.42	5.78	4.21	3.2		2.50667	3.48	2.14333	6.34333	4.45667	3.94667	5.07333	3.705
SmLINC117474-IBu	0	0	0	0	0	0	0	0	0	0	0	0	0	0	0	0	0	0	0	0	0	1.51	0		0	0	0	0	0	0	0	0.755
SmLINC117475-IBu	1.67	0	0	0	1.5	0	1.59	0	0	10	2.07	2.73	30.65	0.82	0	0	0	0	2.93	0.7	0	8.11	0		0.556667	0.5	0.53	4.93333	10.49	0	1.21	4.055
SmLINC117476-IBu	0	0	0	0	0	0	0	0	0	0	6.11	0	0	0	0	0	0	0	0.45	0	0	0	0		0	0	0	2.03667	0	0	0.15	0
SmLINC117477-IBu	0	0	0	0	0	0	0	0	0	0	0	0	0	0	0	0	0	0	0	0	0	0	0		0	0	0	0	0	0	0	0
SmLINC117478-IBu	0	3.33	5.64	0	2.56	4.53	0	0	0	0	0	14.8	0	4.98	2.94	5.72	3.2	4.14	1.57	0	0	0	2		2.99	2.36333	0	4.93333	2.64	4.35333	0.523333	1
SmLINC117479-IBu	0.77	38.39	29.54	42.38	34.58	18.23	38.1	47.65	0	45.51	50.52	83.01	0	3.98	0.23	49.07	48.81	28.88	0	0	3.54	87.32	65.48		22.9	31.73	28.5833	59.68	1.40333	42.2533	1.18	76.4
SmLINC117480-IBu	9	2.83	2.74	7.74	11.24	6.11	21.24	4.93	15.99	18.61	22.28	20.99	7.76	6.99	5.58	9.72	3.82	9.73	38.85	45.42	50.48	27.51	46.01		4.85667	8.36333	14.0533	20.6267	6.77667	7.75667	44.9167	36.76
SmLINC117481-IBu	0	0	0	0.11	0	0.36	0.17	0	0.15	0	0.93	0.3	0	0.1	0	0	0.01	0	0	0.22	0.06	0.71	0		0	0.156667	0.106667	0.41	0.0333333	0.00333333	0.0933333	0.355
SmLINC117482-IBu	0	0	0.15	0.13	0	0	0.27	0	2.99	0.3	0	0.33	0	0	0	0.12	0	0	0	0.3	0.41	0.66	0		0.05	0.0433333	1.08667	0.21	0	0.04	0.236667	0.33
SmLINC117483-IBu	2.85	0	0.84	4.12	1.67	1.82	15.96	0	4.52	10.91	4.01	3.39	7.24	2.87	2.06	3.87	1.77	2.94	12.81	22.93	13.29	27.79	28.81		1.23	2.53667	6.82667	6.10333	4.05667	2.86	16.3433	28.3
SmLINC117484-IBu	1.53	9.23	13.39	8.5	8.36	11.27	5.14	0	24.04	3.56	4.51	23.78	1.9	8.74	10.21	16.45	18.51	15.35	15.41	4.36	15.15	6.16	1.34		8.05	9.37667	9.72667	10.6167	6.95	16.77	11.64	3.75
SmLINC117485-IBu	0	2.97	9.17	0	4.32	1.76	0.29	0	7.99	1.07	0	2.23	6.26	1.82	0.2	1.83	5.75	2.7	2.14	0	0.68	3.94	0		4.04667	2.02667	2.76	1.1	2.76	3.42667	0.94	1.97
SmLINC117486-IBu	1.23	24.12	12.47	0	0	4.07	0	0	0	0	0	24.6	0	0	2.82	13.16	0.05	0	0	0	0	4.08	0.6		12.6067	1.35667	0	8.2	0.94	4.40333	0	2.34
SmLINC117487-IBu	0	0	0	0	0	0	0	0	0	0	0	0	0	0	0	0	0	0	0.25	0	0	0	0		0	0	0	0	0	0	0.0833333	0
SmLINC117488-IBu	1.07	2.71	1.8	1.94	2.34	2.15	0	3.65	4.24	3.43	2.53	3.78	0	1.68	1.72	1.85	2.38	2.32	4.72	2.81	4.77	5.72	0.81		1.86	2.14333	2.63	3.24667	1.13333	2.18333	4.1	3.265
SmLINC117489-IBu	4.39	1.98	2.52	6.71	7.02	2.49	15.2	25.36	14.47	15.27	16.09	6.03	7.06	1.51	0.81	8.97	4.39	5.08	20	21.01	19.91	27.71	23.21		2.96333	5.40667	18.3433	12.4633	3.12667	6.14667	20.3067	25.46
SmLINC117490-IBu	58.29	76.04	132.84	103.75	100.94	77.24	215.57	245.4	155.71	243.31	229.45	257.82	169.86	125.55	136.12	175.81	146.68	92.09	352.77	418.72	392.5	901.8	843.71		89.0567	93.9767	205.56	243.527	143.843	138.193	387.997	872.755
SmLINC117491-IBu	0	0	0	0	0	0	0	0	0	0	0	0	0	0	0	0	0	0	0	0	0	0	0		0	0	0	0	0	0	0	0
SmLINC117537-IBu	0	0	0	0	0	0	0	0	0	0.66	0	0	0	0	0	0	0	0	0	0	0	0	0		0	0	0	0.22	0	0	0	0
SmLINC117538-IBu	4.36	4.2	0.83	2.21	2.26	3.85	3.24	16.83	13.13	1.51	9.2	0.78	8.29	1.09	0.33	3.95	3.54	2.64	0.91	0.62	1.69	6.86	20.12		3.13	2.77333	11.0667	3.83	3.23667	3.37667	1.07333	13.49
SmLINC117590-IBu	0	0	0	0.28	0	0.09	0	0	0	0.15	0	0	0	0	0	0	0	0	0	0.13	0	1.15	0		0	0.123333	0	0.05	0	0	0.0433333	0.575
SmLINC117591-IBu	0	0	0	0.04	0	0	0	0	0.3	0	1.41	0	0	0	0	0.31	0.42	0	0	0	0	0	0.26		0	0.0133333	0.1	0.47	0	0.243333	0	0.13
SmLINC117610-IBu	37.47	38.81	38.74	13.96	21.77	31.56	113.86	124.41	103.43	96.69	115.35	70.84	71.97	30.33	53.52	15.96	28.64	22.5	49.43	43.03	35.75	39.81	38.13		38.34	22.43	113.9	94.2933	51.94	22.3667	42.7367	38.97
SmLINC117612-IBu	1.81	1.11	1.11	0.51	0.63	0.96	5.84	8.06	6.95	5.89	4.62	1.38	1.87	0.33	0.45	0.36	0.32	0.7	0.56	1.32	0.68	7.5	12.08		1.34333	0.7	6.95	3.96333	0.883333	0.46	0.853333	9.79
SmLINC117617-IBu	0	0	0.19	0	0	0	0	0	0	0	0	0.17	0	0	0	0	0	0.14	0	0	0	0	0.2		0.0633333	0	0	0.0566667	0	0.0466667	0	0.1
SmLINC117626-IBu	0	0	0	0	0	0	0	0	0	0.23	0.38	0.12	0	0	0	0	0	0	0	0	0.18	0	0		0	0	0	0.243333	0	0	0.06	0
SmLINC117649-IBu	0	0	0.13	0	0	0.15	0.2	0	0	0.94	0.75	0.12	0	0	0	0	0	0	0.22	1.23	1.33	0	0		0.0433333	0.05	0.0666667	0.603333	0	0	0.926667	0
SmLINC117651-IBu	0	0	0	0.95	0.81	1.44	0	0	0	0	0	0	0	0	0	0	0	0	0	0	0	0	0		0	1.06667	0	0	0	0	0	0
SmLINC117652-IBu	0	0.39	0	0	0	0.48	0	0	0	0	0.41	0.36	0	0	0	0.08	0.61	0	0.06	0.15	0	0.33	0		0.13	0.16	0	0.256667	0	0.23	0.07	0.165
SmLINC117653-IBu	0.22	0	0.46	0	0	0.75	0	0	0	0	0	0	0	0	0	0	0	0	0	0	0	0	0		0.226667	0.25	0	0	0	0	0	0
SmLINC117680-IBu	0.25	0	0	0	0	0	1.68	0.63	0	1.68	2.03	0.3	0	0.22	0	0	0	0.12	0.45	0	0.21	0.9	7.88		0.0833333	0	0.77	1.33667	0.0733333	0.04	0.22	4.39
SmLINC117691-IBu	0.11	0	0.34	0	0	0	4.25	1.26	1.92	4.63	5.49	0.57	0	0	0	0	0	0	0.99	0.27	0.36	2.11	0.53		0.15	0	2.47667	3.56333	0	0	0.54	1.32
SmLINC117692-IBu	0	0	0.04	0.1	0.17	0.13	0.44	0	0.84	0.24	1.36	0.22	0.17	0.05	0.12	0.3	0.08	0.2	0.2	0.51	0.32	1.08	0.8		0.0133333	0.133333	0.426667	0.606667	0.113333	0.193333	0.343333	0.94
SmLINC117695-IBu	0	0.47	0.13	0.54	0.72	0.96	0	7.19	6.1	0	1.05	3.92	0	0.13	0.3	0.38	0.22	0.76	0	1.95	1.16	0	0		0.2	0.74	4.43	1.65667	0.143333	0.453333	1.03667	0
SmLINC117697-IBu	0.16	1	0	0	0	0	0	0	6.43	2.12	0	0	1.69	0	0	1.08	0.7	0	1.13	0.67	0	0	0		0.386667	0	2.14333	0.706667	0.563333	0.593333	0.6	0
SmLINC117716-IBu	0.57	1.67	1.94	1.07	1.4	1.27	0	0	0	0	0	0.02	0	0.33	0.31	0.72	1.65	0.85	0.04	0	0	0	0		1.39333	1.24667	0	0.00666667	0.213333	1.07333	0.0133333	0
SmLINC117717-IBu	0	0	0	0	0	0	0	0	0	0	0	0.05	0	0	0	0	0	0	0	0	0	0	0		0	0	0	0.0166667	0	0	0	0
SmLINC117718-IBu	0.62	0.81	0.13	0.55	0.57	0.2	0	0	0	0	0	0.17	0	0	0	0.25	0.31	0.07	0	0	0	0.45	0		0.52	0.44	0	0.0566667	0	0.21	0	0.225
SmLINC117719-IBu	0	0	0	0	0	0	0	0	0	0	1.36	0	0	0	0	0	0	0.07	0	0	0	0	0		0	0	0	0.453333	0	0.0233333	0	0
SmLINC117721-IBu	0	0	0	0	0	0	0	0	0	0	0	0	0	0	0.5	0	0	0	0	0	0	0	0		0	0	0	0	0.166667	0	0	0
SmLINC117722-IBu	0.59	3.2	1.69	2.57	2.21	0.95	0	0.16	0.57	0	0	0	1.36	0.73	0	1.96	2.86	1.81	0	0.12	0.05	0	0.08		1.82667	1.91	0.243333	0	0.696667	2.21	0.0566667	0.04
SmLINC117734-IBu	0	0	0	0	0	0.06	0	0	0	0.41	0	0.05	0	0	0	0	0.06	0	0	0	0	0	0.25		0	0.02	0	0.153333	0	0.02	0	0.125
SmLINC117744-IBu	0.11	0.31	0.04	0.08	0.24	0.23	3.37	5.85	4.73	2.3	1.88	1.2	0.74	0.03	0.04	0.04	0.04	0.13	0.7	1.84	0.35	2.86	1.73		0.153333	0.183333	4.65	1.79333	0.27	0.07	0.963333	2.295
SmLINC117759-IBu	122.6	133.06	167.11	84.81	82.74	134.02	226.13	190.91	249.65	177.04	228.47	173.89	194.04	148.15	254.55	74.22	138.47	82.87	30.89	49.03	54.47	70.21	59.19		140.923	100.523	222.23	193.133	198.913	98.52	44.7967	64.7
SmLINC117768-IBu	0.81	0.52	1.3	0.47	1.91	2.95	0.4	0	0	0	0	0	0	0.53	1.44	1.67	0.74	0.19	0	0	0	0	0.55		0.876667	1.77667	0.133333	0	0.656667	0.866667	0	0.275
SmLINC117770-IBu	0	0	0	0	0	0	0	0	0	0	0	0	0	0	0	0	0	0	0	0	0	0	0		0	0	0	0	0	0	0	0
SmLINC117776-IBu	0.26	0.2	0.18	0.07	0.13	0.12	0	0	0	0.15	0	0	0.12	0.05	0.08	0.03	0.02	0.1	0.03	0	0	0.24	0		0.213333	0.106667	0	0.05	0.0833333	0.05	0.01	0.12
SmLINC117777-IBu	0	0	0	0.02	0	0	0.1	0	0	0.1	0	0	0	0	0.05	0	0	0.05	0	0	0	0	0		0	0.00666667	0.0333333	0.0333333	0.0166667	0.0166667	0	0
SmLINC117778-IBu	0.11	0.49	0.33	0.14	0.19	0.35	0	0	0.08	0.14	0.07	0	0	0.04	0	0.1	0.2	0.14	0.03	0.34	0.04	1.03	0.3		0.31	0.226667	0.0266667	0.07	0.0133333	0.146667	0.136667	0.665
SmLINC117779-IBu	0	0.33	0	0.17	0	0	0	1.36	0	0	1.42	0.07	0	0	0	0	0.32	0	0	0	0.05	0	0		0.11	0.0566667	0.453333	0.496667	0	0.106667	0.0166667	0
SmLINC117781-IBu	0.46	1.82	3.08	1.56	1.26	1.36	0.17	0	1.07	0.2	0.16	0	0	0.32	0.54	0.37	0.16	0.33	0	0	0.15	0.64	0		1.78667	1.39333	0.413333	0.12	0.286667	0.286667	0.05	0.32
SmLINC117782-IBu	0	0.03	0	0.44	1.31	0	0	0	0	0	0	0.22	1.95	0	0	0	0	0	0	0	0	0	0		0.01	0.583333	0	0.0733333	0.65	0	0	0
SmLINC117783-IBu	1.35	2.6	1.35	0.9	0.72	2.83	0	2.35	0	0.82	0	0.12	0	0.27	0.49	0.32	0.88	0.44	0	0	0	0	0.31		1.76667	1.48333	0.783333	0.313333	0.253333	0.546667	0	0.155
SmLINC117786-IBu	0.02	0	0	0	0	0	4.24	5.93	7.54	3.59	1.66	1.29	0	0	0	0.07	0	0	0	0.1	0.26	5.08	5.77		0.00666667	0	5.90333	2.18	0	0.0233333	0.12	5.425
SmLINC117787-IBu	0	0	0	0	0	0.18	4.44	1.82	2.81	0.77	5.85	2.38	0	0.17	0	0	0	0	1.23	2.75	0.94	0.9	1.17		0	0.06	3.02333	3	0.0566667	0	1.64	1.035
SmLINC117788-IBu	0.18	0	0.14	0.02	0.04	0	2.71	0	1.15	1.35	2.99	1.66	0	0	0	0	0.07	0.17	0.64	0.93	0.61	0.92	0		0.106667	0.02	1.28667	2	0	0.08	0.726667	0.46
SmLINC117789-IBu	0	0	0	0.07	0	0	0	0	2.45	1.1	0	0.25	0	0	0.12	0.06	0	0	0.31	0.56	0.37	0.48	0.43		0	0.0233333	0.816667	0.45	0.04	0.02	0.413333	0.455
SmLINC117790-IBu	0	0.19	0	0.07	0	0	0	0	0	0.51	0.79	0	0	0	0	0	0	0	0	0	0	2.22	0.45		0.0633333	0.0233333	0	0.433333	0	0	0	1.335
SmLINC117797-IBu	0	0	0	0	0	0.07	0	1.34	0	0.11	0.43	0	0.58	0.31	0.64	0	0.03	0.27	1.79	2.5	0.86	0.14	0.65		0	0.0233333	0.446667	0.18	0.51	0.1	1.71667	0.395
SmLINC117800-IBu	0	0	0	0	0	0	0	0	0	0	0	0	0	0	0	0.48	0	0.43	0	0	0	0	0		0	0	0	0	0	0.303333	0	0
SmLINC117810-IBu	0.39	2.03	0.65	0	0.21	0.33	1.44	0	0	1.08	0	0.37	0	0	0	0	0	0	0	0	0	0	0		1.02333	0.18	0.48	0.483333	0	0	0	0
SmLINC117811-IBu	0	0	0	0.1	0	0	0	0	0	0	1.37	0	0	0	0	0	0	0	0	0	0	0	0		0	0.0333333	0	0.456667	0	0	0	0
SmLINC117812-IBu	0	0	0	0.35	0.09	0	2.48	1.97	0	0	2.38	0.76	0	0	0	0.16	0.07	0	0.28	1.88	0	0.99	0		0	0.146667	1.48333	1.04667	0	0.0766667	0.72	0.495
SmLINC117853-IBu	5.4	6.87	6.64	4.79	4	4.74	33.11	15.45	45.47	55.85	62.7	57.8	6.61	2.25	2.53	6.21	5.5	6.41	13.34	24.74	18.37	66.03	60.77		6.30333	4.51	31.3433	58.7833	3.79667	6.04	18.8167	63.4
SmLINC117855-IBu	0.07	0	0.17	0	0.08	0.05	1.34	1.52	0.41	0.45	0.12	0.2	0	0	0.1	0.18	0.06	0.03	0.05	0.07	0.11	0.39	2.01		0.08	0.0433333	1.09	0.256667	0.0333333	0.09	0.0766667	1.2
SmLINC117856-IBu	0.18	0.22	0	0	0	0	0.67	0	0	0.19	0	0	0	0	0	0.09	0	0	0.38	1.2	0	0.88	0.58		0.133333	0	0.223333	0.0633333	0	0.03	0.526667	0.73
SmLINC117869-IBu	3.39	1.08	1.89	1.16	0.87	0.53	0.71	0	0	0.26	0	0	0.45	0.42	0.76	0	0.53	0	0	0	0	0	0		2.12	0.853333	0.236667	0.0866667	0.543333	0.176667	0	0
SmLINC117871-IBu	0.33	0.43	0.27	0.5	0.32	0.17	0	0.73	0.05	0.04	0.31	0.06	0	0.06	0.12	0.39	0.31	0.26	0.04	0.19	0.01	0.36	0.04		0.343333	0.33	0.26	0.136667	0.06	0.32	0.08	0.2
SmLINC117873-IBu	0	0	0	0	0	0	0	0	0	0	0	0	0	0	0	0	0	0	0	0.35	0	0	0		0	0	0	0	0	0	0.116667	0
SmLINC117900-IBu	2.93	9.35	9.52	5.26	6.63	13.47	1.52	8.86	0	2.09	1.45	2.96	2.42	0.94	1.48	3.3	6.03	5.18	0.48	1.61	0.89	1.33	1.81		7.26667	8.45333	3.46	2.16667	1.61333	4.83667	0.993333	1.57
SmLINC117917-IBu	0.27	0.25	0.11	0.59	0.1	0.32	10.8	0.82	16.06	3.4	5.34	1.64	0	0.23	0.15	0.3	0.09	0.15	0.83	0.69	1.4	3.14	3.71		0.21	0.336667	9.22667	3.46	0.126667	0.18	0.973333	3.425
SmLINC117948-IBu	2.81	0.48	1.01	2.76	2.68	2.68	0	0	0	0	0	0	0	0	0.32	0.56	1.78	1.3	0	0	0	0	1.06		1.43333	2.70667	0	0	0.106667	1.21333	0	0.53
SmLINC117949-IBu	0.27	0	0	0	0	0	3.04	0	0	1.47	0.48	0.31	3.54	0.46	0.64	1.17	1.07	1.13	13.33	17.65	12.52	0	0.88		0.09	0	1.01333	0.753333	1.54667	1.12333	14.5	0.44
SmLINC117951-IBu	0	0	0	0	0.61	0	0.25	0	1.17	0	0	0.15	0	0	0.42	0.46	0.13	0.32	0.98	6.71	3.68	0	0		0	0.203333	0.473333	0.05	0.14	0.303333	3.79	0
SmLINC117958-IBu	1.77	2.01	2.99	2.07	5.14	2.28	0	0	0	1.16	1.45	0	1.31	0.88	0.26	4.23	6.59	5.18	0.18	0	0	0.73	0		2.25667	3.16333	0	0.87	0.816667	5.33333	0.06	0.365
SmLINC117978-IBu	15.55	19.39	21.2	18.74	11.04	13.74	13.74	6.47	19.7	2.29	28.91	36	11.27	5.84	8.18	17.44	12.99	14.39	6.78	5.97	5.31	44.55	30.73		18.7133	14.5067	13.3033	22.4	8.43	14.94	6.02	37.64
SmLINC117979-IBu	6.94	6.78	12.35	4.69	6.11	9.01	2.24	0.07	0	7.23	6.17	12.35	1.1	1.92	5.43	7.7	3.33	5.15	6.55	0.5	2.15	12.89	0		8.69	6.60333	0.77	8.58333	2.81667	5.39333	3.06667	6.445
SmLINC117984-IBu	0	0	0	0	0	0	0	0	0	0	0	0	0	0	0	0	0	0	0	0	0	0	0		0	0	0	0	0	0	0	0
SmLINC117992-IBu	0	0	0	0	0	0	0	0.13	0	0.47	0	0.24	0	0	0	0	0	0.2	0	0	0.04	0	1.53		0	0	0.0433333	0.236667	0	0.0666667	0.0133333	0.765
SmLINC117993-IBu	0	0.1	0.03	0	0	0	1.04	0.26	0.48	0.87	0.74	0.67	0	0	0.05	0.03	0.06	0	0.21	0.47	0.09	0.76	1.11		0.0433333	0	0.593333	0.76	0.0166667	0.03	0.256667	0.935
SmLINC118008-IBu	0	0	0	0.44	0	0	2.96	0	0	0	2.14	0	0	0	0	0	0	0.67	0	0	0	0	0		0	0.146667	0.986667	0.713333	0	0.223333	0	0
SmLINC118081-IBu	0.78	0.63	0.99	2.28	2.63	2.22	0.06	0.14	0.14	0.05	0.14	0	0.24	0.2	0.25	0.78	1.15	0.68	0	0.02	0.01	0.47	0.22		0.8	2.37667	0.113333	0.0633333	0.23	0.87	0.01	0.345
SmLINC118110-IBu	3.09	7.75	4.68	3.9	4.65	3.81	3.15	4.73	3.07	3.57	5.26	7.8	3.85	4.83	4.2	4.52	4.64	4.52	5.26	1.75	2.74	8.01	0		5.17333	4.12	3.65	5.54333	4.29333	4.56	3.25	4.005
SmLINC118111-IBu	0	0	0.13	0	0	0	0	0	0	0	0.2	0	0	0	0.11	0	0	0.18	0	0	0	0	0		0.0433333	0	0	0.0666667	0.0366667	0.06	0	0
SmLINC118123-IBu	1.37	0.96	0.73	0.88	0.79	0.92	0.9	0.95	2.26	3.57	2.52	1.11	0.23	1	0.48	1.07	1.03	0.44	0.88	0.55	0.16	1.36	4.64		1.02	0.863333	1.37	2.4	0.57	0.846667	0.53	3
SmLINC118147-IBu	0.44	2.47	0.74	1.25	0.53	2.13	0	0	0	0	0	0	1.88	0.28	0.19	0.74	0.45	0.92	0	0	0	0	0		1.21667	1.30333	0	0	0.783333	0.703333	0	0
SmLINC118149-IBu	0.47	0.55	0	0.84	0.32	0	0.97	2.77	2.15	3.51	2.66	1.23	0	0.05	0	0	1.08	1.65	0.54	1.53	0	0	1.45		0.34	0.386667	1.96333	2.46667	0.0166667	0.91	0.69	0.725
SmLINC118167-IBu	0.36	0.65	0.35	0.68	0.77	1.2	4.98	7.3	10.75	6.51	9.24	4.95	0.56	0.24	0.39	0.74	0.74	0.92	1.16	3.35	1.73	6.85	5.59		0.453333	0.883333	7.67667	6.9	0.396667	0.8	2.08	6.22
SmLINC118173-IBu	0.52	1.65	1.75	1.83	1.2	3.19	6.38	7.2	8.16	9.37	8.17	17.79	0.33	1.1	1.41	2.6	2.43	1.41	5.5	5.55	4.01	17.54	16.34		1.30667	2.07333	7.24667	11.7767	0.946667	2.14667	5.02	16.94
SmLINC118187-IBu	6.8	13.38	14.1	4.23	4.42	5.46	0.49	0.95	0.68	0.53	0.21	0.44	2.16	1.26	2.02	1	0.61	1.64	0.03	0.16	0.04	0.14	0		11.4267	4.70333	0.706667	0.393333	1.81333	1.08333	0.0766667	0.07
SmLINC118188-IBu	0	10.14	12.54	5.96	8.56	3.26	0.24	0	0.33	0	1.12	0.1	0	1.21	1.27	2.78	2.25	0.54	0	0.05	0	0	0		7.56	5.92667	0.19	0.406667	0.826667	1.85667	0.0166667	0
SmLINC118195-IBu	0	0	0	0	0.26	0	0	0	0	0	0	0	0	0	0	1.58	1.47	1.61	0	0	0	0	0		0	0.0866667	0	0	0	1.55333	0	0
SmLINC118205-IBu	0	0.5	0	1.68	0	1.64	0.79	0	0	0	1.61	6.38	16.49	1.16	0.55	1.97	2.37	0.95	0.61	0.97	0	0	1.6		0.166667	1.10667	0.263333	2.66333	6.06667	1.76333	0.526667	0.8
SmLINC118234-IBu	0	0	0	0	0	0	0	0	0	0	0.82	0	0	0	0	0	0	0	0	0	0	0	0		0	0	0	0.273333	0	0	0	0
SmLINC118239-IBu	0.38	2.45	2	2.16	2.64	5.29	0	3.33	0	0	0	1.77	1.82	0.65	2.01	0.97	1.96	0.39	0.15	0	0.16	1.64	0		1.61	3.36333	1.11	0.59	1.49333	1.10667	0.103333	0.82
SmLINC118241-IBu	1.11	4.8	2.99	3.93	8.96	0	0	0	2.19	0	0	0	0	0	3.2	0.41	0	9.06	0	0.55	1.53	2.83	0		2.96667	4.29667	0.73	0	1.06667	3.15667	0.693333	1.415
SmLINC118244-IBu	0	1.07	1.32	0.75	0.8	0	0	0	0	0	0	0	0	0	0	0	0.58	0	0	0	0	0	4.25		0.796667	0.516667	0	0	0	0.193333	0	2.125
SmLINC118248-IBu	0	0	0	0	0	0	2.74	0	3.47	0.58	1.4	0.76	0	0	0	0.13	0	0	0	0	0	0	0.35		0	0	2.07	0.913333	0	0.0433333	0	0.175
SmLINC118252-IBu	0.08	0	0	0	0	0	0	0	0	0	0	0	0	0	0	0	0	0	0	0	0	0	0		0.0266667	0	0	0	0	0	0	0
SmLINC118253-IBu	0	0	0	0	0	0	0	0	0	0	0	0	0	0	0	0	0	0	0	0	0	0.99	0		0	0	0	0	0	0	0	0.495
SmLINC118269-IBu	0	0	0	0	0	0	0.83	0	0	0	5.5	0	0	0	0	0	0	0	0	0	0	0	0		0	0	0.276667	1.83333	0	0	0	0
SmLINC118272-IBu	0	0	0	0	0	0	0	0	0	0	0	0	0	0	0	0	0	0	0	0.51	0	0.13	0		0	0	0	0	0	0	0.17	0.065
SmLINC118274-IBu	0	0	0	0	0	0	0	0	0	0	0	0	0	0	0	0	0.22	0	0	0	0	0	0		0	0	0	0	0	0.0733333	0	0
SmLINC118286-IBu	5.25	1.44	2.34	2.12	1.71	1.67	7.3	9.8	5.96	6.47	9.11	4.47	3.7	1.48	1.36	1.18	1.97	2.07	1.47	2.95	1.99	8.76	11.93		3.01	1.83333	7.68667	6.68333	2.18	1.74	2.13667	10.345
SmLINC118314-IBu	3.75	2.99	2	1.92	2.04	3.25	0	0	0	0	0	0.1	0	0.39	0.09	1.35	1.16	1.05	0	0	0	1.13	1.27		2.91333	2.40333	0	0.0333333	0.16	1.18667	0	1.2
SmLINC118328-IBu	0	0	0	0	0	0	0	0	0	0	0	0	0	0	0	0	0	0	0	0	0	0	0		0	0	0	0	0	0	0	0
SmLINC118329-IBu	0	0	0	0	0	0	0	0	0	0	0	0	0	0	0	0	0	0	0	0	0	0	0		0	0	0	0	0	0	0	0
SmLINC118330-IBu	0	0	0	0	0	0	0	0	0	0	0	0	0	0	0	0	0	0	0	0	0	0	0		0	0	0	0	0	0	0	0
SmLINC118331-IBu	7.16	0	0.86	0	0	1.39	4.58	0	6.28	0.37	9.25	0	3.92	0.37	1.32	0	0	0.69	1.09	0	0.16	8.08	4.1		2.67333	0.463333	3.62	3.20667	1.87	0.23	0.416667	6.09
SmLINC118347-IBu	0.45	0	0.29	0	0.8	0.33	0	0	0	0.51	0	0.27	0	0.98	0	0.7	0.14	0	0.16	0.44	0	2.61	1.87		0.246667	0.376667	0	0.26	0.326667	0.28	0.2	2.24
SmLINC118351-IBu	6.72	4.64	2.5	3.11	1.59	4.75	3.19	6.21	7.97	17.83	7.46	5.67	6.06	0.96	1.22	3.95	2.62	4.94	5.08	0.75	6.78	19.23	27.65		4.62	3.15	5.79	10.32	2.74667	3.83667	4.20333	23.44
SmLINC118365-IBu	0	0	0.22	0.2	0	0	0	0	0	0	0	0.2	0	0.15	0	0	0	0	0.12	0	0	0	0.23		0.0733333	0.0666667	0	0.0666667	0.05	0	0.04	0.115
SmLINC118384-IBu	8.02	1.12	3.25	1.43	1.34	1.46	2.34	1.76	3.96	2.54	3.91	0.72	8.71	2.1	2.23	0.36	0.75	1.46	1.51	2.93	1.04	6.97	6.31		4.13	1.41	2.68667	2.39	4.34667	0.856667	1.82667	6.64
SmLINC118400-IBu	6	8.03	3.43	1.95	3.15	3.99	0.79	2.84	0	0	0	0	0.86	0.16	0	0.93	2.68	2.66	0	0	0.05	0	0		5.82	3.03	1.21	0	0.34	2.09	0.0166667	0
SmLINC118409-IBu	0	0	0	0	0	0	0	0.49	0	0	0	0	0	0	0	0	0	0	0	0	0	0	0		0	0	0.163333	0	0	0	0	0
SmLINC118410-IBu	0	0	0	0	0	0	0	0	0	0	0	0	0	2.49	0	0	0.22	0	0	0	0	0	0.97		0	0	0	0	0.83	0.0733333	0	0.485
SmLINC118413-IBu	0	0	0	0.91	0	0	0.53	0	0	0	0	0	0	0	0	0.81	0.64	0.24	0	0	0	0	0		0	0.303333	0.176667	0	0	0.563333	0	0
SmLINC118420-IBu	0	0	0	0	0	0	0	0	0	0	0	0	0	0	0	0	0	0	0	0	0	0	0		0	0	0	0	0	0	0	0
SmLINC118424-IBu	0	0.43	0.38	1.2	0.77	0.71	0	0	3.84	6.72	0.69	1.11	0	0	0.6	0.33	1.45	0.32	0.46	0	0.96	0	0		0.27	0.893333	1.28	2.84	0.2	0.7	0.473333	0
SmLINC118425-IBu	4.44	3.64	2.12	1.51	3.31	2.54	2.82	0	0	2.03	0	2.78	3.16	0.71	0.58	2.1	1.54	2.23	0.22	3.26	0	9.81	7.73		3.4	2.45333	0.94	1.60333	1.48333	1.95667	1.16	8.77
SmLINC118444-IBu	1.48	1.93	0.55	0.25	0.5	0	0	0	0	0	1.58	0.51	0	0.74	0	0.44	0.39	0.39	0	0	0	0.61	3.19		1.32	0.25	0	0.696667	0.246667	0.406667	0	1.9
SmLINC118445-IBu	2.02	1.52	0.89	0.46	0.93	1.24	0	0	0.59	0	1.06	0.35	0	0.09	0	0.34	0.46	1.19	0	0	0	0.14	0		1.47667	0.876667	0.196667	0.47	0.03	0.663333	0	0.07
SmLINC118446-IBu	0	0	0	0	0	0	0	0	0	0	0	0	0.67	0	0	0.16	0.3	0	0	0	0	0	0.37		0	0	0	0	0.223333	0.153333	0	0.185
SmLINC118464-IBu	0	3.73	4.06	1.37	1.67	0	1.05	0	0	0	0	0.63	0	0	2.41	1.17	0	0.96	1.48	3.57	0.93	10.77	0		2.59667	1.01333	0.35	0.21	0.803333	0.71	1.99333	5.385
SmLINC118465-IBu	0	3.92	1.41	1.21	2.52	0	0	0	0	0	0	0	10.73	0	1.76	1.45	0	0.68	0	0	0.42	6.15	0		1.77667	1.24333	0	0	4.16333	0.71	0.14	3.075
SmLINC118467-IBu	0.31	0	0.68	0.83	0	0.48	0	0	0	0.73	0	0	0	0	0	0	0	0	0	0	0	0	0.45		0.33	0.436667	0	0.243333	0	0	0	0.225
SmLINC118485-IBu	0.09	0.1	0.13	0.07	0.06	0	2.4	2.98	2.5	0.88	1.46	4.24	0	0.01	0.02	0.05	0.01	0	0	0	0.03	0	0		0.106667	0.0433333	2.62667	2.19333	0.01	0.02	0.01	0
SmLINC118486-IBu	0	0	0	0	0	0	1.56	5.04	0	0.48	1.49	0.48	0	0	0	0	0	0	0.02	0	0	0.09	0		0	0	2.2	0.816667	0	0	0.00666667	0.045
SmLINC118487-IBu	0	0	0	0	0.02	0.11	3.29	0	0	1.56	1.23	0	0	0	0	0	0	0	0	0	0	0	0		0	0.0433333	1.09667	0.93	0	0	0	0
SmLINC118488-IBu	0.11	0	0.09	0	0	0	1.94	2.02	4.7	1.76	2.68	2.15	0	0	0	0	0.03	0.04	0	0.18	0	0	0		0.0666667	0	2.88667	2.19667	0	0.0233333	0.06	0
SmLINC118489-IBu	0	0	0	0	0	0	0	0	0	0	0	0	0	0	0	0	0	0	0	0	0	0	0		0	0	0	0	0	0	0	0
SmLINC118507-IBu	53.93	101.9	85.93	66.74	80.2	87.57	33.48	27.62	48.55	41.27	41	42.74	29.59	42.85	42.82	102.48	94.83	96.9	11.75	18.21	16.14	53.52	39.76		80.5867	78.17	36.55	41.67	38.42	98.07	15.3667	46.64
SmLINC118508-IBu	11.19	27.61	19.94	16.72	14.14	14.79	7.44	3.05	0	7.8	3.11	9.57	0	9.13	8.78	29.73	25.91	28.94	6.22	6.15	0.91	10.48	3.87		19.58	15.2167	3.49667	6.82667	5.97	28.1933	4.42667	7.175
SmLINC118621-IBu	0	0	0	0	0	0	0	0	0.42	0.94	0	0	0	0	0	0	0	0	0	0.27	0	0.2	0		0	0	0.14	0.313333	0	0	0.09	0.1
SmLINC118630-IBu	0	0	0.68	0	0	0	0	0.68	0	0	0	0	0	0	0	0	0	0	0	0	0	0	0		0.226667	0	0.226667	0	0	0	0	0
SmLINC118631-IBu	0	0	0	0	0	0	0	0	0	0	0	0	0	0.21	0	0	0	0	0	0	0	0	0		0	0	0	0	0.07	0	0	0
SmLINC118633-IBu	0	0	0	0	0	0	0	0	0	0	0	0	0.06	0	0	0	0	0	0	0	0	0	0		0	0	0	0	0.02	0	0	0
SmLINC118644-IBu	1.37	1.33	1.21	0.64	0.98	0.62	4.24	5.56	4.35	4.91	1.86	0	1.44	0.38	0	0.6	0.64	1.94	0.83	0.29	1.11	4.26	2.95		1.30333	0.746667	4.71667	2.25667	0.606667	1.06	0.743333	3.605
SmLINC118645-IBu	1.9	1.12	0.49	0.21	0.4	0	0	0	0	0	1.07	0.35	0	0.39	0.3	0.15	0.52	0.36	0.32	0.58	0.14	1.06	0		1.17	0.203333	0	0.473333	0.23	0.343333	0.346667	0.53
SmLINC118656-IBu	0	0.24	0.78	0.2	0.41	0.5	0	0	0	3.39	0	0.62	0	0.16	0.18	0.2	0	1.48	0.7	1.45	0	0	0.66		0.34	0.37	0	1.33667	0.113333	0.56	0.716667	0.33
SmLINC118657-IBu	0	0	0	0	0	0	0	0	0	0.26	0.52	0	0	0	0	0	0	0	0	0	0.09	0	0		0	0	0	0.26	0	0	0.03	0
SmLINC118666-IBu	0	0	0	0	0	0	0	0	0	0.52	0.25	0	0.23	0	0	0	0	0	0.07	0	0	0.62	0.13		0	0	0	0.256667	0.0766667	0	0.0233333	0.375
SmLINC118691-IBu	0.46	0.06	0	0	0.05	0	0.33	0	0	0.39	0.39	0.21	0	0.12	0	0.09	0.16	0	0	0.09	0.07	0.45	0.41		0.173333	0.0166667	0.11	0.33	0.04	0.0833333	0.0533333	0.43
SmLINC118710-IBu	42.93	20.56	18.67	10.79	11.52	14.55	38.55	42.57	7.83	48.1	48.68	20.18	18	11.03	9.67	24.3	18.96	35.24	24.29	10.93	18.08	63.36	61.62		27.3867	12.2867	29.65	38.9867	12.9	26.1667	17.7667	62.49
SmLINC118711-IBu	0.24	0.95	1.25	0.84	0.29	1.07	0	0	0	0.55	0	0.58	0	0	0	0	0.15	0.44	0	0	0	1.73	0		0.813333	0.733333	0	0.376667	0	0.196667	0	0.865
SmLINC118716-IBu	0	0	0	0	0	0	0	0	0	0	0	0	0	0	0	0.17	0	0	0.23	0	0.14	0	0		0	0	0	0	0	0.0566667	0.123333	0
SmLINC118767-IBu	0	0	0	0	0	0	0	0	1.83	0	0.6	0	0	0	0	0	0	0	0	0	0	0	0		0	0	0.61	0.2	0	0	0	0
SmLINC118834-IBu	0	0	0	0	0	0	0	0	0	0	0	0	0	0	0	0	0	0	0	0	0	0	0		0	0	0	0	0	0	0	0
SmLINC118843-IBu	0	0	0	0	0	0	0	0	0	0	0	0	0	0	0	0	0	0	0	0	0	0	0		0	0	0	0	0	0	0	0
SmLINC118854-IBu	10.57	17.15	9.44	11.62	9.21	7.97	12.93	0	21.62	16.98	34.61	6.46	10.84	5.67	4.48	10.3	10.74	9.73	7.94	6.38	3.3	20.26	37.52		12.3867	9.6	11.5167	19.35	6.99667	10.2567	5.87333	28.89
SmLINC118856-IBu	10.31	8.44	12.76	9.77	7.56	9.53	11.72	16.29	12.56	20.7	12.75	13.78	8.88	5.39	6.98	14.8	10.84	22.08	3.78	3.93	5.96	30.54	35.11		10.5033	8.95333	13.5233	15.7433	7.08333	15.9067	4.55667	32.825
SmLINC118857-IBu	0	0	0	0.6	0.56	0	0	0	0	0	0	0	0	0	0	0	0.29	0	0	0	0	0	0		0	0.386667	0	0	0	0.0966667	0	0
SmLINC118858-IBu	1.31	0.88	0.72	0.55	0.8	0.64	2.91	8.77	5.38	2.68	5.37	2.58	0.91	0.2	0.48	0.87	0.99	0.61	2.41	1.6	1.91	1.43	3.11		0.97	0.663333	5.68667	3.54333	0.53	0.823333	1.97333	2.27
SmLINC118869-IBu	0	0	0	0	0	0	0	0	0	0	0	0	0	0	0	0	0	0	0	0	0	0	0		0	0	0	0	0	0	0	0
SmLINC118896-IBu	0	0	0	0	0	0	0	1.2	0	0.27	2.35	0	0	0	0	0	0	0	0	0.23	0	0.34	0.16		0	0	0.4	0.873333	0	0	0.0766667	0.25
SmLINC118907-IBu	0	0.09	0.17	0.04	0.05	0.3	0	0	0	0	0	0.08	0	0	0	0.07	0	0	0	0.07	0	0.05	0		0.0866667	0.13	0	0.0266667	0	0.0233333	0.0233333	0.025
SmLINC118927-IBu	27.93	41.55	62.08	40.21	44.68	41.35	25.44	0	42.7	26.85	20.91	33.76	40.79	46.49	36.48	76.53	59.29	62.71	14.88	10.16	15.81	44.99	20.61		43.8533	42.08	22.7133	27.1733	41.2533	66.1767	13.6167	32.8
SmLINC118928-IBu	65.91	141.03	117.31	107.53	102.03	102.45	40.68	54.46	38.26	42.26	42.01	66.46	43.65	70.52	62.36	124.92	102.08	122.83	19.67	18.23	15.72	43.3	84.09		108.083	104.003	44.4667	50.2433	58.8433	116.61	17.8733	63.695
SmLINC118930-IBu	0.34	0.29	0.29	0.26	0	0	0.43	0	1.68	0	0	0	0	0.12	0.11	0.7	0.27	0.1	0	0	0	0	0		0.306667	0.0866667	0.703333	0	0.0766667	0.356667	0	0
SmLINC118949-IBu	0.44	0	0	0.26	0.79	0.65	0.44	0	0	1.51	0	0	0.56	0	0.45	0	0	0.61	0.16	0	0.97	1.92	0.61		0.146667	0.566667	0.146667	0.503333	0.336667	0.203333	0.376667	1.265
SmLINC118950-IBu	0.27	0	0.34	0	0.15	0.37	0	0	0	0.59	0	0.31	0	0	0.13	0	0.4	0.61	0.19	0	0.11	0.38	0.18		0.203333	0.173333	0	0.3	0.0433333	0.336667	0.1	0.28
SmLINC118988-IBu	16	4.77	6.85	3.07	4.59	4	7.28	7.05	9.73	5.49	5.6	3.69	5.97	3.32	2.76	1.76	2.32	3.39	2.43	4.51	3.38	7.37	11.55		9.20667	3.88667	8.02	4.92667	4.01667	2.49	3.44	9.46
SmLINC118989-IBu	0	0	0	0	0	0	0.06	0.46	0.28	0.07	0	0.07	0	0	0	0	0	0	0.09	0	0	0.05	0		0	0	0.266667	0.0466667	0	0	0.03	0.025
SmLINC118990-IBu	0	0	0.06	0	0	0	0	0	0	0.05	0.23	0	0	0	0	0	0.04	0	0	0	0	0.06	0		0.02	0	0	0.0933333	0	0.0133333	0	0.03
SmLINC118992-IBu	0	0	0	0	0	0	0	0	0	0	0	0	0	0	0	0	0	0	0	0	0	0	0		0	0	0	0	0	0	0	0
SmLINC118996-IBu	0	0	0.26	0	0	0	0.39	0	0	1.48	3.44	1.02	0	0	0.05	0.32	0	0.96	0.55	0	0	3.35	2.92		0.0866667	0	0.13	1.98	0.0166667	0.426667	0.183333	3.135
SmLINC118997-IBu	0.22	0	0	0.25	0.19	0.58	0	0	1.13	0	0	0	0	0.33	0.11	0	0.29	0	0	0.31	0.18	0	0		0.0733333	0.34	0.376667	0	0.146667	0.0966667	0.163333	0
SmLINC119000-IBu	0.38	0.34	0.63	0.42	0.37	0.31	1.1	1.46	4.38	2	0.16	0.52	0.65	0.28	0.09	0.75	0.52	0.59	0.26	0.71	0.68	3.46	2.62		0.45	0.366667	2.31333	0.893333	0.34	0.62	0.55	3.04
SmLINC119021-IBu	0.06	0	0	0	0	0	0.21	0	0	0.25	0.45	0	0	0.03	0.06	0.06	0.03	0	0.1	0.06	0	0.25	0		0.02	0	0.07	0.233333	0.03	0.03	0.0533333	0.125
SmLINC119023-IBu	0	0	0	0	0	0	0.52	0	0	0.3	0	0	0	0	0	0	0	0	0	0	0.23	0	0		0	0	0.173333	0.1	0	0	0.0766667	0
SmLINC119053-IBu	0	0	0	0	0	0	0	0	0	0	0	0	0	0	0	0	0	0	0.08	0	0	0	0		0	0	0	0	0	0	0.0266667	0
SmLINC119064-IBu	0	0.16	0	0	0	0.09	0	0	0	0	0	0	0	0.17	0.19	0	0.04	0	3.44	3.48	2.72	0.09	0		0.0533333	0.03	0	0	0.12	0.0133333	3.21333	0.045
SmLINC119080-IBu	2.94	2.62	2.7	2.65	2.24	1.95	2.93	4.7	3.18	3.93	3.13	1.5	2.09	0.67	0.8	2.24	1.45	2.44	0.5	0.61	0.34	1.57	1.24		2.75333	2.28	3.60333	2.85333	1.18667	2.04333	0.483333	1.405
SmLINC119081-IBu	0.57	0.36	0.39	0.47	0.24	0.55	0.19	0	1.02	0.22	0.53	0.53	1.45	0.44	0.26	0.52	0.13	0.28	0.33	0	0.3	0.07	0		0.44	0.42	0.403333	0.426667	0.716667	0.31	0.21	0.035
SmLINC119096-IBu	0	0	0	0.02	0.09	0	0.22	0.59	0	0.5	1.14	0.32	0	0.07	0.02	0.02	0.08	0.09	0.13	0.27	0.13	2.67	0.94		0	0.0366667	0.27	0.653333	0.03	0.0633333	0.176667	1.805
SmLINC119097-IBu	0	0	0.11	0	0.05	0.06	0.25	0	0.14	0.59	0.71	0	0.11	0	0	0	0	0	0	0.18	0	0.84	1		0.0366667	0.0366667	0.13	0.433333	0.0366667	0	0.06	0.92
SmLINC119098-IBu	0.02	0.06	0.03	0.03	0	0	0.13	0.22	0.41	0.55	0.47	0.08	0.11	0.04	0.05	0	0.01	0.08	0.06	0.36	0.13	1.11	0.68		0.0366667	0.01	0.253333	0.366667	0.0666667	0.03	0.183333	0.895
SmLINC119100-IBu	0	0	0	0	0	0	0.23	0	0	0	0	0	0	0	0	0	0	0	0	0.24	0	0	0		0	0	0.0766667	0	0	0	0.08	0
SmLINC119107-IBu	0	0.41	0.2	0.37	0.37	0.91	0	0	0	0	0	0	0	0	0	1.97	1.35	1.17	0	0	0	0	0		0.203333	0.55	0	0	0	1.49667	0	0
SmLINC119113-IBu	0	0	0	0	0	0	0	0	0	0	0	0	0	0	0	0	0	0	0	0	0	0	3.13		0	0	0	0	0	0	0	1.565
SmLINC119114-IBu	0	0	0	0	0	0	0	0	2.1	0	0.16	0.01	0	0.08	0.14	0	0	0	0	0.18	0	0.1	0		0	0	0.7	0.0566667	0.0733333	0	0.06	0.05
SmLINC119115-IBu	0.04	0.14	0.14	0	0.04	0.05	0.2	0.27	0	0.32	0.83	0.12	0	0	0	0	0	0	0.23	0	0.03	0.5	0.81		0.106667	0.03	0.156667	0.423333	0	0	0.0866667	0.655
SmLINC119121-IBu	0.34	0	0.44	0	0.2	0.73	0	0	0	0	0	0	0.42	0.15	0.17	0.18	0	0	0	0	0	0	0.92		0.26	0.31	0	0	0.246667	0.06	0	0.46
SmLINC119123-IBu	0	1.58	0.66	7.36	13.95	0	1.55	0	0	0	0	0	0	0	0	0.79	0.78	1.96	0	0	0	0	0		0.746667	7.10333	0.516667	0	0	1.17667	0	0
SmLINC119124-IBu	0.74	0.63	0.31	2.56	3.33	0	0	0	0	0	0	0	0	0	0	0.25	0	0.87	0	0	0.21	0	0		0.56	1.96333	0	0	0	0.373333	0.07	0
SmLINC119125-IBu	0	0	0	0	0.15	0	0	0.54	0	0.29	0	0	0	0	0	0	0	0	0.06	0.09	0	0.82	0		0	0.05	0.18	0.0966667	0	0	0.05	0.41
SmLINC119139-IBu	0.53	0.22	0.22	0	0	0.49	0.33	3.05	0	0.4	0	0	0	0	0	0	0	0.48	0.25	0	0	0.53	0.94		0.323333	0.163333	1.12667	0.133333	0	0.16	0.0833333	0.735
SmLINC119206-IBu	0	0	0	0	0	0	0.08	0	0	0.23	0.11	0.02	0	0	0	0	0	0	0	0.04	0	0.38	0.16		0	0	0.0266667	0.12	0	0	0.0133333	0.27
SmLINC119210-IBu	0	0	0	0	0	0	0	0	0	0	0	0	0	0	0	0	0	0	0	0	0	0	0		0	0	0	0	0	0	0	0
SmLINC119217-IBu	0	0	0	0.5	0.52	0	0	0	0	0	0	0	0	0	0	0	0	0.41	0	0	0	0	0		0	0.34	0	0	0	0.136667	0	0
SmLINC119227-IBu	0.06	0.06	0	0	0	0.72	0	0	0.08	0.3	0	0.19	0	0.04	0	0	0.04	0.05	0.04	0	0.18	0.38	0.21		0.04	0.24	0.0266667	0.163333	0.0133333	0.03	0.0733333	0.295
SmLINC119228-IBu	0.51	0.19	0.14	0.26	0.13	0.36	0.35	0	0.23	0.33	0.33	0.04	1.35	0.13	0.19	0.2	0.36	0.28	0.76	0.96	0.35	1.25	0.45		0.28	0.25	0.193333	0.233333	0.556667	0.28	0.69	0.85
SmLINC119251-IBu	0	0	0	0	0	0	0	0	0	0	0.56	0.36	0	0	0	0	0	0	0	0	0	0.84	0		0	0	0	0.306667	0	0	0	0.42
SmLINC119285-IBu	27.05	31.42	27.84	13.74	14.73	19.88	1.52	0	0	0.59	0	1.31	6.03	5.1	7.03	7.41	5.32	5.39	0	0.58	0.28	0	1.76		28.77	16.1167	0.506667	0.633333	6.05333	6.04	0.286667	0.88
SmLINC119286-IBu	20.94	12.12	6.38	6.99	7.68	10.1	4.1	3.24	5.86	4.31	2.49	3.74	3.07	2.08	1.79	4.81	4.93	6.88	2.91	3.25	2.45	2.89	4.94		13.1467	8.25667	4.4	3.51333	2.31333	5.54	2.87	3.915
SmLINC119287-IBu	0.06	0.11	0.07	0.1	0.13	0.04	0.25	0.15	0	0.06	0.14	0.23	0	0.03	0.12	0.03	0.04	0	0.08	0	0.03	0.32	0.21		0.08	0.09	0.133333	0.143333	0.05	0.0233333	0.0366667	0.265
SmLINC119288-IBu	0.72	1.41	1.29	0.82	1.18	0.56	0	0	0	1.57	1.26	0.12	0	0.09	0.1	0.21	0.24	0.56	0	0	0	0.44	0		1.14	0.853333	0	0.983333	0.0633333	0.336667	0	0.22
SmLINC119291-IBu	0.42	0	0	0.25	0.5	0.62	0.42	0	0	0.48	0	0	0	0	0	0	0	0	0	0.41	0	0	0		0.14	0.456667	0.14	0.16	0	0	0.136667	0
SmLINC119295-IBu	0.98	1.32	0.97	0.63	0.65	0.38	3.07	5.16	4.88	2.94	3.08	2.23	1.41	0.36	0.3	0.72	0.46	1.08	1.06	0.9	0.73	4.98	4.32		1.09	0.553333	4.37	2.75	0.69	0.753333	0.896667	4.65
SmLINC119300-IBu	0.27	0	0.35	0	0	0.4	0	0	0	0	0	0.33	0	0	0	0.28	0	0	0	0.53	0	0	0		0.206667	0.133333	0	0.11	0	0.0933333	0.176667	0
SmLINC119326-IBu	0.78	1.4	1.28	0.7	1.41	3.35	0.15	0	0	0.18	0	0.14	0.94	0.31	0.33	0.29	0.53	0.4	0.03	0.08	0.13	0.23	0.78		1.15333	1.82	0.05	0.106667	0.526667	0.406667	0.08	0.505
SmLINC119331-IBu	0.16	0	0	0.18	0.18	0	0	0	0	0	0	0	0	0	0	0	0	0	0	0	0	0	0		0.0533333	0.12	0	0	0	0	0	0
SmLINC119372-IBu	0	0	0.07	0	0	0	0.1	0	0	0.11	0.09	0	0	0	0	0	0	0	0	0	0	0.3	0.34		0.0233333	0	0.0333333	0.0666667	0	0	0	0.32
SmLINC119373-IBu	0.14	0	0	0	0	0	0.26	0	0	0.3	0	0	0	0	0	0	0.08	0	0	0	0	0.39	0		0.0466667	0	0.0866667	0.1	0	0.0266667	0	0.195
SmLINC119374-IBu	0	0	0	0	0	0	0	0.23	0	0	0	0	0	0	0	0	0	0	0	0	0	0	0		0	0	0.0766667	0	0	0	0	0
SmLINC119375-IBu	0	0	0	0	0	0	0	0	0	0	0	0	0	0	0	0.05	0	0	0	0	0	0	0		0	0	0	0	0	0.0166667	0	0
SmLINC119376-IBu	0	0	0	0	0.06	0	0.2	0	0.66	0.24	0.57	0	0	0	0	0	0	0.05	0	0	0	0.47	0		0	0.02	0.286667	0.27	0	0.0166667	0	0.235
SmLINC119377-IBu	0	0	0	0	0	0	0	0	0	0	0	0	0	0	0	0	0	0	0	0	0	0.31	0.28		0	0	0	0	0	0	0	0.295
SmLINC119378-IBu	0.08	0	0	0	0	0	0	1.97	0	0	0	0	0	0	0	0	0	0	0	0	0	0	0		0.0266667	0	0.656667	0	0	0	0	0
SmLINC119392-IBu	0	0	0	0	0.24	0	0	0	0.31	0.23	0.37	0	0	0	0	0.11	0	0.19	0	0	0	1.8	0		0	0.08	0.103333	0.2	0	0.1	0	0.9
SmLINC119393-IBu	0	0	0	0	0	0	0	0	0	0	0	0	0	0	0	0.3	0	0	0	0	0	0	0		0	0	0	0	0	0.1	0	0
SmLINC119394-IBu	0.4	0	0	0	0	0	0	0	0	0	0	0	0	0	0	0	0	0	0	0	0	0	0		0.133333	0	0	0	0	0	0	0
SmLINC119395-IBu	0	0	0	0	0	0	0	0	0	0	0	0	0	0	0	0	0	0	0	0	0	0	0.71		0	0	0	0	0	0	0	0.355
SmLINC119396-IBu	4.96	4.77	8.93	4.4	3.9	3.54	0.64	2.29	0.59	0.86	0	0.11	0.46	0.26	0.15	1.1	0.67	2.11	0	0.38	0.12	1.19	0		6.22	3.94667	1.17333	0.323333	0.29	1.29333	0.166667	0.595
SmLINC119397-IBu	0	0	0	0	0	0.13	0	0	0	0	0	0	0	0	0	0	0	0	0.12	0	0	0	0		0	0.0433333	0	0	0	0	0.04	0
SmLINC119398-IBu	0	0	0	0	0	0	0	0	0	0	0	0	0	0	0	0	0	0	0	0	0	0	0		0	0	0	0	0	0	0	0
SmLINC119399-IBu	0	0	0	0.11	0	0	0	0	0	0	0.81	0	0	0	0	0	0	0	0	0	0	0	0		0	0.0366667	0	0.27	0	0	0	0
SmLINC119400-IBu	0	0	0	0	0	0	0	0	0	0.46	0	0	0	0	0	0	0	0	0	0	0	0	0		0	0	0	0.153333	0	0	0	0
SmLINC119401-IBu	0	0	0	0	0	0	0	0	0	0	0	0	0	0	0	0	0	0	0	0	0	0	0		0	0	0	0	0	0	0	0
SmLINC119402-IBu	1.42	0.86	1.24	0	0.92	1.91	0	0	0	0.32	0	0	0	0	0.28	1.21	1.21	0.74	0	0	0	0.56	0		1.17333	0.943333	0	0.106667	0.0933333	1.05333	0	0.28
SmLINC119403-IBu	0	0	0	0.32	0.24	0	0	0	0	0	0	0	0	0	0	1.12	0.6	0.26	0	0	0	0	0		0	0.186667	0	0	0	0.66	0	0
SmLINC119404-IBu	0	0.36	0.63	0.16	0.47	0	0	0	0	0	0	0.12	0.24	0.23	0.38	0.31	0.88	0.9	0	0.1	0.13	0	0.47		0.33	0.21	0	0.04	0.283333	0.696667	0.0766667	0.235
SmLINC119405-IBu	0	0.35	0	0.47	0	0	0	0	0	0	0	0	0	0	0	0.41	0.57	0.99	0	0	0	0	0		0.116667	0.156667	0	0	0	0.656667	0	0
SmLINC119406-IBu	0	0	0.26	0	0	0	0	0	0	0.45	0.37	0	0	0	0	0	0	0	0	0	0	0	0		0.0866667	0	0	0.273333	0	0	0	0
SmLINC119407-IBu	0	0	0	0	0	0.23	0	0	0	0	0	0	0	0	0	0	0	0	0	0	0	0	0		0	0.0766667	0	0	0	0	0	0
SmLINC119443-IBu	0	0.14	0.26	0	0	0	0	0	0	0	0	0	0	0	0	0	0.33	0	0	0	0	0	0		0.133333	0	0	0	0	0.11	0	0
SmLINC119446-IBu	0.15	0	0	0.17	0.18	0	0.58	0	0	2.01	1.36	0.53	0	0	0.3	0.46	0.09	0	0	0.29	0.26	1.5	0		0.05	0.116667	0.193333	1.3	0.1	0.183333	0.183333	0.75
SmLINC119460-IBu	0	0	0	0.03	0	0	0	0	0	0	0	0	0	0	0.21	0	0.06	0	0	0	0	0	0		0	0.01	0	0	0.07	0.02	0	0
SmLINC119461-IBu	1.04	0	0	0	0	0.8	0	0	0	0	0	0	0	0	0	0.53	0	0.77	0	0	0	0	0		0.346667	0.266667	0	0	0	0.433333	0	0
SmLINC119462-IBu	0.78	0.93	0.28	0.59	0	0.61	0	0	0	0.35	0.28	0	0	0.09	0	0	0	0	0	0.1	0	0	0		0.663333	0.4	0	0.21	0.03	0	0.0333333	0
SmLINC119463-IBu	0.57	0.99	0.67	0.45	0	0	0	0	0	0	0	0	0	0	0	0	0.47	0.31	0	0	0	0	0		0.743333	0.15	0	0	0	0.26	0	0
SmLINC119464-IBu	0	0	0	0	1.13	0	0	0	0	0	0	0	0	0	0	0	0	0	0	0	0	0	0		0	0.376667	0	0	0	0	0	0
SmLINC119476-IBu	0	0.14	0	0	0	0	0	0	0	0	0	0	0	0	0	0	0	0	0	0	0	0	0		0.0466667	0	0	0	0	0	0	0
SmLINC119477-IBu	0	0	0.1	0	0	0	0	0	0	0	0	0	0	0	0	0	0	0	0	0	0	0	0		0.0333333	0	0	0	0	0	0	0
SmLINC119478-IBu	0.45	0	0	0.19	0	0.23	0	0	0	0	0	0	0	0	0	0.17	0.2	0.44	0	0	0	0	0		0.15	0.14	0	0	0	0.27	0	0
SmLINC119479-IBu	0.29	0.19	0	0	0	0	0	0	0	0	0	0	0	0	0	0	0.16	0	0	0	0	0	0		0.16	0	0	0	0	0.0533333	0	0
SmLINC119481-IBu	0	0	0	0	0	0	0	0	0	0	0	0	0	0	0	0	0	0	0	0	0	0	0		0	0	0	0	0	0	0	0
SmLINC119482-IBu	0	0	0	0	0	0	0	0	0	0	0	0	0	0	0	0	0	0	0	0	0	0	0		0	0	0	0	0	0	0	0
SmLINC119483-IBu	0	0	0	0	0	0	0	0	0	0	0	0	0	0	0.09	0	0	0	0	0	0	0	0		0	0	0	0	0.03	0	0	0
SmLINC119492-IBu	0.01	4.36	3.56	3.7	3.36	2.73	0	1.5	4.58	5.1	8.9	4.24	0	1.34	0.33	2.6	3.12	0.58	0	3.84	2.61	5.63	6.92		2.64333	3.26333	2.02667	6.08	0.556667	2.1	2.15	6.275
SmLINC119493-IBu	1.25	1.87	1.24	2.01	1.8	1.31	2.87	8.12	0.5	5.35	0.82	4.42	5.12	0.75	1.36	1.11	1.99	1.08	2.14	2	0.99	5.94	6.9		1.45333	1.70667	3.83	3.53	2.41	1.39333	1.71	6.42
SmLINC119503-IBu	0.03	0.16	0.12	0.11	0.19	0.43	0.54	1.44	0.78	0.64	1.58	0.26	0.92	0.09	0.07	0.13	0.19	0.12	0.39	0.06	0.22	1.03	0.42		0.103333	0.243333	0.92	0.826667	0.36	0.146667	0.223333	0.725
SmLINC119537-IBu	0	1.4	0	0	0	0	0	0	0	0	2.02	1.94	0	0	0	0	0.33	0	0	0	0	0	0		0.466667	0	0	1.32	0	0.11	0	0
SmLINC119539-IBu	0.14	0.09	0	0	0	0	0.77	0	0	0.3	0.72	1.02	0	0	0.14	0	0.08	0.06	0	0	0	0.1	0.09		0.0766667	0	0.256667	0.68	0.0466667	0.0466667	0	0.095
SmLINC119540-IBu	0.76	1	0.54	0.59	0	0	45.01	50.1	24.39	28.79	39.06	21.96	0	0	0	0	0	0	0	0	0	0	0		0.766667	0.196667	39.8333	29.9367	0	0	0	0
SmLINC119541-IBu	0.19	0.29	0	0	0.1	0.35	15.74	11.8	15.29	11.07	8.69	9.96	0	0	0	0	0	0	0	0	0	0	0.11		0.16	0.15	14.2767	9.90667	0	0	0	0.055
SmLINC119542-IBu	0	0	0	0	0	0	4.99	0	18.71	0	2.94	0.31	0	0	0	0	0	0	0.05	0.14	0	0	0		0	0	7.9	1.08333	0	0	0.0633333	0
SmLINC119567-IBu	0.07	0.09	0.18	0.08	0	0	0.52	0	1.04	0.16	0.85	0.08	0	0	0	0.08	0.04	0	0	0.17	0.06	0	0.99		0.113333	0.0266667	0.52	0.363333	0	0.04	0.0766667	0.495
SmLINC119568-IBu	0.11	0.13	0.06	0.12	0.12	0.03	0.52	1.46	1.47	0.51	1.51	0.03	0.49	0.09	0.03	0.11	0.11	0.17	0.06	0.3	0.28	1.04	1.01		0.1	0.09	1.15	0.683333	0.203333	0.13	0.213333	1.025
SmLINC119571-IBu	0.5	0	0.27	0.19	0.29	0.86	1.2	6.09	0	1.02	2.12	0.99	0	0.14	0.41	0.24	0.11	0.15	0.15	0	0.19	2.51	2.6		0.256667	0.446667	2.43	1.37667	0.183333	0.166667	0.113333	2.555
SmLINC119637-IBu	1.91	1.83	2.4	3.33	4.27	5.09	4.64	0.56	2.31	5.16	2.37	3.76	0.54	0.39	0.56	1.14	1.4	1.42	0	0.22	0.65	3.02	5.44		2.04667	4.23	2.50333	3.76333	0.496667	1.32	0.29	4.23
SmLINC119638-IBu	0.41	0.17	0.17	0.16	0.32	0.38	0.78	3.42	0	2.42	0.98	0.48	0	0.12	0.41	0	0.25	0.12	0.19	0.26	0.23	0	2.18		0.25	0.286667	1.4	1.29333	0.176667	0.123333	0.226667	1.09
SmLINC119640-IBu	0.07	0.09	0	0	0	0	0	0	0	0.63	0	0	0	0	0	0	0.08	0	0	0	0	0	0		0.0533333	0	0	0.21	0	0.0266667	0	0
SmLINC119642-IBu	0	0	0	0	0	0	0	0	0	0	0	0.5	0	0	0	0	0	0	0	0	0	0	4.79		0	0	0	0.166667	0	0	0	2.395
SmLINC119658-IBu	0	0	0	0	0.44	0	0	0	0	0	0	0	0	0	0	0	0	0	0	0.73	0	0	0		0	0.146667	0	0	0	0	0.243333	0
SmLINC119660-IBu	0.12	0	0.14	0.26	0.13	0.32	0.43	0	0	1.49	0	0.53	0	0.1	0.11	0	0.07	0	2.98	0.24	2.88	2.01	4.84		0.0866667	0.236667	0.143333	0.673333	0.07	0.0233333	2.03333	3.425
SmLINC119661-IBu	0	0.16	0	0	0	0	0	0	0	0.15	0.98	0	0	0	0	0	0.08	0	0.27	0.47	0.11	0.42	0		0.0533333	0	0	0.376667	0	0.0266667	0.283333	0.21
SmLINC119676-IBu	0.13	0	0	0	0	0	1.27	0	0.39	1.48	0.48	0.47	0	0	0	0	0	0	0.09	0	0	0.57	1.6		0.0433333	0	0.553333	0.81	0	0	0.03	1.085
SmLINC119706-IBu	0.16	0	0	0.18	0	0.45	1.21	0	0	0.35	0.57	0.74	1.92	0	0	0	0.19	0	0	0	0.13	0	0.84		0.0533333	0.21	0.403333	0.553333	0.64	0.0633333	0.0433333	0.42
SmLINC119713-IBu	1.29	5	1.83	4.67	4.28	16.84	1.5	0	0	0	1.55	0.92	0.95	1.26	0.92	9.26	11.25	4.42	0.28	0	0	5.34	8.6		2.70667	8.59667	0.5	0.823333	1.04333	8.31	0.0933333	6.97
SmLINC119714-IBu	0	0	0	0	0	0	0	0	0	0	0	0	0	0	0	0	0	0	0	0.31	0	0	0		0	0	0	0	0	0	0.103333	0
SmLINC119715-IBu	0	0.1	0.03	0.16	0	0.8	0	0	0.16	0	0.94	0	0	0.11	0.01	0	0.3	0.28	0.09	0	0.17	0.18	0.58		0.0433333	0.32	0.0533333	0.313333	0.04	0.193333	0.0866667	0.38
SmLINC119717-IBu	0.38	0.31	0.47	0	0.07	0.08	0	1.83	0	0.14	0.11	0	0	0.05	0.06	0.06	0.04	0	0.04	0	0	0.88	0.4		0.386667	0.05	0.61	0.0833333	0.0366667	0.0333333	0.0133333	0.64
SmLINC119797-IBu	0.45	3.83	6.28	5.12	1.51	3.89	44.52	81.82	20.39	56.56	62.22	83.92	2.08	7.08	6.58	6.41	5.91	20.77	26.85	28.6	34.45	92.32	65.56		3.52	3.50667	48.91	67.5667	5.24667	11.03	29.9667	78.94
SmLINC119798-IBu	6.23	9.33	5.48	22.03	11.34	4.64	39.38	25.1	38.94	63.15	44.31	77.84	16.82	13.05	13.14	32.21	20.98	18.64	32.95	38.33	34.05	79	98.76		7.01333	12.67	34.4733	61.7667	14.3367	23.9433	35.11	88.88
SmLINC119799-IBu	0	0.69	0	0	1.3	0	9.51	0	13.24	3.9	10.4	13.94	1.05	1.59	0.92	0	0.59	1.24	4.62	2.27	4.31	14.22	6.18		0.23	0.433333	7.58333	9.41333	1.18667	0.61	3.73333	10.2
SmLINC119800-IBu	3.83	4.56	4	0	5.79	6.58	0	24.01	2.75	13.64	3.18	4.72	0	0.03	0.51	6.57	3.96	8.44	5.72	5.78	4.53	10.6	6.08		4.13	4.12333	8.92	7.18	0.18	6.32333	5.34333	8.34
SmLINC119824-IBu	1.42	0.5	0.6	0.35	0.37	0.84	0.31	0.76	0.24	0.42	0.66	0.19	0.38	0.18	0.16	0.23	0.26	0.34	0.04	0.23	0.15	0.67	0.68		0.84	0.52	0.436667	0.423333	0.24	0.276667	0.14	0.675
SmLINC119826-IBu	0.72	0.15	1.11	0.14	0.27	0.4	0	0	0	0.13	0.82	0	0.28	0.16	0	0.12	0	0	0.08	0.46	0	1.09	0.08		0.66	0.27	0	0.316667	0.146667	0.04	0.18	0.585
SmLINC119827-IBu	0.24	0.38	0.27	0.15	0.24	0.99	0.25	0.64	0.08	0.37	0.7	0.05	0.35	0.1	0.11	0.27	0.62	0.27	0.02	0.09	0.11	0.93	0.78		0.296667	0.46	0.323333	0.373333	0.186667	0.386667	0.0733333	0.855
SmLINC119833-IBu	0.11	0.14	0.27	0.12	0.62	0	0	0.27	0.32	0.47	1.71	0.25	1.55	0	0	0.88	0.51	0.39	0.08	0.21	0.36	0.82	0.86		0.173333	0.246667	0.196667	0.81	0.516667	0.593333	0.216667	0.84
SmLINC119844-IBu	10.8	17.22	16.32	22.48	27.68	19.93	10.16	13.53	16.99	17.28	23.17	6.05	1.14	6.26	5.06	42.61	40.32	31.67	4.91	4.49	5.72	28.51	24.31		14.78	23.3633	13.56	15.5	4.15333	38.2	5.04	26.41
SmLINC119845-IBu	1.28	5.56	4.55	7.37	5.2	5.11	0	8.14	0.96	0	0	1.16	5.05	2.21	1.13	9.62	7.93	12.26	0.57	0	0.49	2	0		3.79667	5.89333	3.03333	0.386667	2.79667	9.93667	0.353333	1
SmLINC119846-IBu	1.07	3.88	9.25	7.6	7.86	5.99	0.78	0	0	2.15	0	0.53	0	1.21	0.96	7.39	10.13	12.33	0	0.82	0	0	7.5		4.73333	7.15	0.26	0.893333	0.723333	9.95	0.273333	3.75
SmLINC119883-IBu	0	0	0	0	0	0	0	0	0	0	0	0	0	0	0	0	0	0	0	0	0	0	0		0	0	0	0	0	0	0	0
SmLINC119915-IBu	1.06	1.09	1.32	1.3	1.21	1.33	4.17	6.99	4.86	4.32	5.05	3.43	1.21	1.07	1.16	2.43	2.15	1.46	1.39	1.3	0.81	6.55	6.51		1.15667	1.28	5.34	4.26667	1.14667	2.01333	1.16667	6.53
SmLINC119921-IBu	0	0.13	0.39	0	0	0.14	0	0	0	0	0	0	0	0.09	0.82	0.1	0.18	0	0	0	0	0	1.48		0.173333	0.0466667	0	0	0.303333	0.0933333	0	0.74
SmLINC119922-IBu	0	0	0	0	0	0	0	0	0	0	0	0	0	0	1.2	0	0	0	0	0	0	0	0		0	0	0	0	0.4	0	0	0
SmLINC119997-IBu	0	0	0	0	0	0.07	0	0	0	0.22	0	0	0	0	0	0	0	0	0	0.19	0	0.71	0		0	0.0233333	0	0.0733333	0	0	0.0633333	0.355
SmLINC119998-IBu	0.09	0	0	0	0	0.05	0.42	0	0	0.43	0	0	0	0	0	0	0.09	0	0.05	0	0	0.38	0		0.03	0.0166667	0.14	0.143333	0	0.03	0.0166667	0.19
SmLINC120003-IBu	0.14	0.08	0	0.06	0	0.21	0	0.51	0	0.32	0	0	0	0	0	0.15	0.03	0	0	0	0	0.07	0		0.0733333	0.09	0.17	0.106667	0	0.06	0	0.035
SmLINC120016-IBu	0	0.92	0.21	0.44	0	1.31	0	0	0	0	0	0	0	0	0	0.53	0	2.05	0	0.05	0	1.39	0		0.376667	0.583333	0	0	0	0.86	0.0166667	0.695
SmLINC120017-IBu	0	1.49	1.24	0	1.9	0.26	0	0	0	0	0	0	1.75	0	0.37	0.82	0.82	2.13	0	0	0	0	0		0.91	0.72	0	0	0.706667	1.25667	0	0
[truncated: 29,107 more rows]

## Sheet: Table B
Table B. Design of dsRNA probes that target a set of lincRNAs selected for silencing studies. The first eight lincRNAs were selected because they were validated on our mimetic model of in vitro unpairing. The last lincRNA was chosen as an unrelated control, not enriched in any mixed-sex RNA-Seq sample. Their transcript sizes do not include introns. The number of off-target bases represent the lin…
SmLINCRNA	Transcript size (nt)	Number of off-target bases (nt)	Number of on-target bases (nt)	dsRNA probe size (nt)	dsRNA probe synthesized?
SmLINC101519	884	69	815	610	Yes
SmLINC110998	324	0	324	294	Yes
SmLINC142881	369	323	46	N.A.	N.A.
SmLINC175062	669	258	411	296	Yes
SmLINC141426	1014	57	957	608	No
SmLINC133371	371	25	346	254	No
SmLINC130991	661	0	661	436	Yes

## Sheet: Table C
Table C. Primer sequence for all Schistosoma mansoni protein coding genes and long intergenic non coding RNAs used in this work. Primers for RT-qPCR, dsRNA synthesis and in situ probe synthesis are reported. The GGGtaatacgactcactatagg sequence for the dsRNA synthesis is also reported (T7 promoter sequence + support sequence).
RT-qPCR primers
Transcript ID	Foward Primer ( 5' - 3')	Reverse Primer ( 5' - 3')
Smp_124430	TCCATTAACAATTGCACCTCAAG	TGAATATCATTTAACACAATGCAAGTTG
Smp_136780	CACGTTTTGTACATGCATCTCC	AATTTGCTTCATTTTGTAATACATCCAG
Smp_033540	TGTCCTGGTTATTGCGATACTG	ACCACCCTCCTTTCGTAAAC
Smp_065190	CTATCGACTATATTTTGCGGACTATTT	CGTGGATTTTTCTGTTTCATACTGT
Smp_072950	ATTCAGCTTCGGGTTCGTC	ACCAATTGAGCTACACTCCAC
Smp_153340	GATCATGGGATGTCTGGAGTG	GATGTTTTCCGACCAGCTTC
Smp_099690	TTCCCCAAAAGTAGATCCTGC	TGATCGAAACAGCACGGAC
Smp_302480	TTGACTGTCCCAACGCTATC	CACCATCTAAACTGAATTGCCG
Smp_023150	TGGTGCAGGATACTTGTTTGG	ATCTGGTACAGCCTCGAAAAG
Smp_315740	CTTGACAAAGTTCGCATCTGAG	ATCCAGACCATCTCGTGAAAC
Smp_073410	GGTCTGGTGGTTTCTCGTTC	GTACCTTCTGTTGCCCGTG
Smp_166290	GTAAAACTGGTCCATTTGAAGAAC	TACCGAATAGGAAATGTTGAACGA
Smp_310830	GAAGGTGATCAAGCTCCATTGT	TTGTACTGCATGGATAGGTGGT
Smp_316140	CCTATGGCGGTGATTATGG	GGCTGGGTTTGTAAGTGC
Smp_000430	CCGTAAAGGTGGTGGC	TTGAATGTTGAATAGCCTTGC
Smp_032990	TTCAATCGTCAAGAAGTGAAGAG	CCAGTAAGTGCTCTTGTTAATTCTG
Smp_076650	GCACCGCACAACAGATTAAG	ATTGTTGCAGCTATGGCAGA
Smp_085650	CGTTGGGCATTCACAATGTA	GAGCCAACCATCGCATAAAT
Smp_068440	AGTTGCCGCTCGAGGTTTAG	CCATCCTACCTGTACGACCAA
Smp_153390	ATTATGATTACATACATCCAAATG	CGCACAGTATAGCCTTGATTT
Smp_194830	AGTCAAGTGCAGCGCACAAT	TCTCTAACTCCATCTTGGCAAT
Smp_302170	GCATGGTGGATCACTTTGTG	GTTCACACGCTGTCCTCAGA
Smp_051920	GGAACAATGGCGAGTTACCA	GGCATGAGAGCACACGTAAC
Smp_055740	CTGTGCGTATTTTGTCGTAACA	CACCGCATAATGGACAAGTG
Smp_332480	CCCAACTGTACACACGAATTGTC	AAACCCATGATGGAACAATAAATTG
Smp_126730	AAGTGCAGCTGGTTACAACACT	TGGATTGAGAAAACTGTTCACG
Smp_307900	TGGTTATACATATAGGAATGATCAAATTCA	CGTCCACGTGTTTGAAATCG
SmLINC142881	ACGTGTACTTCTGGGTGACT	CCAAAGCTCCAGAGTAGTGTG
SmLINC175062	CAGCATTGGTACGGAAGACA	GCCCGCTTTGTCCAATGTAG
SmLINC110998	AGTTCGGTTTGTCTGTCATGAAAT	TGCGGTTAAAGACGAAACAAAG
SmLINC133371	GGGGAAGCAACTTGACACAT	TGGTAAGTTAGGTTCAGATGGCA
SmLINC101519	AATGTCAGTGATTAGTTTCAGTTGAA	GGGACCAGTAAAGTGATTCTGC
SmLINC141426	TCTCTTTGCTTGTCTCGTGAAA	TGTTCTCTATGGGAAGAATGATAAG
SmLINC142807	GCCAACAGCGGAAAATAAATTCT	CAAATCCCATGCGACATCTCA
SmLINC114366	TTCGTGAACAATCGGAAGCA	ACTCCGTTCCACTCATCGAA
SmLINC109171	CGCGATAAGGATGACTGACG	ATGAGGGCTTGCCTTGTGAA
SmLINC161649	ACACTGGTAGGCAGGTACAC	GACTAGCTTCGGGTCGGAA
SmLINC130991	ACGGAACCCATATCTCTTATCAAC	TAGATTGTAGAATAAGGTGTCAGCA
dsRNA synthesis primers
Transcript ID	Foward Primer ( 5' - 3')	Reverse Primer ( 5' - 3')
SmLINC101519	GGGtaatacgactcactatagggCAGAATCACTTTACTGGTCCC	GGGtaatacgactcactatagggCTTTGTTGATTAGTTTCGTCCTG
SmLINC110998	GGGtaatacgactcactatagggCATGGAAAGATATGCTTCATCG	GGGtaatacgactcactatagggTTGATTCCTTTCAAATAAACAAAA
SmLINC175062	GGGtaatacgactcactatagggCACATTTGAAAGGAGTTAAATGTTGT	GGGtaatacgactcactatagggTCATTTCGTCATTCGGTTTG
SmLINC130991	GGGtaatacgactcactatagggTGTTTTCTCAGATACGTCAGGA	GGGtaatacgactcactatagggTGGGTTCCGTAGATCTTTGAAAG
in situ hybridization cloning primers
Transcript ID	Foward Primer ( 5' - 3')	Reverse Primer ( 5' - 3')	Gene ID	Probe Size (nt)
SmLINC101519	AATGTCAGTGATTAGTTTCAGTTGAA	TTTCGCTTACTGTTGTTGTTTTG	G890	647
SmLINC110998	AGTTCGGTTTGTCTGTCATGAAAT	GCAGAAATGCCATAAATGTTT	G5938	314
SmLINC175062	AAACGCTTAATTTAAAAGGCAAAA	GCCCGCTTTGTCCAATGTAG	G40249	297
SmLINC141426	TTCATCTGCAATCGGTTTTG	TCACGGTTACTTAACGTCAATTT	G22423	766
SmLINC130991	AAGAGCGGAAGTACTAGCCA	TCATCGACGTGACAGTAGCC	G16731	565

## Sheet: Table D
Table D. Primers efficiencies for all Schistosoma mansoni reference gene candidates. Smp_ID stands for S. mansoni protein ID.
No	Smp info	Smp_ID	Efficiency (%)
1	Resulted from the analysis of all RNA-Seq libraries from Lu et al.	Smp_124430	98.1654
2		Smp_136780	91.833
3		Smp_033540	97.5681
4		Smp_065190	97.1228
5		Smp_072950	92.893
6	Resulted from the analysis of all adult worm RNA-Seq libraries from Lu et al. i.e. (all libraries but gonads).	Smp_153340	99.7057
7		Smp_099690	96.0746
8		Smp_302480	98.416
9		Smp_023150	99.5093
10		Smp_315740	99.5876
11	The three best reference genes found by Haeberlein et al. 2019	Smp_073410	99.2925
12		Smp_166290	99.7101
13		Smp_310830	97.1566

## Sheet: Table E
Table E. Primers efficiencies for all Schistosoma mansoni protein coding genes to be validated when comparing Lu et al. model and our model for studying pairing status. Smp_ID stands for S. mansoni protein ID.
No	Smp_ID	Efficiency (%)
1	Smp_316140	96.6073
2	Smp_000430	91.6252
3	Smp_032990	91.0749
4	Smp_076650	86.1587
5	Smp_085650	83.1499
6	Smp_068440	90.4577
7	Smp_153390	92.7338
8	Smp_194830	91.1495
9	Smp_302170	91.4714
10	Smp_051920	82.5926
11	Smp_055740	90.7756
12	Smp_332480	91.0103
13	Smp_126730	83.0495
14	Smp_307900	82.7353

## Sheet: Table F
Table F. Primers efficiencies for all Schistosoma mansoni lincRNAs to be validated when comparing Lu et al. model and our model for studying pairing status. SmLINCRNA ID stands for S. mansoni long intergenic non-coding RNA ID.
No	SmLINCRNA ID	Efficiency (%)
1	SmLINC142881	94.4317
2	SmLINC175062	93.8749
3	SmLINC110998	98.3141
4	SmLINC133371	99.3732
5	SmLINC101519	99.2102
6	SmLINC141426	96.6463
7	SmLINC142807	88.9713
8	SmLINC114366	89.8252
9	SmLINC109171	88.7578
10	SmLINC161649	94.9238
11	SmLINC130991	93.8965

## Sheet: Table G
Table G. The Cqs (quantification cycles) average of 3 technical replicates of the lincRNA genes across all 14 different samples selected for the study of pairing status of Schistosoma mansoni obtained in the RT-qPCR assays. BR stands for Biological Replicate; NTC stands for Non Template Control; N.D. stands for Not detected; GeoMean stands for Geometric Mean
	Average Cqs
	SmLINC142881	SmLINC175062	SmLINC110998	SmLINC133371	SmLINC101519	SmLINC141426	SmLINC142807	SmLINC114366	SmLINC109171	SmLINC161649	Smp_099690	Smp_023150
Day 0 - Male BR1	N.D.	29.3967	33.97	22.7633	28.93	40.155	N.D.	32.5533	N.D.	30.6567	23.3733	24.8033
Day 0 - Male BR2	N.D.	29.5867	35.205	22.6033	28.3933	41.8067	35.41	32.7767	35.985	30.3267	23.3233	24.6433
Day 0 - Male BR3	N.D.	29.3867	33.55	22.84	29.0133	39.38	40.68	33.4833	N.D.	30.3133	23.6567	24.64
Day 0 - Female BR1	N.D.	29.3867	33.55	22.84	29.0133	39.38	40.68	33.4833	N.D.	30.3133	23.6567	24.64
Day 0 - Female BR2	29.7967	27.0433	27.09	22.5433	30.0733	39.36	27.65	36.3967	32.0967	35.14	24.2667	24.23
Day 0 - Female BR3	30.3967	26.8933	27.73	23.0233	30.0333	40.4667	28.0733	38.08	32.2233	34.48	24.1167	24.7667
Day 2 - Paired Male BR1	N.D.	29.88	34.505	23.0133	29.1833	39.9867	N.D.	32.9633	N.D.	31.6633	24.1767	25.2067
Day 2 - Paired Male BR2	36.615	29.7933	33.76	23.6667	30.9733	41.6933	34.48	34.32	34.07	31.4567	23.7733	25.1567
Day 2 - Paired Male BR3	N.D.	29.2033	34.5867	23.21	30.5833	40.7067	34.1	33.7033	34.6833	30.6667	23.49	25.02
Day 2 - Paired Female BR1	31.97	25.7433	32.5733	20.9	27.7367	43.51	30.5967	30.9833	30.1567	32.2967	23.0333	24.1367
Day 2 - Paired Female BR2	29.5967	24.9667	29.0167	21.6033	27.7433	N.D.	28.63	32.3033	29.7267	32.64	22.7333	23.47
Day 2 - Paired Female BR3	30.6867	25.9367	28.8533	22.0367	28.8	N.D.	28.6633	35.005	30.9367	34.38	23.2133	23.72
Day 2 - Unpaired Male BR1	44.66	30.1567	N.D.	23.1867	29.9767	42.2567	34.66	33.3733	35.485	32.5367	23.63	24.2267
Day 2 - Unpaired Male BR2	47.17	29.7	34.22	22.6933	30.3433	39.76	N.D.	33.875	N.D.	30.5267	22.7667	23.87
Day 2 - Unpaired Male BR3	39.36	28.97	36.21	22.57	29.61	40.26	N.D.	32.7667	N.D.	30.1833	22.59	23.67
Day 2 - Unpaired Female BR1	33.34	27.6333	33.0933	21	28.09	N.D.	31.41	30.4267	28.83	32.49	23.0833	23.6833
Day 2 - Unpaired Female BR2	31.0933	29.2333	31.8367	21.0733	28.4533	38.92	29.9267	28.51	29.2933	30.9333	22.6567	23.3667
Day 2 - Unpaired Female BR3	36.965	29.3533	32.9567	21.5633	28.7	N.D.	31.8333	31.4033	29.31	31.8067	22.7867	24.2
Day 4 - Paired Male BR1	N.D.	28.76	N.D.	22.71	29.99	38.6333	N.D.	32.5967	N.D.	30.1567	22.9267	23.91
Day 4 - Paired Male BR4	33.56	28.9867	N.D.	22.55	29.99	38.22	34.88	31.7767	35.335	30.2633	22.7933	23.6333
Day 4 - Paired Male BR3	33.31	29.4167	N.D.	22.9067	30.1667	39.8633	33.79	33.4333	34.6667	30.2967	23.4467	23.83
Day 4 - Paired Female BR1	37.4733	25.87	29.31	23.3533	30.24	40.79	32.0667	32.9733	29.7533	34.43	23.9167	24.67
Day 4 - Paired Female BR4	29.9333	26.3933	27.5267	22.0433	28.1433	47.55	28.7867	30.4433	30.1567	31.7833	22.06	23.9633
Day 4 - Paired Female BR3	31.2133	27.3967	28.7933	21.71	29.1	43.955	29.7733	32.1667	31.2933	32.97	23.5967	24.13
Day 4 - Unpaired Male BR1	32.92	29.53	32.69	23.3	30.0567	39.35	34.2267	32.2233	35.81	30.7333	23.0967	24.23
Day 4 - Unpaired Male BR4	35.99	29.6133	32.68	22.8467	30.8667	41.59	34.33	35.135	35.145	30.6367	23.4833	24.2067
Day 4 - Unpaired Male BR3	32.67	29.2167	32.46	22.2633	29.66	41.5667	34.285	32.1233	34.89	29.5233	22.46	23.4633
Day 4 - Unpaired Female BR1	33.46	29.3733	35.4733	21.5133	27.8267	N.D.	36.25	28.3933	29.11	30.9167	23.0767	23.7633
Day 4 - Unpaired Female BR4	34.52	30.4567	32.08	20.9767	28.21	43	32.18	29.34	28.8033	31.1567	23.2067	23.5233
Day 4 - Unpaired Female BR3	31.97	30.3467	30.8267	21.4667	27.7833	37.98	30.5933	29.13	30.3333	31.23	22.7433	23.3167
Day 8 - Paired Male BR1	35.015	27.3867	33.2067	22.23	28.8533	39.0267	N.D.	31.1067	33.1	30.38	22.2133	23.18
Day 8 - Paired Male BR8	33.47	28.5767	34.98	22.5233	29.4167	40.59	34.15	31.5633	34.1367	30.0067	22.5467	23.5533
Day 8 - Paired Male BR3	30.24	27.8567	32.8167	22.7867	29.74	39.27	32.5833	32.3933	39.61	31.6067	22.7067	23.7033
Day 8 - Paired Female BR1	32.55	24.8833	29.7333	22.7867	28.93	N.D.	31.3067	31.2667	31.83	33.5	23.4767	24.5167
Day 8 - Paired Female BR8	32.8333	29.04	30.6333	24.1533	29.89	N.D.	32.8433	33.455	31.5733	36.5167	24.3533	24.8767
Day 8 - Paired Female BR3	30.97	26.0133	28.9633	23.0333	30.08	N.D.	30.1567	32.5067	30.8133	34.9	24.4033	24.5367
Day 8 - Unpaired Male BR1	33.8	27.9033	39.21	21.87	28.0333	41.46	36.935	29.5433	35.6133	29.34	22.7267	23.8267
Day 8 - Unpaired Male BR8	33.39	29.9233	33.94	24.7	34.2267	N.D.	33.78	47.16	37.36	32.9767	23.8733	24.6533
Day 8 - Unpaired Male BR3	34.73	30.63	N.D.	25.2767	32.4867	41.79	N.D.	34.4	N.D.	35.635	24.6133	25.1167
Day 8 - Unpaired Female BR1	34.985	28.3133	34.05	21.2633	26.3333	N.D.	32.1667	26.1633	31.6	30.8033	22.4367	23.5567
Day 8 - Unpaired Female BR8	34.71	31.5267	33.27	24.5967	29.7067	N.D.	34.5667	30.8467	32.9767	32.48	24.88	25.72
Day 8 - Unpaired Female BR3	33.6267	30.2767	33.8133	23.53	28.9433	38.85	34.9467	29.2567	32.6067	32.0167	24.0033	25.04
NTC	35.49	31.85	N.D.	39.1	N.D.	N.D.	N.D.	47.69	N.D.	N.D.	N.D.	N.D.
	Average Cqs and GeoMean
	SmLINC142881	SmLINC175062	SmLINC110998	SmLINC133371	SmLINC101519	SmLINC141426	SmLINC142807	SmLINC114366	SmLINC109171	SmLINC161649	GeoMean 099690 and 023150
Day 0 - Male BR1	N.D.	29.3967	33.97	22.7633	28.93	40.155	N.D.	32.5533	N.D.	30.6567	24.0777
Day 0 - Male BR2	N.D.	29.5867	35.205	22.6033	28.3933	41.8067	35.41	32.7767	35.985	30.3267	23.9743
Day 0 - Male BR3	N.D.	29.3867	33.55	22.84	29.0133	39.38	40.68	33.4833	N.D.	30.3133	24.1433
Day 0 - Female BR1	N.D.	29.3867	33.55	22.84	29.0133	39.38	40.68	33.4833	N.D.	30.3133	24.1433
Day 0 - Female BR2	29.7967	27.0433	27.09	22.5433	30.0733	39.36	27.65	36.3967	32.0967	35.14	24.2483
Day 0 - Female BR3	30.3967	26.8933	27.73	23.0233	30.0333	40.4667	28.0733	38.08	32.2233	34.48	24.4395
Day 2 - Paired Male BR1	N.D.	29.88	34.505	23.0133	29.1833	39.9867	N.D.	32.9633	N.D.	31.6633	24.6863
Day 2 - Paired Male BR2	36.615	29.7933	33.76	23.6667	30.9733	41.6933	34.48	34.32	34.07	31.4567	24.4552
Day 2 - Paired Male BR3	N.D.	29.2033	34.5867	23.21	30.5833	40.7067	34.1	33.7033	34.6833	30.6667	24.2429
Day 2 - Paired Female BR1	31.97	25.7433	32.5733	20.9	27.7367	43.51	30.5967	30.9833	30.1567	32.2967	23.5785
Day 2 - Paired Female BR2	29.5967	24.9667	29.0167	21.6033	27.7433	N.D.	28.63	32.3033	29.7267	32.64	23.0987
Day 2 - Paired Female BR3	30.6867	25.9367	28.8533	22.0367	28.8	N.D.	28.6633	35.005	30.9367	34.38	23.4653
Day 2 - Unpaired Male BR1	44.66	30.1567	N.D.	23.1867	29.9767	42.2567	34.66	33.3733	35.485	32.5367	23.9265
Day 2 - Unpaired Male BR2	47.17	29.7	34.22	22.6933	30.3433	39.76	N.D.	33.875	N.D.	30.5267	23.3118
Day 2 - Unpaired Male BR3	39.36	28.97	36.21	22.57	29.61	40.26	N.D.	32.7667	N.D.	30.1833	23.1237
Day 2 - Unpaired Female BR1	33.34	27.6333	33.0933	21	28.09	N.D.	31.41	30.4267	28.83	32.49	23.3814
Day 2 - Unpaired Female BR2	31.0933	29.2333	31.8367	21.0733	28.4533	38.92	29.9267	28.51	29.2933	30.9333	23.0089
Day 2 - Unpaired Female BR3	36.965	29.3533	32.9567	21.5633	28.7	N.D.	31.8333	31.4033	29.31	31.8067	23.4827
Day 4 - Paired Male BR1	N.D.	28.76	N.D.	22.71	29.99	38.6333	N.D.	32.5967	N.D.	30.1567	23.4132
Day 4 - Paired Male BR4	33.56	28.9867	N.D.	22.55	29.99	38.22	34.88	31.7767	35.335	30.2633	23.2095
Day 4 - Paired Male BR3	33.31	29.4167	N.D.	22.9067	30.1667	39.8633	33.79	33.4333	34.6667	30.2967	23.6376
Day 4 - Paired Female BR1	37.4733	25.87	29.31	23.3533	30.24	40.79	32.0667	32.9733	29.7533	34.43	24.2904
Day 4 - Paired Female BR4	29.9333	26.3933	27.5267	22.0433	28.1433	47.55	28.7867	30.4433	30.1567	31.7833	22.992
Day 4 - Paired Female BR3	31.2133	27.3967	28.7933	21.71	29.1	43.955	29.7733	32.1667	31.2933	32.97	23.8618
Day 4 - Unpaired Male BR1	32.92	29.53	32.69	23.3	30.0567	39.35	34.2267	32.2233	35.81	30.7333	23.6565
Day 4 - Unpaired Male BR4	35.99	29.6133	32.68	22.8467	30.8667	41.59	34.33	35.135	35.145	30.6367	23.8423
Day 4 - Unpaired Male BR3	32.67	29.2167	32.46	22.2633	29.66	41.5667	34.285	32.1233	34.89	29.5233	22.9562
Day 4 - Unpaired Female BR1	33.46	29.3733	35.4733	21.5133	27.8267	N.D.	36.25	28.3933	29.11	30.9167	23.4175
Day 4 - Unpaired Female BR4	34.52	30.4567	32.08	20.9767	28.21	43	32.18	29.34	28.8033	31.1567	23.3645
Day 4 - Unpaired Female BR3	31.97	30.3467	30.8267	21.4667	27.7833	37.98	30.5933	29.13	30.3333	31.23	23.0282
Day 8 - Paired Male BR1	35.015	27.3867	33.2067	22.23	28.8533	39.0267	N.D.	31.1067	33.1	30.38	22.6915
Day 8 - Paired Male BR8	33.47	28.5767	34.98	22.5233	29.4167	40.59	34.15	31.5633	34.1367	30.0067	23.0445
Day 8 - Paired Male BR3	30.24	27.8567	32.8167	22.7867	29.74	39.27	32.5833	32.3933	39.61	31.6067	23.1996
Day 8 - Paired Female BR1	32.55	24.8833	29.7333	22.7867	28.93	N.D.	31.3067	31.2667	31.83	33.5	23.991
Day 8 - Paired Female BR8	32.8333	29.04	30.6333	24.1533	29.89	N.D.	32.8433	33.455	31.5733	36.5167	24.6136
Day 8 - Paired Female BR3	30.97	26.0133	28.9633	23.0333	30.08	N.D.	30.1567	32.5067	30.8133	34.9	24.4699
Day 8 - Unpaired Male BR1	33.8	27.9033	39.21	21.87	28.0333	41.46	36.935	29.5433	35.6133	29.34	23.2702
Day 8 - Unpaired Male BR8	33.39	29.9233	33.94	24.7	34.2267	N.D.	33.78	47.16	37.36	32.9767	24.2602
Day 8 - Unpaired Male BR3	34.73	30.63	N.D.	25.2767	32.4867	41.79	N.D.	34.4	N.D.	35.635	24.8637
Day 8 - Unpaired Female BR1	34.985	28.3133	34.05	21.2633	26.3333	N.D.	32.1667	26.1633	31.6	30.8033	22.9898
Day 8 - Unpaired Female BR8	34.71	31.5267	33.27	24.5967	29.7067	N.D.	34.5667	30.8467	32.9767	32.48	25.2965
Day 8 - Unpaired Female BR3	33.6267	30.2767	33.8133	23.53	28.9433	38.85	34.9467	29.2567	32.6067	32.0167	24.5162
NTC	35.49	31.85	N.D.	39.1	N.D.	N.D.	N.D.	47.69	N.D.	N.D.	N.D.
	2^-dCT
	SmLINC142881	SmLINC175062	SmLINC110998	SmLINC133371	SmLINC101519	SmLINC141426	SmLINC142807	SmLINC114366	SmLINC109171	SmLINC161649	GeoMean 099690 and 023150
Day 0 - Male BR1		0.0250517	0.00105227	2.48696	0.0346193	1.44629e-05		0.00280922		0.0104602	1
Day 0 - Male BR2		0.0204406	0.000416109	2.58635	0.0467437	4.28458e-06	0.000360991	0.0022398	0.000242328	0.0122386	1
Day 0 - Male BR3		0.0263996	0.00147336	2.46797	0.0341965	2.59003e-05	1.05188e-05	0.00154304		0.0138881	1
Day 0 - Female BR1		0.0263996	0.00147336	2.46797	0.0341965	2.59003e-05	1.05188e-05	0.00154304		0.0138881	1
Day 0 - Female BR2	0.0213689	0.144085	0.0139499	3.26027	0.01764	2.82444e-05	0.0946225	0.000220285	0.00433924	0.000526356	1
Day 0 - Female BR3	0.0160959	0.182526	0.0102203	2.66877	0.0207057	1.49742e-05	0.080558	7.83073e-05	0.00453769	0.000949533	1
Day 2 - Paired Male BR1		0.0273237	0.00110733	3.18869	0.044285	2.47816e-05		0.00322376		0.00793784	1
Day 2 - Paired Male BR2	0.000218545	0.0247211	0.00158118	1.72734	0.0109107	6.46861e-06	0.000959933	0.00107252	0.00127545	0.00780467	1
Day 2 - Paired Male BR3		0.0321196	0.000769531	2.04618	0.012341	1.10643e-05	0.00107827	0.0014195	0.000719658	0.0116483	1
Day 2 - Paired Female BR1	0.00297797	0.223015	0.0019602	6.40211	0.056012	1.00008e-06	0.00771499	0.00590116	0.0104662	0.00237457	1
Day 2 - Paired Female BR2	0.0110644	0.273965	0.0165395	2.81942	0.0399793		0.0216233	0.00169488	0.010111	0.00134212	1
Day 2 - Paired Female BR3	0.00670119	0.18032	0.0238803	2.69191	0.0247796		0.0272418	0.000335895	0.005635	0.000518021	1
Day 2 - Unpaired Male BR1	5.7357e-07	0.0133206		1.66995	0.0150907	3.03432e-06	0.000587336	0.00143289	0.000331541	0.00255902	1
Day 2 - Unpaired Male BR2	6.5761e-08	0.0119388	0.000520363	1.53525	0.00764363	1.11841e-05		0.00066094		0.00673148	1
Day 2 - Unpaired Male BR3	1.29534e-05	0.0173815	0.000114982	1.46784	0.0111539	6.94158e-06		0.00125077		0.00749613	1
Day 2 - Unpaired Female BR1	0.001005	0.052486	0.00119239	5.21045	0.0382448		0.0038296	0.00757122	0.0228987	0.00181151	1
Day 2 - Unpaired Female BR2	0.00368427	0.0133742	0.00220083	3.82536	0.0229652	1.62289e-05	0.00827091	0.0220807	0.0128294	0.00411639	1
Day 2 - Unpaired Female BR3	8.73824e-05	0.0170909	0.00140622	3.78258	0.0268805		0.00306344	0.00412717	0.017612	0.00312059	1
Day 4 - Paired Male BR1		0.0245722		1.62808	0.0104756	2.61984e-05		0.00171986		0.00933267	1
Day 4 - Paired Male BR4	0.000765948	0.0182352		1.57957	0.00909654	3.0297e-05	0.000306789	0.00263655	0.000223806	0.00752653	1
Day 4 - Paired Male BR3	0.00122547	0.0182102		1.65966	0.0108278	1.30483e-05	0.000878638	0.00112506	0.000478528	0.00989482	1
Day 4 - Paired Female BR1	0.000107534	0.334578	0.0308286	1.91465	0.0161806	1.07927e-05	0.00456157	0.00243322	0.0226724	0.000886503	1
Day 4 - Paired Female BR4	0.00813663	0.0946434	0.0431443	1.93006	0.0281377	4.04855e-08	0.0180146	0.00571372	0.0069697	0.00225704	1
Day 4 - Paired Female BR3	0.00612324	0.0862804	0.0327698	4.44395	0.0264946	8.9404e-07	0.0166136	0.00316227	0.00579293	0.00181206	1
Day 4 - Unpaired Male BR1	0.00162713	0.0170575	0.00190836	1.28036	0.0118406	1.88712e-05	0.000657774	0.00263718	0.000219506	0.00740756	1
Day 4 - Unpaired Male BR4	0.000220376	0.0183119	0.00218562	1.9939	0.00768143	4.54357e-06	0.000696426	0.000398608	0.000395854	0.00900905	1
Day 4 - Unpaired Male BR3	0.00119083	0.0130439	0.00137742	1.61648	0.00959292	2.49854e-06	0.000388765	0.00173946	0.000255602	0.0105461	1
Day 4 - Unpaired Female BR1	0.000948203	0.0161106	0.00023487	3.74288	0.0470656		0.000137097	0.0317775	0.0193367	0.0055274	1
Day 4 - Unpaired Female BR4	0.000438378	0.00732882	0.00237882	5.23358	0.0347815	1.22776e-06	0.00221952	0.0158922	0.0230535	0.00451142	1
Day 4 - Unpaired Female BR3	0.00203355	0.00626508	0.00449192	2.95171	0.0370311	3.15547e-05	0.00528047	0.0145606	0.00632325	0.00339639	1
Day 8 - Paired Male BR1	0.000195102	0.0386029	0.000683322	1.37699	0.0139672	1.20957e-05		0.00292947	0.000735758	0.00484771	1
Day 8 - Paired Male BR8	0.000727131	0.0216099	0.000255304	1.43512	0.0120722	5.22732e-06	0.00045385	0.00272632	0.000458064	0.00802011	1
Day 8 - Paired Male BR3	0.00759702	0.0396367	0.00127347	1.33143	0.0107438	1.45326e-05	0.00149703	0.00170775	1.14813e-05	0.00294602	1
Day 8 - Paired Female BR1	0.00265151	0.538754	0.0186808	2.30436	0.0326004		0.00627732	0.0064538	0.00436753	0.00137251	1
Day 8 - Paired Female BR8	0.00335441	0.0465076	0.0154128	1.3758	0.0258017		0.00333124	0.0021801	0.00803368	0.000261109	1
Day 8 - Paired Female BR3	0.0110478	0.34307	0.0443961	2.70678	0.0204736		0.019414	0.00380798	0.0123151	0.000724819	1
Day 8 - Unpaired Male BR1	0.000676402	0.0402975	1.59086e-05	2.63932	0.0368251	3.34437e-06	7.69973e-05	0.0129297	0.000192458	0.0148867	1
Day 8 - Unpaired Male BR8	0.00178507	0.0197345	0.00121924	0.737236	0.000999526		0.00136224	1.27783e-07	0.000113911	0.00237729	1
Day 8 - Unpaired Male BR3	0.00107141	0.0183729		0.751091	0.00507302	8.02942e-06		0.00134678		0.000572168	1
Day 8 - Unpaired Female BR1	0.000244962	0.024973	0.000468341	3.30927	0.0985168		0.00172783	0.110837	0.00255909	0.00444535	1
Day 8 - Unpaired Female BR8	0.00146642	0.013321	0.0039787	1.62433	0.047034		0.00161959	0.0213421	0.00487577	0.00687947	1
Day 8 - Unpaired Female BR3	0.00180914	0.0184469	0.00158957	1.98094	0.0464832	4.84276e-05	0.000724624	0.0374088	0.00366879	0.00552244	1
NTC

## Sheet: Table H
Table H. The Cqs (quantification cycles) average of 3 technical replicates of the lincRNA genes and of the two Smp genes used as normalizers across all different dsRNA in vitro treatments for the study of pairing status of Schistosoma mansoni obtained in the RT-qPCR assays. BR stands for Biological Replicate; NTC stands for Non Template Control; N.D. stands for Not detected
Gene	Sample name	Gender	Average of pipeting Cqs	Gene	Sample name	Gender	Average of pipeting Cqs	Gene	Sample name	Gender	Average of pipeting Cqs	Gene	Sample name	Gender	Average of pipeting Cqs
SmLINC101519	No dsRNA BR1	Male	28.8605	SmLINC110998	No dsRNA BR1	Male	32.435	SmLINC175062	No dsRNA BR1	Male	34.5267	SmLINC130991	No dsRNA BR1	Male	31.0786
	No dsRNA BR2		28.9824		No dsRNA BR2		32.4599		No dsRNA BR2		32.5515		No dsRNA BR2		29.0907
	No dsRNA BR3		28.9946		No dsRNA BR3		32.4848		No dsRNA BR3		33.5413		No dsRNA BR3		30.0868
	No dsRNA BR4		29.3767		No dsRNA BR4		32.5096		No dsRNA BR4		33.4507		No dsRNA BR4		29.9957
	dsmCherry BR1		28.7059		dsmCherry BR1		32.76		dsmCherry BR1		33.55		dsmCherry BR1		30.0956
	dsmCherry BR2		28.8277		dsmCherry BR2		32.7849		dsmCherry BR2		33.5749		dsmCherry BR2		30.1206
	dsmCherry BR3		28.8399		dsmCherry BR3		32.8098		dsmCherry BR3		32.5646		dsmCherry BR3		29.1038
	dsmCherry BR4		29.2221		dsmCherry BR4		32.8346		dsmCherry BR4		34.5032		dsmCherry BR4		31.0549
	dslinc101519 BR1		30.5125		dslinc110998 BR1		35.87		dslinc175062 BR1		36.4		dslinc130991 BR1		32.964
	dslinc101519 BR2		30.6344		dslinc110998 BR2		35.8949		dslinc175062 BR2		35.4249		dslinc130991 BR2		31.9826
	dslinc101519 BR3		30.6466		dslinc110998 BR3		34.8846		dslinc175062 BR3		35.4146		dslinc130991 BR3		31.9722
	dslinc101519 BR4		31.0287		dslinc110998 BR4		36.8891		dslinc175062 BR4		36.3489		dslinc130991 BR4		32.9126
	No dsRNA BR1	Female	30.8715		No dsRNA BR1	Female	26.9133		No dsRNA BR1	Female	29.1035		No dsRNA BR1	Female	32.2267
	No dsRNA BR2		30.9933		No dsRNA BR2		26.9382		No dsRNA BR2		29.1284		No dsRNA BR2		32.2519
	No dsRNA BR3		31.0055		No dsRNA BR3		25.9279		No dsRNA BR3		28.1181		No dsRNA BR3		31.2265
	No dsRNA BR4		31.3877		No dsRNA BR4		27.6779		No dsRNA BR4		29.965		No dsRNA BR4		33.1011
	dsmCherry BR1		30.2982		dsmCherry BR1		26.63		dsmCherry BR1		28.6335		dsmCherry BR1		31.7496
	dsmCherry BR2		30.42		dsmCherry BR2		26.6549		dsmCherry BR2		28.6584		dsmCherry BR2		31.7749
	dsmCherry BR3		30.4322		dsmCherry BR3		25.6446		dsmCherry BR3		27.6481		dsmCherry BR3		30.7495
	dsmCherry BR4		30.8144		dsmCherry BR4		27.3866		dsmCherry BR4		29.4817		dsmCherry BR4		32.6105
	dslinc101519 BR1		32.2248		dslinc110998 BR1		30.0933		dslinc175062 BR1		29.0902		dslinc130991 BR1		32.2131
	dslinc101519 BR2		32.3467		dslinc110998 BR2		30.1182		dslinc175062 BR2		31.1151		dslinc130991 BR2		34.2684
	dslinc101519 BR3		32.3589		dslinc110998 BR3		29.1079		dslinc175062 BR3		30.1048		dslinc130991 BR3		33.2429
	dslinc101519 BR4		32.741		dslinc110998 BR4		30.9483		dslinc175062 BR4		29.9513		dslinc130991 BR4		33.0872
Smp_099690	No dsRNA BR1	Male	25.11	Smp_099690	No dsRNA BR1	Male	25.11	Smp_099690	No dsRNA BR1	Male	25.11	Smp_099690	No dsRNA BR1	Male	25.11
	No dsRNA BR2		24.8565		No dsRNA BR2		24.8565		No dsRNA BR2		24.8565		No dsRNA BR2		24.8565
	No dsRNA BR3		25.075		No dsRNA BR3		25.075		No dsRNA BR3		25.075		No dsRNA BR3		25.075
	No dsRNA BR4		25.6504		No dsRNA BR4		25.6504		No dsRNA BR4		25.6504		No dsRNA BR4		25.6504
	dsmCherry BR1		24.5933		dsmCherry BR1		24.5933		dsmCherry BR1		24.5933		dsmCherry BR1		24.5933
	dsmCherry BR2		24.3398		dsmCherry BR2		24.3398		dsmCherry BR2		24.3398		dsmCherry BR2		24.3398
	dsmCherry BR3		24.5584		dsmCherry BR3		24.5584		dsmCherry BR3		24.5584		dsmCherry BR3		24.5584
	dsmCherry BR4		25.889		dsmCherry BR4		25.889		dsmCherry BR4		25.889		dsmCherry BR4		25.889
	dslinc101519 BR1		24.9433		dsLINC110998 BR1		25.205		dslinc175062 BR1		25.1283		dslinc130991 BR1		25.2418
	dslinc101519 BR2		24.6898		dsLINC110998 BR2		24.9515		dslinc175062 BR2		24.8748		dslinc130991 BR2		24.9883
	dslinc101519 BR3		24.9084		dsLINC110998 BR3		25.1701		dslinc175062 BR3		25.0934		dslinc130991 BR3		25.2068
	dslinc101519 BR4		25.3663		dsLINC110998 BR4		25.628		dslinc175062 BR4		25.5513		dslinc130991 BR4		25.6648
	No dsRNA BR1	Female	25.0033		No dsRNA BR1	Female	25.0033		No dsRNA BR1	Female	25.0033		No dsRNA BR1	Female	25.0033
	No dsRNA BR2		24.7498		No dsRNA BR2		24.7498		No dsRNA BR2		24.7498		No dsRNA BR2		24.7498
	No dsRNA BR3		24.9684		No dsRNA BR3		24.9684		No dsRNA BR3		24.9684		No dsRNA BR3		24.9684
	No dsRNA BR4		24.5379		No dsRNA BR4		24.5379		No dsRNA BR4		24.5379		No dsRNA BR4		24.5379
	dsmCherry BR1		24.7167		dsmCherry BR1		24.7167		dsmCherry BR1		24.7167		dsmCherry BR1		24.7167
	dsmCherry BR2		24.4632		dsmCherry BR2		24.4632		dsmCherry BR2		24.4632		dsmCherry BR2		24.4632
	dsmCherry BR3		24.6817		dsmCherry BR3		24.6817		dsmCherry BR3		24.6817		dsmCherry BR3		24.6817
	dsmCherry BR4		25.1274		dsmCherry BR4		25.1274		dsmCherry BR4		25.1274		dsmCherry BR4		25.1274
	dslinc101519 BR1		24.59		dsLINC110998 BR1		24.8517		dslinc175062 BR1		24.775		dslinc130991 BR1		24.8885
	dslinc101519 BR2		24.3365		dsLINC110998 BR2		24.5982		dslinc175062 BR2		24.5215		dslinc130991 BR2		24.635
	dslinc101519 BR3		24.555		dsLINC110998 BR3		24.8167		dslinc175062 BR3		24.74		dslinc130991 BR3		24.8535
	dslinc101519 BR4		24.9938		dsLINC110998 BR4		25.2555		dslinc175062 BR4		25.1788		dslinc130991 BR4		25.2923
Smp_023150	No dsRNA BR1	Male	27.1	Smp_023150	No dsRNA BR1	Male	27.1	Smp_023150	No dsRNA BR1	Male	27.1	Smp_023150	No dsRNA BR1	Male	27.1
	No dsRNA BR2		26.8465		No dsRNA BR2		26.8465		No dsRNA BR2		26.8465		No dsRNA BR2		26.8465
	No dsRNA BR3		27.065		No dsRNA BR3		27.065		No dsRNA BR3		27.065		No dsRNA BR3		27.065
	No dsRNA BR4		26.9649		No dsRNA BR4		26.9649		No dsRNA BR4		26.9649		No dsRNA BR4		26.9649
	dsmCherry BR1		27.4667		dsmCherry BR1		27.4667		dsmCherry BR1		27.4667		dsmCherry BR1		27.4667
	dsmCherry BR2		27.2132		dsmCherry BR2		27.2132		dsmCherry BR2		27.2132		dsmCherry BR2		27.2132
	dsmCherry BR3		26.4317		dsmCherry BR3		26.4317		dsmCherry BR3		26.4317		dsmCherry BR3		26.4317
	dsmCherry BR4		27.1889		dsmCherry BR4		27.1889		dsmCherry BR4		27.1889		dsmCherry BR4		27.1889
	dslinc101519 BR1		27.27		dsLINC110998 BR1		27.5317		dslinc175062 BR1		27.455		dslinc130991 BR1		27.5685
	dslinc101519 BR2		27.0165		dsLINC110998 BR2		27.2782		dslinc175062 BR2		27.2015		dslinc130991 BR2		27.315
	dslinc101519 BR3		27.235		dsLINC110998 BR3		27.4967		dslinc175062 BR3		27.42		dslinc130991 BR3		27.5335
	dslinc101519 BR4		26.9816		dsLINC110998 BR4		27.2433		dslinc175062 BR4		27.1666		dslinc130991 BR4		27.2801
	No dsRNA BR1	Female	27.9167		No dsRNA BR1	Female	27.9167		No dsRNA BR1	Female	27.9167		No dsRNA BR1	Female	27.9167
	No dsRNA BR2		27.6632		No dsRNA BR2		27.6632		No dsRNA BR2		27.6632		No dsRNA BR2		27.6632
	No dsRNA BR3		26.8817		No dsRNA BR3		26.8817		No dsRNA BR3		26.8817		No dsRNA BR3		26.8817
	No dsRNA BR4		27.6633		No dsRNA BR4		27.6633		No dsRNA BR4		27.6633		No dsRNA BR4		27.6633
	dsmCherry BR1		27.7967		dsmCherry BR1		27.7967		dsmCherry BR1		27.7967		dsmCherry BR1		27.7967
	dsmCherry BR2		26.5432		dsmCherry BR2		26.5432		dsmCherry BR2		26.5432		dsmCherry BR2		26.5432
	dsmCherry BR3		26.7617		dsmCherry BR3		26.7617		dsmCherry BR3		26.7617		dsmCherry BR3		26.7617
	dsmCherry BR4		27.4826		dsmCherry BR4		27.4826		dsmCherry BR4		27.4826		dsmCherry BR4		27.4826
	dslinc101519 BR1		27.09		dsLINC110998 BR1		27.3517		dslinc175062 BR1		27.275		dslinc130991 BR1		27.3885
	dslinc101519 BR2		27.8365		dsLINC110998 BR2		28.0982		dslinc175062 BR2		28.0215		dslinc130991 BR2		28.135
	dslinc101519 BR3		27.055		dsLINC110998 BR3		27.3167		dslinc175062 BR3		27.24		dslinc130991 BR3		27.3535
	dslinc101519 BR4		26.7919		dsLINC110998 BR4		27.0535		dslinc175062 BR4		26.9768		dslinc130991 BR4		27.0903

## Sheet: Table I
Table I. The Cqs (quantification cycles) average of 3 technical replicates of the lincRNA genes and the Smps used as reference genes across all different dsRNA treatment groups for the study of pairing status of Schistosoma mansoni obtained in the RT-qPCR assays. For each condition the different mice used for the in vivo silencing are listed in Sample_ID (Mx, mice number x). NTC stands for Non Te…
Gender	Group	Sample_ID	SmLINC101519	SmLINC110998	SmLINC175062	Smp_101310.1	Smp_196510.1	Smp_023150.1	Smp_099690.1	Gender	Group	Sample_ID	SmLINC101519	SmLINC110998	SmLINC175062	Smp_101310.1	Smp_196510.1	Smp_023150.1	Smp_099690.1
Male	dsmCherry	M1	28.7	34.425	24.55	22.74	13.1333	22.9967	19.5633	Female	dsmCherry	M40	26.22	23.6233	23.595	22.3633	13.5033	23.99	21.0133
		M2	28.6	32.88	28.05	23.68	14.86	24.4467	20.9067			M41	26.7333	22.45	21.2133	22.1867	13.655	23.4067	21.1133
		M3	28.4	32.48	23.7	22.83	13.7633	23.5933	19.9867			M42	27.6	22.89	22.93	22.3933	13.83	23.7933	21.3567
		M4	28.7667	35.68	23.6667	22.76	13.37	23.5367	19.9033			M43	25.5667	23.6	21.5067	22.74	13.2433	23.7167	21.28
		M5	29.5667	33.52	24.9333	23.1867	13.58	23.94	20.4767			M44	28.0067	21.89	24.0433	22.76	13.55	23.02	21.6
		M6	29.9667	N.D.	24.4667	23.295	14.0033	24.1133	20.4167			M45	26.13	21.9333	23.83	22.8067	13.5567	23.5633	21.42
		M7	30.3	34.61	24.0567	23.78	13.8467	24.4767	21.1233			M46	26.38	24.8	24.0667	23.6	13.555	25.0833	21.9567
		M8	28.75	N.D.	24.36	23.39	13.7333	23.7667	20.64			M47	27.6433	22.5	23.9267	22.96	14.0233	24.585	21.9633
		M9	29.9333	33.79	25.3333	23.7633	13.7	24.0967	20.4833		dsLINC101519	M48	28.66			22.85	13.6967	24.43	21.6967
	dsLINC101519	M10	30.8833			23.2133	13.5167	23.57	20.12			M49	28.9867			24.0533	14.2567	25.4933	22.4867
		M11	31.715			23.5367	13.3667	24.0033	20.5467			M50	28.9667			23.51	13.3967	24.6533	21.9567
		M12	31.485			22.7933	13.47	23.3533	19.75			M51	27.9033			23.1933	13.4333	23.76	21.7033
		M13	31.675			24.1033	14.6867	24.7667	21.2933			M52	27.95			22.71	13.62	24.4833	21.5933
		M14	31.2333			22.8567	13.8333	23.6033	20.2367			M53	29.1267			24.27	14.5467	25.5033	22.31
		M15	32.38			24.0967	14.87	24.595	21.34			M54	29.6067			24.745	14.1167	25.515	23.0967
		M16	31.39			24.2433	13.7833	24.8567	21.21		dsLINC110998	M55		27.51		25.3933	14.51	26.38	23.4767
	dsLINC110998	M17		35.425		23.94	14.1633	24.7967	21.1133			M56		27.0933		25.6867	14.8133	26.8567	24.44
		M18		35.34		22.8333	13.4733	23.98	20.5133			M57		25.3833		23.9067	14.2733	24.8433	22.3933
		M19		36.655		22.9733	13.84	23.8033	20.34			M58		26.1933		25.94	15.6633	27.6333	23.3867
		M20		35.415		23.4267	13.6333	23.7867	20.4533			M59		26.5		23.9567	14.2733	25.1233	21.835
		M21		35.61		22.7833	13.505	23.75	20.6167			M60		26.35		26.34	15.8133	27.83	23.85
		M22		34.49		23.8067	13.87	24.68	21.5			M61		25.55		25.0333	14.7567	27.02	23.0033
		M23		35.795		23.8833	14.405	24.8	20.9467			M62		27.1		25.5933	15.375	26.79	23.2233
		M24		34.47		22.3667	14.4633	23.54	20.2167		dsLINC175062	M71			28.0567	26.41	15.3633	28.1967	24.6567
	dsLINC175062	M33			26.685	22.515	13.7	23.1933	19.165			M72			28.5867	25.6767	15.5033	27.4833	23.8667
		M34			25.4833	21.765	13.575	22.8033	19.6033			M73			25.43	23.6133	13.335	25.0467	22.2533
		M35			26.4	21.8533	13.2867	22.5667	19.4833			M74			27.51	24.8167	15.2867	26.7	22.95
		M36			24.44	20.785	12.495	22.32	18.92			M75			28.92	25.9667	15.7233	27.58	23.9033
		M37			25.1233	22.2767	13.4333	22.7667	19.5933			M76			25.6867	24.3033	15.0333	25.7433	22.8467
		M38			25.0867	22.6433	12.685	23.2033	20.1067			M77			28.45	25.1233	16.1767	26.8833	23.3967
		M39			26.36	22.9233	14.0367	23.75	20.22	NTC			38.68	33.4	32.6933	N.D.	34.25	35.68	37.735

## Sheet: Table J
Table J. The Cqs (quantification cycles) average of 3 technical replicates of the candidate reference genes across all 14 different samples for the study of the pairing status of Schistosoma mansoni obtained in the RT-qPCR assays. BR stands for Biological Replicate; NTC stands for Non Template Control; N.D. stands for Not detected
	Smp_124430	Smp_136780	Smp_033540	Smp_065190	Smp_072950	Smp_153340	Smp_099690	Smp_302480	Smp_023150	Smp_315740	Smp_073410	Smp_166290	Smp_310830
Day 0 - Male BR1	26.3133	25.6767	25.9333	30.5633	24.7867	24.4367	25.4367	25.185	26.135	27.6267	22.7367	29.87	25.57
Day 0 - Male BR2	26.61	25.5467	26.13	30.6233	24.72	24.3967	25.23	24.995	25.6467	27.6033	22.6767	29.96	25.12
Day 0 - Male BR3	26.2767	25.6567	25.7167	29.935	24.58	24.2	25.1167	24.87	25.7433	27.3433	22.54	30.1667	25.0733
Day 0 - Female BR1	25.99	25.53	26.1	30.38	23.9233	23.9533	25.7367	24.71	26.13	26.79	23.2033	30.81	25.53
Day 0 - Female BR2	25.7533	25.41	25.9767	30.9867	23.9167	24.0333	25.9033	24.9633	25.4333	26.715	23.06	31.08	25.5767
Day 0 - Female BR3	25.7133	25.3833	25.8333	30.7067	23.93	23.8167	25.58	24.8033	25.62	26.6367	22.85	31.075	25.35
Day 2 - Paired Male BR1	25.97	25.2	25.5067	29.665	24.2933	23.7867	25.2267	24.52	25.7467	27.475	22.3667	30.13	25.0033
Day 2 - Paired Male BR2	26.2333	25.53	25.49	30.6067	24.2833	24.35	25.4833	25.35	26.3133	27.505	22.55	30.3033	25.95
Day 2 - Paired Male BR3	25.67	24.9333	24.9433	30.03	23.7833	23.62	24.7533	24.26	25.2267	26.5833	21.9133	28.9367	24.72
Day 2 - Paired Female BR1	25.785	25.09	25.7	29.7867	24.1933	23.5967	25.05	24.2267	25.1367	27.3	22.57	29.7	24.73
Day 2 - Paired Female BR2	25.5	25.16	25.7733	29.555	23.7867	23.4033	24.7367	23.71	24.7933	27.1933	22.4533	29.6233	24.4467
Day 2 - Paired Female BR3	26.4533	26.505	26.5133	31.1467	24.6367	24.33	25.93	24.9867	26.0033	27.845	23.2533	31.5467	25.68
Day 2 - Unpaired Male BR1	25.6133	24.8	25.2667	28.73	23.6967	23.7467	24.7933	24.1233	24.775	27.36	21.8967	29.4633	24.6933
Day 2 - Unpaired Male BR2	25.4767	24.74	25.0733	29.765	23.65	23.5933	24.6767	23.8	25.03	26.4	21.8633	29.1467	24.505
Day 2 - Unpaired Male BR3	25.0433	24.47	24.7233	28.905	23.4933	23.02	23.9233	23.73	24.73	26.29	21.5433	28.8567	23.605
Day 2 - Unpaired Female BR1	26.44	25.4633	25.59	31.355	23.62	23.6367	25.22	24.675	24.8367	27.285	22.4533	29.9267	24.5033
Day 2 - Unpaired Female BR2	26.67	25.64	26.4	30.365	24.36	24.18	25.4667	24.4967	25.31	27.72	22.7767	29.8333	24.885
Day 2 - Unpaired Female BR3	25.1	24.6367	24.9467	28.845	23.5533	23.4433	24.52	23.9233	24.7267	26.4167	21.8167	29.2933	24.25
Day 4 - Paired Male BR1	25.0067	24.61	24.7767	29.2633	23.4233	23.3	24.41	23.5667	24.98	26.2233	21.43	28.7833	24.37
Day 4 - Paired Male BR4	25.965	25.0167	25.5033	29.695	24.3967	23.68	25.03	24.45	25.62	27.1533	22.1533	29.73	24.7367
Day 4 - Paired Male BR3	25.9767	25.3267	25.8533	30.7367	24.4733	23.8833	25.0967	24.725	25.2033	27.365	22.65	29.6433	25
Day 4 - Paired Female BR1	26.4733	25.66	26.2767	30.8033	24.1567	23.7833	25.485	25.09	25.6067	27.3133	22.58	30.08	25.53
Day 4 - Paired Female BR4	29.9	28.6	29.45	33.765	27.69	26.82	28.79	27.775	29.51	31.6	26.6433	34.27	28.3233
Day 4 - Paired Female BR3	25.815	25.3333	25.65	30.2167	24.17	24.2667	25.6067	25.52	25.48	26.83	22.4333	30.47	24.585
Day 4 - Unpaired Male BR1	25.56	25.1467	25.35	30.095	24.475	24.805	25.1133	24.3667	25.485	26.84	22.0367	29.695	25.66
Day 4 - Unpaired Male BR4	27.835	27.17	27.235	31.505	25.4067	25.5867	26.3967	25.77	26.7733	27.9133	23.46	31.3733	26.6367
Day 4 - Unpaired Male BR3	25.705	24.75	25.565	29.6	23.86	23.4667	24.6133	24.0433	24.805	26.55	21.9933	29.33	24.6033
Day 4 - Unpaired Female BR1	26.645	25.3	25.66	29.435	24	23.6133	24.95	24.5033	26.27	27.8567	22.5267	30.39	25.445
Day 4 - Unpaired Female BR4	25.4033	24.6133	25.2	29.41	23.5	23.545	24.7167	24.66	24.76	26.88	22.0333	29.4733	24.4833
Day 4 - Unpaired Female BR3	25.8467	25.34	25.87	29.77	24.2167	24.54	25.69	25.39	25.265	27.3667	22.7667	30.5033	25.3967
Day 8 - Paired Male BR1	25.685	24.4067	24.885	29.465	23.5733	23.0667	24.3233	23.7867	24.7033	26.6133	21.7067	29.435	24.345
Day 8 - Paired Male BR8	27.53	25.795	26.03	36.2567	27.49	28.4033	29.3667	28.49	29.4933	31.285	26.6733	36.025	30.81
Day 8 - Paired Male BR3	25.31	24.6	24.9633	29.17	23.64	23.65	24.62	23.96	24.7	26.7467	21.7	30.075	24.7
Day 8 - Paired Female BR1	26.72	25.585	25.59	29.7	24.725	24.74	26.29	25.58	27.145	28.9467	23.5767	30.37	26.1533
Day 8 - Paired Female BR8	27.2867	26.6767	26.6	30.745	25.2633	25.34	27.15	26.85	26.875	29.76	24.6633	31.48	27.1833
Day 8 - Paired Female BR3	27.63	26.585	26.4867	30.6167	25.45	24.73	26.5367	25.44	26.27	28.525	23.8567	31.2	26.5667
Day 8 - Unpaired Male BR1	26.66	25.5	25.915	29.5533	24.39	24.4067	25.52	24.7067	25.77	27.63	22.575	31.445	25.78
Day 8 - Unpaired Male BR8	27.8367	25.89	26.52	31.38	25.5033	25.6667	26.6633	26.4767	26.545	29.025	23.54	31.6567	26.86
Day 8 - Unpaired Male BR3	27.6767	26.4133	28.205	32.985	27.055	27.515	27.985	28.095	28.105	30.335	25.5033	33.715	28.85
Day 8 - Unpaired Female BR1	26.48	25.695	26.505	30.73	25.115	24.675	25.9033	25.645	26.41	28.11	23.48	31.42	26.265
Day 8 - Unpaired Female BR8	27.795	26.67	26.6667	30.595	25.6367	25.12	26.2333	26.0933	27.1033	28.6867	23.92	31.47	26.7333
Day 8 - Unpaired Female BR3	26.32	25.67	26.4967	30.705	24.87	24.47	25.835	25.5133	26.635	27.9067	23.495	31.3067	26.0333
NTC	#DIV/0!	38.335	#DIV/0!	#DIV/0!	#DIV/0!	33.78	#DIV/0!	38.24	#DIV/0!	35.47	#DIV/0!	#DIV/0!	37.19
Efficiency (1-2)	1.98165	1.81833	1.97568	1.97123	1.92893	1.99706	1.86075	1.98416	1.99509	1.99588	1.99292	1.9971	1.97157
Corrected CP Values = log2( E^CP)
	Smp_124430	Smp_136780	Smp_033540	Smp_065190	Smp_072950	Smp_153340	Smp_099690	Smp_302480	Smp_023150	Smp_315740	Smp_073410	Smp_166290	Smp_310830
Day 0 - Male BR1	25.9635	22.1491	25.4756	29.9244	23.4928	24.3848	22.7882	24.8961	26.0424	27.5444	22.6204	29.8075	25.0418
Day 0 - Male BR2	26.2562	22.0369	25.6688	29.9831	23.4296	24.3448	22.6031	24.7083	25.5558	27.5211	22.5607	29.8973	24.6011
Day 0 - Male BR3	25.9273	22.1318	25.2628	29.3092	23.2969	24.1486	22.5016	24.5847	25.6521	27.2619	22.4248	30.1035	24.5554
Day 0 - Female BR1	25.6445	22.0225	25.6393	29.7449	22.6745	23.9024	23.057	24.4265	26.0374	26.7102	23.0847	30.7455	25.0026
Day 0 - Female BR2	25.4109	21.919	25.5182	30.3389	22.6682	23.9823	23.2063	24.677	25.3432	26.6354	22.9421	31.015	25.0483
Day 0 - Female BR3	25.3715	21.896	25.3774	30.0647	22.6809	23.7661	22.9166	24.5188	25.5292	26.5573	22.7332	31.01	24.8263
Day 2 - Paired Male BR1	25.6247	21.7379	25.0565	29.0448	23.0252	23.7361	22.6001	24.2387	25.6554	27.3932	22.2523	30.0669	24.4868
Day 2 - Paired Male BR2	25.8846	22.0225	25.0401	29.9668	23.0158	24.2983	22.83	25.0592	26.2201	27.4231	22.4347	30.2399	25.4139
Day 2 - Paired Male BR3	25.3287	21.5079	24.5031	29.4022	22.5419	23.5698	22.1761	23.9817	25.1373	26.5042	21.8013	28.8761	24.2093
Day 2 - Paired Female BR1	25.4422	21.643	25.2464	29.164	22.9305	23.5465	22.4418	23.9487	25.0476	27.2187	22.4546	29.6378	24.2191
Day 2 - Paired Female BR2	25.161	21.7034	25.3184	28.9371	22.545	23.3536	22.1611	23.438	24.7055	27.1124	22.3385	29.5613	23.9416
Day 2 - Paired Female BR3	26.1016	22.8636	26.0454	30.4955	23.3506	24.2783	23.2302	24.7	25.9112	27.7621	23.1344	31.4806	25.1495
Day 2 - Unpaired Male BR1	25.2728	21.3928	24.8207	28.1294	22.4597	23.6962	22.2119	23.8466	24.6872	27.2785	21.7847	29.4017	24.1832
Day 2 - Unpaired Male BR2	25.138	21.3411	24.6308	29.1428	22.4155	23.5432	22.1074	23.527	24.9413	26.3214	21.7515	29.0857	23.9988
Day 2 - Unpaired Male BR3	24.7104	21.1082	24.287	28.3007	22.267	22.9711	21.4325	23.4578	24.6424	26.2117	21.4332	28.7963	23.1174
Day 2 - Unpaired Female BR1	26.0885	21.965	25.1383	30.6995	22.387	23.5865	22.5941	24.3919	24.7487	27.2037	22.3385	29.864	23.9971
Day 2 - Unpaired Female BR2	26.3154	22.1174	25.934	29.7302	23.0884	24.1286	22.8151	24.2157	25.2203	27.6375	22.6602	29.7709	24.3709
Day 2 - Unpaired Female BR3	24.7663	21.2519	24.5064	28.242	22.3239	23.3935	21.967	23.6489	24.639	26.338	21.7051	29.232	23.749
Day 4 - Paired Male BR1	24.6742	21.2289	24.3394	28.6516	22.2006	23.2505	21.8685	23.2963	24.8915	26.1452	21.3204	28.7231	23.8666
Day 4 - Paired Male BR4	25.6198	21.5797	25.0532	29.0742	23.1232	23.6297	22.4239	24.1695	25.5292	27.0725	22.0401	29.6678	24.2257
Day 4 - Paired Male BR3	25.6313	21.8471	25.397	30.0941	23.1958	23.8326	22.4836	24.4414	25.114	27.2835	22.5342	29.5813	24.4836
Day 4 - Paired Female BR1	26.1214	22.1347	25.8129	30.1594	22.8957	23.7328	22.8315	24.8022	25.5159	27.232	22.4646	30.017	25.0026
Day 4 - Paired Female BR4	29.5025	24.6708	28.9302	33.0591	26.2446	26.763	25.7924	27.4564	29.4054	31.5059	26.5071	34.1983	27.7382
Day 4 - Paired Female BR3	25.4718	21.8529	25.1973	29.585	22.9083	24.2151	22.9405	25.2272	25.3897	26.7501	22.3186	30.4062	24.0771
Day 4 - Unpaired Male BR1	25.2202	21.6919	24.9026	29.4659	23.1974	24.7523	22.4986	24.0871	25.3947	26.7601	21.924	29.6328	25.1299
Day 4 - Unpaired Male BR4	27.4649	23.4372	26.7543	30.8464	24.0805	25.5323	23.6483	25.4744	26.6785	27.8302	23.3401	31.3077	26.0864
Day 4 - Unpaired Male BR3	25.3633	21.3497	25.1138	28.9812	22.6145	23.4168	22.0506	23.7675	24.7171	26.4709	21.8809	29.2686	24.0951
Day 4 - Unpaired Female BR1	26.2908	21.8241	25.2071	28.8197	22.7472	23.5632	22.3522	24.2222	26.1769	27.7737	22.4115	30.3264	24.9194
Day 4 - Unpaired Female BR4	25.0656	21.2318	24.7552	28.7952	22.2733	23.495	22.1432	24.3771	24.6723	26.8	21.9207	29.4116	23.9776
Day 4 - Unpaired Female BR3	25.503	21.8586	25.4134	29.1476	22.9526	24.4879	23.0152	25.0987	25.1755	27.2852	22.6503	30.4395	24.872
Day 8 - Paired Male BR1	25.3435	21.0535	24.4458	28.849	22.3428	23.0177	21.7908	23.5138	24.6158	26.5341	21.5957	29.3734	23.8421
Day 8 - Paired Male BR8	27.164	22.2511	25.5706	35.4987	26.055	28.343	26.309	28.1632	29.3888	31.1918	26.537	35.9496	30.1735
Day 8 - Paired Male BR3	24.9735	21.2203	24.5227	28.5602	22.406	23.5998	22.0566	23.6851	24.6125	26.667	21.5891	30.0121	24.1897
Day 8 - Paired Female BR1	26.3648	22.07	25.1383	29.0791	23.4344	24.6874	23.5527	25.2866	27.0488	28.8605	23.4561	30.3064	25.6131
Day 8 - Paired Female BR8	26.9239	23.0117	26.1305	30.1023	23.9446	25.2862	24.3232	26.542	26.7798	29.6714	24.5372	31.4141	26.6218
Day 8 - Paired Female BR3	27.2627	22.9326	26.0192	29.9766	24.1215	24.6775	23.7737	25.1482	26.1769	28.4401	23.7347	31.1347	26.0179
Day 8 - Unpaired Male BR1	26.3056	21.9967	25.4576	28.9355	23.1169	24.3548	22.8629	24.4232	25.6787	27.5477	22.4596	31.3792	25.2474
Day 8 - Unpaired Male BR8	27.4666	22.3331	26.0519	30.724	24.1721	25.6121	23.8872	26.1729	26.4509	28.9386	23.4196	31.5904	26.3051
Day 8 - Unpaired Male BR3	27.3087	22.7845	27.7072	32.2954	25.6427	27.4565	25.0712	27.7727	28.0054	30.2447	25.3729	33.6444	28.254
Day 8 - Unpaired Female BR1	26.1279	22.1649	26.0372	30.0876	23.804	24.6226	23.2063	25.3508	26.3164	28.0263	23.3599	31.3542	25.7224
Day 8 - Unpaired Female BR8	27.4255	23.0059	26.196	29.9554	24.2984	25.0666	23.502	25.794	27.0073	28.6012	23.7977	31.4041	26.1811
Day 8 - Unpaired Female BR3	25.9701	22.1433	26.029	30.0631	23.5718	24.418	23.1451	25.2207	26.5406	27.8236	23.3749	31.2411	25.4955
NTC	#DIV/0!	33.0683	#DIV/0!	#DIV/0!	#DIV/0!	33.7082	#DIV/0!	37.8013	#DIV/0!	35.3644	#DIV/0!	#DIV/0!	36.4217

[truncated: 3 more sheets: Table K, Table L, Table M]
