# Supplementary material for: Long non-coding RNAs are essential for Schistosoma mansoni pairing-dependent adult worm homeostasis and fertility
Source: PLoS Pathog. 2023 May 5;19(5):e1011369. doi: 10.1371/journal.ppat.1011369 (PMC10191282; doi:10.1371/journal.ppat.1011369)
Supplement: S2 Appendix — (XLSX) [file ppat.1011369.s003.xlsx]

## Sheet: Table O
Table O. List of S. mansoni transcripts Differentially Expressed (DE) between bF and sF samples. bF: bi-sex female; sF: single-sex female. ERSnnnnnn corresponds to the SRA RNA-Seq library accession number.
transcript_ID	ERS420099 bF	ERS420100 bF	ERS420101 bF	ERS420108 sF	ERS420109 sF	ERS420110 sF	log2FoldChange (LFC)	LFC Standard Error	pvalue	p value adjusted
SmLINC003067-IBu	5.65	8.6	11.17	0.19	0.67	0	5.72954	1.0412	3.73766e-08	3.04072e-07
SmLINC003147-IBu	1.69	0.71	1.72	0	0	0	7.08034	1.73167	4.33722e-05	0.000219716
SmLINC004121-IBu	1.02	0.21	0.25	0.12	0.12	0.16	2.45801	0.691493	0.0003785	0.00158878
SmLINC004664-IBu	2.23	1.17	2.69	0.11	0.62	0.57	3.02764	0.907552	0.00084979	0.00331016
SmLINC004983-IBu	3.51	1.15	1.12	0.4	0.48	0.52	2.66489	0.514283	2.19799e-07	1.60533e-06
SmLINC100087-IBu	26.37	19.67	15.21	14.12	19.29	17.83	1.02168	0.243156	2.64839e-05	0.000139346
SmLINC100194-IBu	6.81	0.12	0.15	0.07	0	0	7.57879	2.01932	0.000174641	0.000787173
SmLINC100872-IBu	2.21	1.83	9.73	0.71	2	0.57	3.00791	0.895736	0.000784983	0.00308886
SmLINC100909-IBu	3.18	1.27	1.75	0	0	0	7.50972	1.54699	1.20755e-06	7.92598e-06
SmLINC101161-IBu	2.05	1.49	2.19	0.11	0.26	0.11	4.36728	0.548511	1.69192e-15	2.837e-14
SmLINC101164-IBu	0.43	0.21	0.3	0.05	0.06	0	3.8818	1.07323	0.000298122	0.00128209
SmLINC103334-IBu	17.49	13.38	13.66	14.36	15.56	13.65	0.822157	0.194694	2.41267e-05	0.000127832
SmLINC103762-IBu	1.66	1.16	1.51	0	0.14	0	5.53945	1.1338	1.03049e-06	6.84016e-06
SmLINC104009-IBu	13.01	5.87	7.09	6.25	7.74	8.04	0.950239	0.224639	2.33615e-05	0.000124125
SmLINC104382-IBu	1.6	0.67	0.44	0	0	0.09	5.66344	1.6529	0.000611739	0.00246453
SmLINC106419-IBu	7.75	3.48	5.93	4.16	5.33	3.66	1.13017	0.334808	0.000736607	0.00291669
SmLINC106767-IBu	1.51	1.85	1.67	0.46	1.07	0.84	1.91958	0.528461	0.000280805	0.0012134
SmLINC107258-IBu	18.09	10.72	12	11.51	13.06	10.28	0.976586	0.253185	0.000114694	0.000538646
SmLINC108307-IBu	1.04	0.39	0.36	0.05	0.03	0	5.00004	1.41575	0.000412839	0.00172145
SmLINC108315-IBu	2.75	0.41	0.7	0	0	0	6.66289	1.92317	0.000531149	0.0021666
SmLINC108823-IBu	6.43	2.02	1.93	0.48	1.16	0.77	2.70707	0.581437	3.22681e-06	1.99304e-05
SmLINC108830-IBu	0.61	0.04	0.19	0	0	0	7.03494	2.01936	0.000494443	0.00202736
SmLINC109028-IBu	4.74	0.97	2	0.15	0.13	0.14	4.83428	0.8873	5.08504e-08	4.05496e-07
SmLINC109171-IBu	2.06	1.1	1.68	0	0	0	8.38565	1.40027	2.11669e-09	2.00159e-08
SmLINC109855-IBu	17.59	11.45	5.86	4.11	3.84	4.33	2.21508	0.358043	6.14606e-10	6.21202e-09
SmLINC109947-IBu	1.83	0.81	0.92	0	0.18	0	4.74437	1.35128	0.00044641	0.00184762
SmLINC109951-IBu	3.14	3.76	4.02	1.34	1.14	1.36	2.38911	0.43244	3.3002e-08	2.70108e-07
SmLINC109952-IBu	1.47	2.88	2.07	0	0.13	0.06	5.79181	0.916349	2.60656e-10	2.72774e-09
SmLINC109956-IBu	0.45	0.66	0.38	0	0	0.06	5.59359	1.70017	0.00100182	0.00384226
SmLINC109983-IBu	2.42	4.88	5.46	0.08	0.83	0.07	4.60235	1.00022	4.19761e-06	2.53558e-05
SmLINC110998-IBu	23.77	9.96	17.09	0	1.26	0.75	5.27434	0.87328	1.54409e-09	1.49188e-08
SmLINC111065-IBu	59.08	55.35	42.32	30.48	21.2	17.43	1.97504	0.321858	8.44254e-10	8.3898e-09
SmLINC112782-IBu	3.52	1.94	0.99	0.11	0.07	0	5.85144	0.99958	4.80166e-09	4.33891e-08
SmLINC114091-IBu	6.78	10.61	15.02	0.3	2.46	0.55	4.2118	0.922097	4.93261e-06	2.94572e-05
SmLINC114092-IBu	13	12.78	16.93	1.05	3.64	0.93	3.73359	0.627577	2.69442e-09	2.51395e-08
SmLINC114366-IBu	4.28	1.65	2.49	0.12	0.07	0	6.17159	1.25814	9.3262e-07	6.23206e-06
SmLINC114378-IBu	15.65	0.68	1.39	0	0.24	0	6.36568	1.78889	0.000373047	0.00156797
SmLINC114379-IBu	3.62	0.73	0.69	0.07	0.29	0	4.23007	1.25884	0.000778609	0.00306761
SmLINC114882-IBu	1.59	0.83	0.73	0	0	0	7.55135	1.51846	6.5916e-07	4.51631e-06
SmLINC115064-IBu	2.25	1.53	1.46	0.6	0.84	0.44	2.21868	0.430187	2.50282e-07	1.81189e-06
SmLINC116011-IBu	4.18	3.12	2.98	0.48	0.65	0.21	3.65838	0.561854	7.45193e-11	8.20188e-10
SmLINC116019-IBu	13.88	3.19	3.07	0.09	0.67	0.45	4.60264	0.752324	9.48186e-10	9.36365e-09
SmLINC117353-IBu	3.16	1.89	1.59	0.27	0.25	0.07	4.24803	0.598985	1.32143e-12	1.72286e-11
SmLINC117610-IBu	71.97	30.33	53.52	15.96	28.64	22.5	1.96155	0.339003	7.19828e-09	6.37076e-08
SmLINC117759-IBu	194.04	148.15	254.55	74.22	138.47	82.87	1.85036	0.405198	4.95773e-06	2.95978e-05
SmLINC118384-IBu	8.71	2.1	2.23	0.36	0.75	1.46	2.93916	0.745776	8.11156e-05	0.000391735
SmLINC118988-IBu	5.97	3.32	2.76	1.76	2.32	3.39	1.40898	0.435299	0.00120876	0.00455022
SmLINC120088-IBu	12.91	1.8	6.41	0	1.01	0	4.93409	1.4917	0.000940641	0.00362674
SmLINC120090-IBu	8.34	7.16	7.2	0.35	0.82	0	4.97651	0.863254	8.17419e-09	7.20417e-08
SmLINC120094-IBu	7.23	2.02	1.91	0	0	0	8.5869	1.44544	2.83839e-09	2.63917e-08
SmLINC121213-IBu	14.37	2.58	6.9	0.25	0	0	7.4054	1.48745	6.40489e-07	4.39315e-06
SmLINC121214-IBu	2.2	1.93	3.67	0	0	0	6.73717	1.84615	0.000262946	0.00114407
SmLINC122018-IBu	0.76	0.97	0.64	0	0.08	0.11	4.40261	1.17576	0.000180774	0.000811339
SmLINC122519-IBu	86.72	14.2	29.49	10.2	9.38	5.77	2.94699	0.545615	6.61834e-08	5.18887e-07
SmLINC122520-IBu	295.22	197.35	300.23	111.17	155.11	137.63	1.78194	0.265044	1.77792e-11	2.07125e-10
SmLINC122851-IBu	6.4	1.07	1.01	0.42	0.19	0.74	3.19726	0.827385	0.000111411	0.000524659
SmLINC123269-IBu	0	2.09	4.35	0	0.07	0	7.03944	2.17419	0.00120485	0.0045382
SmLINC123555-IBu	199.58	85.8	111.59	72	87.16	91.32	1.38425	0.184395	6.04985e-14	8.88516e-13
SmLINC124324-IBu	5.8	7.55	7.53	0.17	0.23	0.11	6.16353	0.508772	8.84738e-34	4.78542e-32
SmLINC124761-IBu	16.18	10.8	13.18	1.42	4.09	1.81	3.20183	0.567015	1.63456e-08	1.39074e-07
SmLINC124763-IBu	2.12	1.09	0.76	0	0	0	6.59744	1.81167	0.000270905	0.00117545
SmLINC125121-IBu	10.42	3.67	4.65	0.84	0.84	0	4.1198	1.00775	4.34918e-05	0.000220263
SmLINC126161-IBu	1.62	2.71	1.66	0.34	0.1	0.3	3.98106	1.09803	0.000288255	0.00124247
SmLINC126643-IBu	5.44	0.43	0.74	0.29	0.07	0.05	4.52047	1.19028	0.000145975	0.000671066
SmLINC126865-IBu	6.33	0.6	0.59	0	0.03	0	8.20652	1.61736	3.895e-07	2.74629e-06
SmLINC127030-IBu	3.73	1.43	1.6	0.72	1.12	1.37	1.74934	0.496839	0.000430031	0.00178568
SmLINC127898-IBu	2.42	0.93	1.54	0.88	0.79	1.39	1.40861	0.394009	0.000350117	0.00148014
SmLINC127975-IBu	13.45	7.8	8.12	7.87	9.5	9.17	0.887419	0.190737	3.27817e-06	2.02147e-05
SmLINC128218-IBu	1	0.32	0.23	0.03	0	0	5.82951	1.65862	0.000440278	0.00182463
SmLINC128637-IBu	8408.68	608.87	863.04	21.07	24.27	29.78	7.49367	0.965537	8.41638e-15	1.34117e-13
SmLINC129747-IBu	1.6	0.49	0.24	0.06	0	0.02	5.68791	1.19382	1.89353e-06	1.21062e-05
SmLINC129803-IBu	58.97	7.3	28.02	2.52	2.55	3.82	4.05079	0.538087	5.14707e-14	7.61244e-13
SmLINC129909-IBu	6.55	6.11	7.51	0	0	0	10.1808	1.28502	2.32462e-15	3.87048e-14
SmLINC131048-IBu	8.76	10.95	4.7	0	1.02	0	5.2461	1.286	4.51541e-05	0.000228193
SmLINC131066-IBu	1.88	8.54	8.25	0	0.45	0	6.20974	1.37605	6.39983e-06	3.75093e-05
SmLINC131068-IBu	16.76	18.6	12.75	0	1.39	2.85	4.33797	0.906161	1.69129e-06	1.08756e-05
SmLINC131984-IBu	104.78	46.2	46.96	54.95	62.8	61.9	0.825975	0.229365	0.000316821	0.00135573
SmLINC132029-IBu	6.93	4.54	4.61	0.07	0.5	0.11	5.25224	0.690735	2.87476e-14	4.34335e-13
SmLINC132031-IBu	2.31	1.61	4.86	0	0	0	9.00525	1.51385	2.70492e-09	2.5225e-08
SmLINC132033-IBu	3.22	2.03	1.83	0.08	0.26	0.03	4.98947	0.714013	2.78964e-12	3.51837e-11
SmLINC132934-IBu	1.7	0.39	0.66	0	0.16	0.03	4.42021	1.15875	0.000136389	0.000632218
SmLINC134035-IBu	0.58	0.3	0.38	0	0.05	0.05	4.27572	1.0609	5.57161e-05	0.000277642
SmLINC134036-IBu	1.46	0.88	1.54	0.26	0.29	0	3.58456	1.04299	0.000588626	0.00237901
SmLINC135171-IBu	12.04	17.05	20.88	2.5	3.56	1.04	3.68107	0.60361	1.07114e-09	1.05284e-08
SmLINC135183-IBu	4.21	1.1	1.18	0.43	0.45	0.61	2.70936	0.72293	0.000178429	0.000802338
SmLINC135720-IBu	4.52	5.42	7.42	0.21	0.06	0.09	6.54866	0.960545	9.25416e-12	1.1067e-10
SmLINC135763-IBu	1.94	0.9	0.64	0	0	0	6.28696	1.92719	0.00110533	0.00420095
SmLINC135789-IBu	7.76	2.16	2.18	0	0.3	0	5.65358	1.31554	1.72699e-05	9.39203e-05
SmLINC135801-IBu	1.02	1.52	1.56	0.09	0.17	0	4.81106	0.974436	7.92214e-07	5.35369e-06
SmLINC135985-IBu	15.22	5.97	4.97	0.28	0.65	0.12	5.21528	0.647622	8.08013e-16	1.3818e-14
SmLINC135986-IBu	8.39	2.31	1.15	0	0	0	8.98464	1.5143	2.9712e-09	2.7586e-08
SmLINC136248-IBu	0.48	0.12	0.18	0.07	0.06	0.1	2.36557	0.715854	0.0009513	0.00366038
SmLINC136992-IBu	283.6	86.85	145.73	42.13	62.16	53.17	2.39905	0.305117	3.75831e-15	6.1494e-14
SmLINC137034-IBu	182.66	188.97	244.81	31.65	68.99	53.33	2.85939	0.37776	3.75196e-14	5.61488e-13
SmLINC137036-IBu	117.06	44.53	82.58	25.96	26.84	9.75	2.68452	0.48298	2.72502e-08	2.25568e-07
SmLINC137058-IBu	0.11	0.13	0.09	0	0.02	0	5.13248	1.56428	0.00103425	0.00395385
SmLINC137272-IBu	76.73	38.36	42.8	47.18	53.12	56.94	0.731473	0.147816	7.47748e-07	5.07552e-06
SmLINC137899-IBu	9.26	14.54	17.33	6.6	7.29	4.93	2.02557	0.521477	0.000102624	0.000487158
SmLINC137904-IBu	6.1	3.42	1.37	0	0	0	6.80149	1.81785	0.000182916	0.000819595
SmLINC138359-IBu	8.22	6.6	6.91	2.71	2.83	5.94	1.74278	0.437602	6.81762e-05	0.000333758
SmLINC140814-IBu	1.62	2.87	1.27	0	0	0.27	5.34315	1.42046	0.000168862	0.000764583
SmLINC140815-IBu	1.22	0.48	1.03	0.3	0.34	0.28	2.3019	0.70113	0.00102661	0.00392778
SmLINC140938-IBu	0.41	0.19	0.37	0.04	0.03	0	4.53776	1.07475	2.41965e-05	0.00012813
SmLINC141471-IBu	5.58	4.55	4.76	0.37	0.75	0.49	3.96514	0.543492	2.9717e-13	4.07072e-12
SmLINC142336-IBu	1.33	0.23	0.23	0	0	0	7.2251	1.80646	6.34546e-05	0.000312584
SmLINC142474-IBu	1.26	1.19	0.82	0.06	0.28	0.05	3.72916	0.978412	0.000138162	0.000639184
SmLINC142502-IBu	19.53	12.32	9.75	0.15	0.57	0.22	6.08825	0.468543	1.32317e-38	9.07573e-37
SmLINC142669-IBu	6.63	6.17	8.51	0.28	0.9	0.5	4.44859	0.690174	1.15144e-10	1.23993e-09
SmLINC142738-IBu	1.37	3.9	7.18	0.11	0.63	0	4.98247	1.26316	7.99862e-05	0.000386872
SmLINC142807-IBu	1.55	5.22	5.04	0	0	0	7.35353	1.83079	5.90445e-05	0.000292457
SmLINC142881-IBu	26.17	22.46	27.11	0.92	1.83	1.92	4.81936	0.539661	4.24669e-19	9.1357e-18
SmLINC143493-IBu	829	493.11	660.33	197.61	304.43	289.54	2.10381	0.224372	6.82483e-21	1.66496e-19
SmLINC144910-IBu	2.2	0.57	0.35	0	0	0	6.46718	1.98605	0.00112874	0.00427792
SmLINC145190-IBu	3.08	2.09	5.99	0.94	1.38	0.67	2.76056	0.743682	0.000205612	0.000912219
SmLINC145455-IBu	1.67	0.6	1.41	0	0	0	7.86941	1.5363	3.01793e-07	2.15757e-06
SmLINC145458-IBu	1.21	0.85	0.82	0.32	0.19	0.23	2.74091	0.760224	0.000311671	0.0013352
SmLINC146898-IBu	0.25	0.14	0.07	0.02	0.02	0.03	3.36867	0.892252	0.000159709	0.000726507
SmLINC146956-IBu	17.94	10.27	12.68	6.75	12.59	8.39	1.31068	0.359332	0.000264743	0.00115056
SmLINC147166-IBu	4.46	1.92	2.21	0.12	0	0	7.08444	1.39576	3.86081e-07	2.72619e-06
SmLINC147178-IBu	69.15	52.99	52.79	57.91	48.27	54.03	0.924201	0.227466	4.84417e-05	0.000243831
SmLINC147195-IBu	2.72	2.04	1.49	1.33	1.48	1.08	1.43517	0.433311	0.000926004	0.00357686
SmLINC148327-IBu	2.02	0.94	0.6	0	0	0.11	5.72317	1.64058	0.000485745	0.00199428
SmLINC148411-IBu	0.42	0.41	1.14	0	0.11	0	4.98282	1.46837	0.000690245	0.00275153
SmLINC149334-IBu	0	1.02	1.48	0	0	0.04	7.43933	2.12419	0.000461425	0.00190517
SmLINC149979-IBu	6.55	3.51	2.61	0.6	0	0.6	4.14466	1.03834	6.5618e-05	0.000321984
SmLINC149980-IBu	0.66	0.74	0.49	0	0	0	6.27581	1.94139	0.0012265	0.00460784
SmLINC150454-IBu	191.86	121.97	157.88	81.39	73.54	68.4	1.86227	0.215696	5.93553e-18	1.17784e-16
SmLINC150481-IBu	1.8	0.97	0.61	0.27	0	0.12	3.91473	1.20463	0.00115512	0.00437003
SmLINC151033-IBu	11.33	4.68	6.71	4.57	4.97	4.65	1.38894	0.28204	8.45265e-07	5.69253e-06
SmLINC151171-IBu	19.22	1.59	2.82	0.66	0.96	0.64	3.77822	1.03753	0.000270987	0.00117554
SmLINC151258-IBu	2.34	0.29	0.32	0	0.06	0	5.9087	1.63641	0.000305294	0.00131025
SmLINC151825-IBu	231.55	105.46	108.74	45.16	49.95	28.49	2.54201	0.29071	2.2472e-18	4.61908e-17
SmLINC154250-IBu	8.13	18.23	16.59	2.64	1.27	0	4.32239	1.082	6.47475e-05	0.00031796
SmLINC154295-IBu	7.47	3.35	3.83	2.66	2.15	1.75	1.85868	0.399701	3.31653e-06	2.04312e-05
SmLINC154352-IBu	7.04	2.12	3.14	0.41	0.06	0.28	4.79447	0.854356	2.00236e-08	1.68399e-07
SmLINC155270-IBu	2.6	1.18	3.47	0.19	0.25	0.17	4.3705	0.793039	3.56647e-08	2.91021e-07
SmLINC155586-IBu	607.73	396.79	576.34	29.76	72.97	39.64	4.26639	0.372953	2.65408e-30	1.19346e-28
SmLINC157799-IBu	522.42	339.32	466.43	134.62	206.6	171.24	2.16738	0.240178	1.8126e-19	3.96698e-18
SmLINC157906-IBu	0.23	0.65	0.92	0	0.1	0	5.03308	1.53412	0.00103527	0.00395695
SmLINC158377-IBu	0.9	0.92	0.77	0.19	0.34	0.56	2.09225	0.585134	0.000349334	0.00147749
SmLINC158853-IBu	14.66	9.88	16.15	4.92	8.12	6.21	1.89322	0.384758	8.63022e-07	5.8018e-06
SmLINC159325-IBu	14.87	6.43	11.49	0	0.25	0.37	6.41554	1.25116	2.93358e-07	2.10362e-06
SmLINC160292-IBu	20.94	12.33	10.96	7.57	13.35	9.28	1.2708	0.336703	0.000160488	0.000729635
SmLINC161138-IBu	0.22	0.08	0.14	0.01	0.02	0.03	3.70884	0.761471	1.11247e-06	7.34574e-06
SmLINC161400-IBu	27.07	14.49	12.41	9.41	7.19	1.55	2.25941	0.689034	0.00104139	0.00397872
SmLINC161895-IBu	81.11	32.43	64.15	19.44	32.12	20.72	2.04401	0.377401	6.09393e-08	4.8038e-07
SmLINC161896-IBu	2.8	4.21	4.76	1.7	2.44	1.24	2.00291	0.578995	0.000541605	0.0022064
SmLINC162385-IBu	4.53	2.85	0.74	0	0.22	0	5.56699	1.5873	0.000452852	0.00187264
SmLINC162527-IBu	2.2	0.61	0.64	0.12	0.07	0.11	4.18798	0.964885	1.42232e-05	7.88e-05
SmLINC163907-IBu	28.47	9.62	7.01	0	0.59	0.48	5.82673	0.911549	1.63596e-10	1.73991e-09
SmLINC163909-IBu	2.94	1.8	4.01	0	0	0	6.99281	1.77996	8.54286e-05	0.000411409
SmLINC164547-IBu	6.07	2.42	4.37	0.16	0.37	0	5.18503	1.02802	4.56582e-07	3.18715e-06
SmLINC166126-IBu	2.52	2.45	2.11	1.38	1.91	1.6	1.34497	0.391536	0.000592289	0.00239279
SmLINC166530-IBu	19.74	7.86	8.92	5.56	8.89	3.94	1.66183	0.423643	8.75575e-05	0.000421126
SmLINC166540-IBu	3.08	2.11	1.8	0	0	0	8.30793	1.38007	1.74479e-09	1.66905e-08
SmLINC167138-IBu	2.21	1.11	1.41	0.35	0.24	0.14	3.41457	0.549323	5.101e-10	5.20858e-09
SmLINC169437-IBu	8.34	1.87	1.08	0	0.56	0	4.81309	1.49377	0.00127254	0.0047544
SmLINC173018-IBu	5.68	0	0	0	0	0	21.6882	3.70904	4.99368e-09	4.4974e-08
SmLINC173153-IBu	3.32	1.23	1.92	0	0	0.19	5.89383	1.3721	1.74316e-05	9.46909e-05
SmLINC173994-IBu	0.93	1.05	0.86	0.24	0.09	0.25	3.12664	0.936576	0.000842709	0.00328596
SmLINC174178-IBu	5.53	2.54	2	1.84	2.15	1.33	1.5804	0.43058	0.000242177	0.00106102
SmLINC174552-IBu	2.41	1.95	1.75	0.67	1.06	0.67	2.1283	0.404302	1.40844e-07	1.05643e-06
SmLINC174854-IBu	17.12	7.68	8.75	0	0	0.25	7.92717	1.12015	1.47409e-12	1.90672e-11
SmLINC175062-IBu	30.89	10.95	15.41	0.21	0.06	0.38	7.25502	0.685719	3.68306e-26	1.25855e-24
SmLINC175508-IBu	9.22	3.29	2.59	1.65	2.7	2.72	1.72277	0.496005	0.000514125	0.00210396
SmLINC175979-IBu	22.9	6.74	5.04	0.05	0.56	0	6.33798	1.06028	2.26349e-09	2.13079e-08
SmLINC176407-IBu	2.24	47.79	31.43	0.87	0.52	1.16	6.04573	1.20243	4.95867e-07	3.44829e-06
SmLINC176663-IBu	3.46	1.02	0.84	0	0.11	0	5.91572	1.28173	3.92311e-06	2.38791e-05
SmLINC176664-IBu	1.59	2.47	0.43	0	0.09	0.08	5.36796	1.36685	8.59222e-05	0.000413576
SmLINC177432-IBu	2.28	1.85	2.92	0.85	0.74	0.15	2.8348	0.829524	0.000632264	0.00254019
SmLINC178039-IBu	1.76	0.28	0.37	0.05	0	0	6.84761	1.59255	1.70977e-05	9.3091e-05
SmLINC178229-IBu	5.74	3.54	3.01	0.7	0	0	5.00121	1.4111	0.000393823	0.00164762
SmLINC178417-IBu	74.07	17.71	36.49	5.03	4.01	21.86	2.7535	0.721001	0.000133993	0.00062172
SmLINC178470-IBu	11.96	5.63	5.67	5.55	6.74	7.78	0.918054	0.221506	3.40418e-05	0.000175502
SmLINC178542-IBu	36.9	16.42	16.9	19.56	20.51	23.52	0.841365	0.190647	1.01846e-05	5.7726e-05
SmLNCA100566-IBu	1.57	0.84	0.87	0.69	1.1	0.96	0.981891	0.251778	9.62599e-05	0.000459827
SmLNCA100762-IBu	3.59	1	1.06	0.3	0.15	0.23	3.74939	0.97581	0.000121866	0.00056936
SmLNCA100786-IBu	6.09	6.36	4.5	0.57	0.35	0	5.04693	1.41453	0.000359845	0.00151821
SmLNCA101867-IBu	0.63	0.64	0.51	0	0	0	7.24327	1.61404	7.20053e-06	4.18267e-05
SmLNCA101869-IBu	4.51	0.4	0.61	0	0	0	7.40593	1.89912	9.63225e-05	0.00046001
SmLNCA101964-IBu	21.45	7.42	8.09	0.45	1.22	1.43	4.22081	0.477057	8.94224e-19	1.87678e-17
SmLNCA102742-IBu	2.75	2.77	3.02	2.14	2.18	2.11	1.2551	0.323739	0.000105805	0.000500457
SmLNCA105412-IBu	2.39	1.6	2.15	0.33	0.75	0.89	2.44588	0.646269	0.000153946	0.000703779
SmLNCA106388-IBu	14.38	11.32	9.74	0.11	1.3	0.29	5.09385	0.758021	1.81808e-11	2.11543e-10
SmLNCA106569-IBu	0.62	0.34	0.44	0.07	0.13	0.11	2.82235	0.808515	0.00048162	0.00197992
SmLNCA107185-IBu	1.75	0.44	1.37	0	0.1	0	5.32269	1.60203	0.000892218	0.00346261
SmLNCA107186-IBu	1.02	0.43	0.47	0.29	0.38	0.33	1.61183	0.476496	0.000717852	0.00285018
SmLNCA107597-IBu	14.69	4.97	3.94	0	0.79	0.17	5.08899	1.02878	7.55043e-07	5.12136e-06
SmLNCA107744-IBu	4.98	4.21	3.69	0.24	0.68	0	4.51893	0.95776	2.37912e-06	1.49831e-05
SmLNCA107746-IBu	13.73	19.39	21.1	3.86	3.86	3.04	3.20741	0.420804	2.49573e-14	3.78276e-13
SmLNCA107748-IBu	4.11	3.21	3.29	0.58	0.92	0.51	3.17119	0.337386	5.49348e-21	1.35237e-19
SmLNCA108365-IBu	10.91	6.36	8.33	1.2	1.52	1.41	3.39529	0.400722	2.39298e-17	4.54378e-16
SmLNCA108719-IBu	1.85	0.61	0.94	0.02	0	0	7.96136	1.34222	3.00207e-09	2.78453e-08
SmLNCA108725-IBu	3.7	3.8	3.09	0.16	0.45	0.15	4.56051	0.558954	3.37797e-16	5.95423e-15
SmLNCA108959-IBu	0.89	0.71	0.3	0.06	0.02	0.04	4.92513	1.18122	3.0524e-05	0.000158707
SmLNCA109741-IBu	595.5	472.2	568.36	288.53	297.54	258.53	1.76317	0.22	1.10687e-15	1.87592e-14
SmLNCA110542-IBu	2.4	0.4	1.65	0.19	0.11	0.08	4.25937	1.13768	0.000181189	0.000813009
SmLNCA111102-IBu	0.87	0.52	0.66	0.55	0.5	0.48	1.1936	0.261919	5.18581e-06	3.08234e-05
SmLNCA111978-IBu	26.72	21.71	26.2	9.94	12.3	11.55	1.9596	0.262005	7.4743e-14	1.08676e-12
SmLNCA112669-IBu	1.2	1.02	2.91	0.54	0.31	0.16	3.32835	0.965994	0.000569968	0.00231248
SmLNCA112720-IBu	1.19	1.22	0.67	0	0.2	0.2	3.67554	1.00622	0.000259364	0.00113082
SmLNCA112846-IBu	0.79	0.53	0.61	0.56	0.44	0.66	1.00651	0.245671	4.18566e-05	0.000212629
SmLNCA112855-IBu	3.27	3.05	2.71	2.48	2.76	2.4	1.05302	0.28661	0.000238727	0.00104736
SmLNCA113215-IBu	15.73	9.53	15.26	5.15	7	4.19	2.10063	0.313571	2.09787e-11	2.43201e-10
SmLNCA113270-IBu	1.68	1.21	1.46	0.55	1.12	0.99	1.49591	0.37834	7.68939e-05	0.000372869
SmLNCA114095-IBu	0	7.04	5.97	0	0	0	8.6536	2.35447	0.000237481	0.00104213
SmLNCA114170-IBu	3.59	1.93	1.98	2.16	2.15	1.67	1.04944	0.207838	4.43377e-07	3.10069e-06
SmLNCA114876-IBu	51.5	22.31	17.22	23.91	24.08	14.75	1.19152	0.328155	0.000282377	0.00121936
SmLNCA117278-IBu	24.83	8.81	6.01	1.15	1.6	1.92	3.70715	0.453221	2.84898e-16	5.04527e-15
SmLNCA117761-IBu	32.33	91.33	77.56	26.46	23.03	8.85	2.70647	0.656263	3.72256e-05	0.000190362
SmLNCA118594-IBu	15.49	14.1	14.73	13.24	13.38	13.16	0.977785	0.220491	9.22558e-06	5.27164e-05
SmLNCA118894-IBu	0.8	0.86	0.45	0	0	0	6.57764	1.85322	0.000386241	0.00161912
SmLNCA119766-IBu	2.26	0.98	1.43	0	0.09	0	5.78889	1.61144	0.000327673	0.00139711
SmLNCA119793-IBu	271.89	136.4	147.24	1.67	5.51	1.41	6.70782	0.498351	2.68776e-41	2.17444e-39
SmLNCA119794-IBu	121.87	65.75	47.75	1.97	2.74	0	6.30366	1.43053	1.05049e-05	5.93816e-05
SmLNCA119795-IBu	2.77	2.19	0.53	0	0	0	7.98076	1.61202	7.39156e-07	5.019e-06
SmLNCA119796-IBu	215.07	2428.64	2680.37	41.83	140.85	22.36	5.68699	1.23745	4.31215e-06	2.59813e-05
SmLNCA119823-IBu	0.23	0.36	0.44	0.08	0.09	0.15	2.61351	0.759614	0.000580491	0.00235014
SmLNCA120038-IBu	4.74	1.41	6.15	0	0	0	7.98912	1.6549	1.38226e-06	8.983e-06
SmLNCA121149-IBu	4.03	1.99	2.16	1.42	1.83	1.81	1.40799	0.235936	2.40621e-09	2.25729e-08
SmLNCA121150-IBu	1.48	0.9	0.71	0.72	0.84	0.68	1.1834	0.341793	0.000535519	0.00218348
SmLNCA121599-IBu	20.56	8.02	11.69	1.68	4.5	6.42	2.36175	0.570927	3.52331e-05	0.000180856
SmLNCA121871-IBu	24.76	13.03	8.46	1.94	1.5	4.17	3.31589	0.463464	8.39356e-13	1.10768e-11
SmLNCA122457-IBu	3.83	3.93	6.36	0.37	1.17	0.11	3.89614	0.943561	3.64046e-05	0.000186617
SmLNCA124251-IBu	1.94	0.9	1.22	1.01	1.36	1.28	0.882157	0.24739	0.000362665	0.00152909
SmLNCA124633-IBu	0.25	0.03	0.04	0	0	0	7.26422	1.88587	0.000117191	0.00054901
SmLNCA126159-IBu	36.41	15.78	15.7	5.26	9.21	7.66	2.29875	0.309368	1.08226e-13	1.55214e-12
SmLNCA126213-IBu	0.58	0.17	0.12	0.08	0.08	0.11	2.26199	0.702865	0.00128981	0.00481132
SmLNCA126374-IBu	508.27	321.77	314.05	293.39	330.81	404.58	0.913009	0.137833	3.49509e-11	3.98587e-10
SmLNCA126563-IBu	101.77	34.37	45.39	18.01	17.57	10.35	2.64672	0.340829	8.13102e-15	1.29897e-13
SmLNCA128023-IBu	3.01	2.51	8.49	1.25	1.64	1.9	2.47938	0.721313	0.000587507	0.0023755
SmLNCA129261-IBu	159.57	97.93	119.01	47.59	62.26	60.88	1.91301	0.178483	8.3635e-27	2.99866e-25
SmLNCA129440-IBu	1.46	0.68	0.62	0.69	0.7	0.83	1.00767	0.24322	3.42718e-05	0.000176496
SmLNCA129468-IBu	1.83	0.82	0.78	0.85	0.85	1.15	0.950496	0.272366	0.000483425	0.00198562
SmLNCA129750-IBu	0.73	0.15	0.17	0.1	0.07	0.04	2.84231	0.713968	6.86241e-05	0.000335777
SmLNCA129827-IBu	13.4	10.14	8.24	7.71	7.04	7.51	1.28694	0.189071	9.9892e-12	1.19084e-10
SmLNCA130305-IBu	108.62	74.15	123.28	40.03	55.95	26.96	2.12594	0.392531	6.09515e-08	4.8038e-07
SmLNCA130857-IBu	1.66	0.61	1.11	0	0	0.2	4.84228	1.40763	0.000581654	0.00235408
SmLNCA130949-IBu	31.96	10.85	13.59	7.82	12.08	10.84	1.54312	0.303587	3.7157e-07	2.62961e-06
SmLNCA131103-IBu	14.23	4	5.13	1.8	2.71	3.01	2.26641	0.434497	1.82657e-07	1.34863e-06
SmLNCA131196-IBu	9.39	6.16	7.87	7.29	7.02	5.95	0.995627	0.280023	0.000377233	0.00158416
SmLNCA131460-IBu	1.05	0.88	0.74	0.11	0.13	0.44	2.79207	0.778894	0.000337512	0.00143399
SmLNCA131807-IBu	25.36	19.39	15.73	12.36	13.51	11.21	1.46853	0.224338	5.90806e-11	6.5637e-10
SmLNCA132811-IBu	33.14	10.01	7.94	8.54	9.52	9.06	1.51459	0.380548	6.89106e-05	0.000337092
SmLNCA132938-IBu	1.06	0.11	0.26	0.03	0.04	0.12	3.48942	0.924919	0.000161503	0.000733721
SmLNCA132941-IBu	2.34	1.13	1.33	0.21	0.02	0.45	3.57955	0.932211	0.00012311	0.000574744
SmLNCA133760-IBu	18.74	13.22	15.56	1.14	1.52	1.18	4.3983	0.295932	5.77086e-50	7.91653e-48
SmLNCA133885-IBu	0.92	0.5	0.44	0.4	0.59	0.57	0.964524	0.298111	0.00121448	0.00456813
SmLNCA134712-IBu	1.28	1.2	1.29	1.08	1.16	1.19	0.965926	0.253673	0.000140228	0.000647318
SmLNCA135579-IBu	535.8	3930.01	3695.04	47.47	194.02	36.89	5.84761	1.13511	2.58297e-07	1.86634e-06
SmLNCA135674-IBu	1.97	2.1	2.75	0	0	0	7.47682	1.62425	4.15952e-06	2.51658e-05
SmLNCA135675-IBu	15.36	7.6	8.26	0.29	0.66	0.77	4.91763	0.519199	2.75666e-21	6.93968e-20
SmLNCA135695-IBu	46.57	14.78	18.84	0.15	0.46	0	7.56746	0.68863	4.30934e-28	1.68206e-26
SmLNCA135719-IBu	5.09	0.97	2.89	0.29	0	0	5.80255	1.71113	0.000696235	0.00277273
SmLNCA135785-IBu	15.56	11.26	11.1	0.02	1	0.36	5.55366	1.20681	4.18612e-06	2.52945e-05
SmLNCA135786-IBu	8.31	6.17	4.15	0.49	0.66	0.39	4.32257	0.304358	8.86976e-46	9.22601e-44
SmLNCA135995-IBu	64.42	137.11	127.18	0.66	3.67	1.39	6.69211	0.70892	3.73261e-21	9.28543e-20
SmLNCA136532-IBu	9.54	4.88	4.44	5.64	5.92	6.65	0.759709	0.168686	6.6783e-06	3.89846e-05
SmLNCA138802-IBu	1.85	1.88	1.29	0.13	0.3	0.16	3.8243	0.743678	2.71226e-07	1.9538e-06
SmLNCA139616-IBu	7.4	2.91	3.54	0.78	1.06	0.53	3.21777	0.396002	4.45037e-16	7.77213e-15
SmLNCA139663-IBu	1.36	0.78	0.91	0.43	0.43	0.31	2.11642	0.318793	3.16128e-11	3.62046e-10
SmLNCA139841-IBu	24.15	6.75	8.45	1.84	3.98	2.58	2.86103	0.538324	1.06829e-07	8.14488e-07
SmLNCA140217-IBu	0.22	0.66	0.39	0.02	0	0	7.19389	1.55578	3.76474e-06	2.29978e-05
SmLNCA140344-IBu	135.52	53.04	58.33	39.57	45.39	48.13	1.5738	0.222768	1.609e-12	2.07351e-11
SmLNCA140501-IBu	37.79	22.58	47.79	2.82	6.65	4.47	3.76925	0.502077	6.03473e-14	8.86984e-13
SmLNCA140605-IBu	5.41	4.61	3.52	0.85	0.8	0	3.77201	0.961186	8.6973e-05	0.000418527
SmLNCA141042-IBu	2.45	2.28	4.17	1.11	0.62	0.33	2.96513	0.718139	3.64493e-05	0.000186795
SmLNCA141045-IBu	2.71	2.27	0.73	0.32	0.37	0.2	3.4012	0.725354	2.74522e-06	1.71178e-05
SmLNCA141052-IBu	1.69	1.41	2.28	0	0.08	0.26	4.86134	1.26506	0.000121654	0.000568616
SmLNCA141982-IBu	0.66	0.21	0.44	0.25	0.22	0.27	1.57578	0.483198	0.00110963	0.00421391
SmLNCA141999-IBu	41.92	18.88	15.86	18	26.51	17.21	0.986372	0.285914	0.00056081	0.00227826
SmLNCA142258-IBu	628.89	164.54	252.62	75.74	123.05	160.88	2.19813	0.382374	8.99635e-09	7.89203e-08
SmLNCA142426-IBu	7.89	8.21	12.02	3.69	3.67	1.21	2.56376	0.60089	1.98477e-05	0.000106653
SmLNCA142428-IBu	184.58	194.25	391.25	109.01	134.3	34.18	2.35024	0.603568	9.86423e-05	0.000469549
SmLNCA142429-IBu	234.83	284.82	577.55	112.41	221.96	103.46	2.23176	0.548375	4.70601e-05	0.000237159
SmLNCA142615-IBu	8.37	5.69	3.75	3.44	2.64	0.95	2.05228	0.516322	7.04352e-05	0.000343928
SmLNCA143848-IBu	4.97	1.46	1.49	1.05	0.83	0.71	2.22334	0.465061	1.74643e-06	1.12149e-05
SmLNCA144024-IBu	1.9	1.79	2.7	0.33	0	0	5.18521	1.41937	0.000259018	0.00112983
SmLNCA144045-IBu	92.89	42.83	54.21	1.58	3.57	0	5.882	0.77122	2.40521e-14	3.6514e-13
SmLNCA144046-IBu	4.16	3.52	3.07	0.17	0.2	0.31	4.77596	0.915703	1.83203e-07	1.35213e-06
SmLNCA144170-IBu	0.2	0.13	0.35	0	0	0	7.17152	1.79397	6.39984e-05	0.000314727
SmLNCA144821-IBu	1.48	1.28	0.86	0.13	0	0.22	4.2895	1.32998	0.00125868	0.00471174
SmLNCA144928-IBu	56.3	23.18	32.8	13.34	19.41	11.47	2.05	0.32704	3.64922e-10	3.76887e-09
SmLNCA145041-IBu	15.12	4.96	4.47	3.91	4.55	5.6	1.43016	0.384662	0.000200846	0.000892892
SmLNCA145042-IBu	5.11	2	2.37	1.96	1.69	2.59	1.29812	0.357113	0.000277936	0.00120265
SmLNCA145716-IBu	0.79	0.4	0.7	0.3	0.3	0.26	1.91921	0.445465	1.64496e-05	9.00729e-05
SmLNCA145759-IBu	1.64	0.49	0.68	0.3	0.32	0.31	2.23998	0.491114	5.0906e-06	3.03337e-05
SmLNCA146832-IBu	182.86	168.73	208.83	2.07	9.83	3.33	6.01012	0.555279	2.66068e-27	9.85699e-26
SmLNCA147305-IBu	4.5	0.18	0	0	0	0	8.60135	2.66058	0.00122546	0.00460484
SmLNCA149332-IBu	1.87	0.8	2.41	0.1	0.14	0.12	4.60429	0.841823	4.51489e-08	3.63708e-07
SmLNCA150750-IBu	4.45	3.5	5.36	0.96	1.42	0.89	2.85681	0.513346	2.62044e-08	2.17101e-07
SmLNCA151867-IBu	9.8	3.36	2.85	0	0.21	0.29	5.62444	0.807485	3.27515e-12	4.10336e-11
SmLNCA151939-IBu	1.6	1.19	0.88	0	0	0	8.20979	1.40107	4.63847e-09	4.20148e-08
SmLNCA152462-IBu	3.25	1.3	1.58	1.19	1.16	1.73	1.29044	0.27392	2.46508e-06	1.54986e-05
SmLNCA153794-IBu	164.6	310.52	329.77	6.87	20.79	7.77	5.40342	0.562617	7.68409e-22	2.012e-20
SmLNCA153838-IBu	1.02	0.31	0.43	0	0	0	6.41347	1.88976	0.000689295	0.00274832
SmLNCA153903-IBu	0.77	0.71	0.65	0	0	0	6.66708	1.78031	0.000180475	0.000810192
SmLNCA154177-IBu	5.01	6.17	5.33	0	0.08	0	8.12493	0.89864	1.54724e-19	3.40987e-18
SmLNCA154179-IBu	12.16	3.14	4.33	0.15	0.1	0	6.81381	0.716599	1.93361e-21	4.92005e-20
SmLNCA154183-IBu	3.4	1.34	0.62	0.29	0.66	0.6	2.39436	0.553385	1.51327e-05	8.34239e-05
SmLNCA154252-IBu	0	3.14	4.36	0	0	0	8.1776	2.43815	0.000796475	0.00312693
SmLNCA154254-IBu	0.71	1.23	0.98	0	0	0	6.80288	1.80955	0.000170303	0.000770187
SmLNCA154792-IBu	0.46	1.84	1.91	0.11	0.27	0.09	4.13699	0.933812	9.41399e-06	5.36958e-05
SmLNCA155378-IBu	5.25	1.97	1.06	1.3	0.69	1.44	1.888	0.556863	0.000697837	0.00277829
SmLNCA155829-IBu	2.21	4.45	5.87	0.15	0.7	1.06	3.68237	0.850837	1.50511e-05	8.30224e-05
SmLNCA156251-IBu	0.6	0.27	0.36	0.05	0.14	0.12	2.65382	0.750404	0.000405433	0.00169207
SmLNCA157289-IBu	0.68	0.28	0.28	0.16	0.06	0.07	2.82716	0.675939	2.88245e-05	0.000150656
SmLNCA157443-IBu	11.71	4.86	4.25	5.32	5.14	3.19	1.26245	0.37923	0.000871608	0.00338957
SmLNCA158526-IBu	52.01	25.22	33.13	2.16	2.26	1.54	4.91341	0.310028	1.44536e-56	2.51028e-54
SmLNCA158527-IBu	8.41	2.76	3.55	0.08	0.75	0.27	4.40321	0.768884	1.02368e-08	8.91824e-08
SmLNCA158754-IBu	12.15	9.88	10.53	0.94	0.97	0.73	4.42742	0.445176	2.64338e-23	7.58209e-22
SmLNCA158755-IBu	3.06	3.06	2.83	0	0.18	0	6.08709	1.16928	1.93132e-07	1.41932e-06
SmLNCA158756-IBu	2.83	1.47	2.87	0	0	0	7.96331	1.50535	1.22308e-07	9.25797e-07
SmLNCA158798-IBu	0	0	2.97	0	0	0	21.4884	3.73885	9.06586e-09	7.94932e-08
SmLNCA159604-IBu	6.44	6.76	8.19	0.85	0.89	2.69	3.1638	0.58053	5.04151e-08	4.03044e-07
SmLNCA160188-IBu	1.92	0.99	1.25	1.05	0.85	0.94	1.30097	0.356593	0.00026394	0.00114786
SmLNCA160395-IBu	11.67	20.58	18.63	0.14	0.47	0	7.06622	0.882333	1.16053e-15	1.96512e-14
SmLNCA160396-IBu	1.56	1.4	1.78	0	0	0	7.8518	1.50611	1.85505e-07	1.36752e-06
SmLNCA160397-IBu	0.52	0.5	0.57	0.18	0.18	0.29	2.15517	0.632464	0.000655414	0.00262596
SmLNCA160398-IBu	5.26	1.45	0.37	0	0	0.1	6.68841	1.72903	0.000109597	0.000516887
SmLNCA160500-IBu	0.96	0.4	0.46	0	0.03	0	5.84928	1.58909	0.000232403	0.00102127
SmLNCA161071-IBu	11.96	5.24	4.72	3.84	4.46	1.27	1.8563	0.496126	0.000182858	0.000819526
SmLNCA161639-IBu	9.47	8.76	7.39	4.56	5.99	3.67	1.64637	0.302323	5.15973e-08	4.10415e-07
SmLNCA162544-IBu	0	0	1.13	0	0	0	20.5089	3.74748	4.43159e-08	3.57454e-07
SmLNCA162549-IBu	0	0.98	0	0	0	0	21.205	3.82562	2.97535e-08	2.44684e-07
SmLNCA163293-IBu	45.95	23.26	21.57	2.24	2.91	2.11	4.34675	0.203785	5.96542e-101	4.91006e-98
SmLNCA164328-IBu	17.24	20.57	19.26	5.91	6.61	3.85	2.64249	0.362429	3.07543e-13	4.20672e-12
SmLNCA165420-IBu	0.45	0.83	1.42	0	0	0	6.92134	1.91199	0.000294643	0.00126828
SmLNCA166148-IBu	22.08	12.7	13.38	17.61	13.03	12.91	0.886468	0.232346	0.000136022	0.000630672
SmLNCA168758-IBu	4.24	1.79	4.17	0	0	0	7.80309	1.55805	5.49302e-07	3.79935e-06
SmLNCA169713-IBu	0.38	0.28	0.36	0	0.04	0.02	4.86804	1.04751	3.36383e-06	2.07024e-05
SmLNCA170398-IBu	12.39	13.97	13.36	8.79	8.24	9.56	1.42784	0.2927	1.07063e-06	7.09419e-06
SmLNCA170717-IBu	3.35	1.23	1.56	1.29	0.99	1.68	1.32891	0.344988	0.000117134	0.000548876
SmLNCA171226-IBu	1.71	1.17	1.84	0	0	0	6.32597	1.93031	0.00104849	0.00400424
SmLNCA171544-IBu	2.4	1.66	3.31	0	0	0	8.18482	1.50338	5.20142e-08	4.12518e-07
SmLNCA171962-IBu	10.23	0.14	0.99	0	0	0	8.77066	2.02549	1.49018e-05	8.22227e-05
SmLNCA172709-IBu	2.07	3.09	1.67	0	0	0	7.79878	1.55792	5.55997e-07	3.83865e-06
SmLNCA172957-IBu	0.34	0.1	0.12	0	0	0	6.56867	1.83319	0.000339415	0.00144069
SmLNCA173084-IBu	3.29	2.42	2.51	0	0.22	0.08	5.34489	0.949089	1.78539e-08	1.50687e-07
SmLNCA173741-IBu	1.59	0.2	0.23	0	0	0	6.69811	2.00089	0.000815231	0.00319064
SmLNCA174222-IBu	2.41	0.71	2.05	0	0	0	7.06269	1.74696	5.28048e-05	0.000264247
SmLNCA174238-IBu	1.72	0.38	0.44	0	0.06	0	5.73935	1.70077	0.000739333	0.00292504
SmLNCA174347-IBu	0.82	1.33	1.22	0	0	0	8.09073	1.52366	1.09598e-07	8.3392e-07
SmLNCA175090-IBu	0.86	0.35	0.15	0.09	0.21	0.18	2.09341	0.649682	0.00127204	0.00475439
SmLNCA175799-IBu	12.59	5.53	7.64	3.37	5.88	4.85	1.5953	0.275136	6.70141e-09	5.94512e-08
SmLNCA176632-IBu	6.79	9.16	8.66	0	0.31	0	6.7167	1.50669	8.27622e-06	4.76947e-05
SmLNCA176735-IBu	3.21	2.78	2.8	1.74	1.73	1.27	1.70265	0.31268	5.17062e-08	4.10843e-07
SmLNCA176815-IBu	5.21	2.8	1.62	0	0.08	0	7.01438	1.43084	9.47272e-07	6.32328e-06
SmLNCA177148-IBu	5	2.33	2.41	3.09	2.55	2.21	1.01063	0.256848	8.32799e-05	0.000401522
SmLNCA177772-IBu	107.76	78.97	132.85	22.58	31.2	17.7	2.98534	0.357185	6.38132e-17	1.18089e-15
SmLNCA177774-IBu	2471.7	2901.77	4014.7	1066.23	1489.39	1468.01	2.10383	0.356158	3.48348e-09	3.20125e-08
SmLNCS100088-IBu	11.31	27.19	37.63	5.59	7.56	6.72	2.89575	0.596763	1.21958e-06	7.99722e-06
SmLNCS105110-IBu	2.52	1.42	1.79	0.33	0.44	0.3	3.15662	0.667411	2.24906e-06	1.4235e-05
SmLNCS114949-IBu	0.75	0.4	0.32	0.07	0.06	0.06	3.71962	0.893916	3.16812e-05	0.000164317
SmLNCS117439-IBu	155.44	94.54	124.91	34.2	58.52	53.94	2.13362	0.259135	1.81664e-16	3.26598e-15
SmLNCS124204-IBu	4.52	1.34	4.03	0	0.09	0	6.93011	1.51513	4.78679e-06	2.86678e-05
SmLNCS126708-IBu	1.41	1.57	2.64	0.23	0	0.28	4.58401	1.18856	0.000114889	0.00053932
SmLNCS126712-IBu	1.98	0.93	2.81	0.16	0.29	0.27	3.76896	0.789506	1.80762e-06	1.15765e-05
SmLNCS139132-IBu	0.48	0.1	0.03	0	0	0	7.7142	1.83182	2.53988e-05	0.000133935
SmLNCS140201-IBu	112.97	100.36	149.53	51.03	59.31	19.62	2.31245	0.497456	3.34287e-06	2.05868e-05
SmLNCS146469-IBu	27.2	3.3	4	0.49	0.86	0.29	4.8373	0.939108	2.59171e-07	1.87195e-06
SmLNCS146931-IBu	0.53	1.66	2.69	0	0	0	7.56813	1.84854	4.23797e-05	0.000215091
SmLNCS150471-IBu	5	1.24	2.49	0.11	0.13	0.05	5.52742	0.835302	3.65883e-11	4.16257e-10
SmLNCS154138-IBu	7.85	1.46	1.36	0.34	0.1	0	5.16276	1.33833	0.000114494	0.000537973
SmLNCS160603-IBu	34.6	44.4	60.45	19.3	23.77	22.88	1.96896	0.380368	2.26148e-07	1.64979e-06
SmLNCS170973-IBu	2.19	1.95	3.48	0	0	0	6.73713	1.84622	0.000263119	0.00114456
SmLNCS173176-IBu	4.45	4.23	4.32	1.65	2.65	2.18	1.82742	0.395434	3.81334e-06	2.32647e-05
SmLNCS173616-IBu	14.97	31.49	38.72	12.03	11.27	10.39	2.27025	0.528238	1.72514e-05	9.38468e-05
SmLNCS173618-IBu	39.92	12.35	26.38	13.48	19.77	9.89	1.57139	0.453056	0.000523519	0.00213916
SmLNCS175282-IBu	0.99	1.78	1.92	0.14	0.25	0.12	4.06923	1.13055	0.000319048	0.0013631
SmLNCS175563-IBu	14.62	4.78	6.55	4.84	5.08	5.54	1.41652	0.308944	4.53938e-06	2.72286e-05
SmLNCS176110-IBu	0.98	0.9	1.4	0	0.09	0	5.77739	1.20976	1.79121e-06	1.14753e-05
SmLNCS177461-IBu	172.75	25.18	46.26	10.83	14.45	18.85	3.04154	0.52174	5.55577e-09	4.9725e-08
Smp_000020.1	37.63	18.05	16.33	21.38	24.58	25.17	0.71717	0.166719	1.6951e-05	9.23984e-05
Smp_000030.3	13.24	5.25	6.01	3.16	5.19	5.4	1.52664	0.283374	7.14919e-08	5.57189e-07
Smp_000110.1	7.35	7.09	6.34	7.03	7.76	8.26	0.667583	0.204985	0.00112698	0.00427208
Smp_000230.1	8.73	6.61	6.49	5.8	5.44	9.49	0.871651	0.243526	0.000344532	0.00145979
Smp_000270.1	626.35	499.43	431.02	7.83	26.98	5.97	6.01635	0.532576	1.36267e-29	5.8232e-28
Smp_000280.1	2444.7	1382.46	1388.17	27.14	105.94	30.38	5.72051	0.502447	4.94967e-30	2.16903e-28
Smp_000310.2	112.08	52.43	45.81	49.67	48.55	50.04	1.19479	0.178587	2.22837e-11	2.57541e-10
Smp_000340.1	7.83	3.78	4.07	0.66	0.58	0.6	3.81116	0.188924	1.69029e-90	1.06663e-87
Smp_000390.1	1122.65	809.82	722.86	12.34	42.87	10	6.09854	0.520177	9.60724e-32	4.61611e-30
Smp_000420.1	4809.45	2723.61	2549.3	70.03	258.09	83.48	5.33512	0.475472	3.22782e-29	1.34595e-27
Smp_000430.1	5637.63	1765.17	1682.25	30.34	114.67	18.56	6.40505	0.885902	4.83048e-13	6.50397e-12
Smp_000480.1	31.63	30.3	24.15	31.68	31.82	24.68	0.763763	0.227172	0.000773652	0.00304934
Smp_000480.2	66.33	49.93	46.19	60.49	60.3	66.42	0.576159	0.109546	1.44426e-07	1.08197e-06
Smp_000600.1	39.49	27.08	26.99	27.73	25.98	25.81	1.00513	0.122195	1.94163e-16	3.48737e-15
Smp_000660.1	594.64	327.81	320.76	337.68	308.63	350.9	1.05034	0.0941538	6.72662e-29	2.76229e-27
Smp_000710.1	84.19	54.82	42.35	77.52	73.53	75.53	0.416457	0.126759	0.00101826	0.00389901
Smp_000720.1	40.86	32.17	25.86	28.88	32.5	30.56	0.878272	0.135531	9.15847e-11	9.96431e-10
Smp_000790.2	7.88	3.76	4.31	4.28	5.56	4.47	0.874111	0.203433	1.73288e-05	9.42133e-05
Smp_000850.1	187.32	158.59	201.16	76.54	107.1	86.39	1.8434	0.260563	1.49787e-12	1.93558e-11
Smp_000950.1	12.04	8.65	8.35	0.42	1.09	0.51	4.5886	0.396549	5.75807e-31	2.68488e-29
Smp_001020.1	9.57	6.09	5.1	6.9	8.3	7.74	0.595094	0.168015	0.000397231	0.00166077
Smp_001170.2	89.13	60.13	54.14	65.47	69.77	74.06	0.718505	0.0751807	1.21168e-21	3.12938e-20
Smp_001210.1	6.57	2.66	2.09	2.21	1.34	1.15	1.91293	0.396793	1.42856e-06	9.24581e-06
Smp_001410.1	99.77	97.8	86.4	62.14	67.8	69.5	1.327	0.199924	3.19013e-11	3.65129e-10
Smp_001420.1	10.58	8.53	9.19	8.6	8.89	8.65	0.920267	0.193899	2.07371e-06	1.31958e-05
Smp_001830.1	659.35	574.92	514.17	666.49	686.81	735.36	0.54357	0.153996	0.000415912	0.00173199
Smp_002010.1	77.14	26	28.6	29.26	32.88	37.93	1.05253	0.28539	0.000225981	0.000995591
Smp_002080.1	264.37	224.43	210.61	140.35	153.21	123.86	1.53943	0.185113	9.08449e-17	1.66324e-15
Smp_002160.1	36.94	19.75	17.19	23.86	24.94	24.94	0.714655	0.138566	2.50246e-07	1.81189e-06
Smp_002550.1	160.16	106.87	105.35	160.37	154.42	170.3	0.38584	0.0888665	1.41326e-05	7.83207e-05
Smp_002740.1	130.55	82.5	91.84	116.98	103.13	112.89	0.640681	0.126828	4.38171e-07	3.06768e-06
Smp_002870.1	52.09	27.62	27.05	28.99	30.22	27.49	1.02027	0.138732	1.91945e-13	2.67973e-12
Smp_003000.1	34.28	26.1	25.6	36.14	34.63	35.3	0.48447	0.139931	0.000535781	0.00218408
Smp_003270.1	16.38	9.43	7.53	10.52	12.1	11.08	0.699233	0.16729	2.91798e-05	0.000152387
Smp_003340.1	33.41	23.21	20.83	23.4	24.46	23.98	0.871105	0.0953825	6.67824e-20	1.51954e-18
Smp_003410.1	2219.57	1158.99	1131.07	1330.72	1373.2	1650.59	0.775879	0.12172	1.83788e-10	1.95137e-09
Smp_004000.1	3.87	3.87	3.4	2.94	2.92	3.93	1.0156	0.289219	0.000445537	0.00184441
Smp_004060.1	28.04	22.2	21.49	12.61	11.05	10.06	1.87799	0.19446	4.57044e-22	1.21941e-20
Smp_004080.1	48.96	28.95	32.51	20.06	19.38	19.95	1.6517	0.115661	2.89402e-46	3.16686e-44
Smp_004170.1	47.27	22.31	16.8	23.15	25.4	29.06	0.834838	0.234995	0.000381484	0.00160059
Smp_004200.1	49.25	31.35	26.72	31	32.65	38.31	0.820333	0.111631	2.00256e-13	2.7937e-12
Smp_004220.1	144.97	113.58	110.2	86.06	99.91	72.07	1.29852	0.1949	2.69238e-11	3.08906e-10
Smp_004590.1	13.72	6.55	8.14	10.76	10.87	10.63	0.543934	0.166785	0.00110903	0.0042125
Smp_004600.1	346.49	275.89	238.36	309.77	343.15	306.03	0.623723	0.139621	7.92319e-06	4.58137e-05
Smp_004630.1	32.51	12.29	15.59	12.45	10.04	12.06	1.49483	0.249463	2.07034e-09	1.95968e-08
Smp_004640.1	41.8	28.25	25.92	20.44	23.67	22.64	1.28339	0.113428	1.1113e-29	4.75972e-28
Smp_004810.1	198.65	137.37	122.82	194.81	201.04	188.33	0.411509	0.098636	3.01945e-05	0.000157209
Smp_004820.1	370.17	335.93	334.88	396.9	390.49	404.75	0.619186	0.188703	0.00103338	0.00395132
Smp_004910.1	41.33	22.58	22.41	37.66	35.42	33.38	0.425367	0.126399	0.000764657	0.00301892
Smp_004940.1	1493.6	1189.98	1228.71	1037.5	1074.82	1138.4	1.0662	0.150642	1.466e-12	1.89958e-11
Smp_004980.1	5.92	3	3.38	4.25	4.34	4.59	0.6264	0.165286	0.000150776	0.000689789
Smp_005000.1	93.92	48.76	49.4	65.52	79.69	74.59	0.52793	0.138604	0.00013958	0.000644955
Smp_005010.1	40.69	32.59	30.13	39.47	41.21	38.87	0.579128	0.144825	6.36582e-05	0.000313505
Smp_005080.2	77.84	55.57	56.86	59.39	63.3	61.3	0.827993	0.123935	2.37534e-11	2.73859e-10
Smp_005160.5	22.83	15.88	14.94	17.05	20.42	20.73	0.65115	0.14298	5.26014e-06	3.12162e-05
Smp_005180.1	156.6	110.04	99.07	107.97	117.05	112.14	0.881429	0.0954207	2.52827e-20	5.93095e-19
Smp_005280.1	30.66	22.23	19.24	15.66	17.22	15.34	1.345	0.135112	2.40442e-23	6.92816e-22
Smp_005500.1	19.6	18.15	17.12	7.27	8.3	7.94	2.03618	0.200854	3.76171e-24	1.1486e-22
Smp_005640.1	8.4	5.01	4.86	6.5	6.44	6.94	0.620674	0.161497	0.000121408	0.000567638
Smp_006000.1	149.65	111	113.29	131.39	137.72	147.83	0.630591	0.127203	7.14553e-07	4.8659e-06
Smp_006250.1	20.24	10.15	8.69	11.94	14.31	13.27	0.682737	0.178139	0.000126796	0.000590932
Smp_006440.1	62.7	38.68	37.28	31.92	47.29	36.96	1.00256	0.178867	2.08196e-08	1.74783e-07
Smp_006630.1	20.06	16.34	16.75	16.48	17.88	15.96	0.878075	0.178309	8.45979e-07	5.69329e-06
Smp_006630.2	20.14	8.54	4.65	4.68	7.38	8.62	1.33172	0.394378	0.000733439	0.00290658
Smp_006680.1	42.03	33.4	27.1	34.9	36.75	40.76	0.647008	0.137249	2.42752e-06	1.52676e-05
Smp_006850.1	142.99	134.65	133.74	153.39	148.43	138.45	0.720326	0.215493	0.000829707	0.00324462
Smp_006920.1	18.78	7.69	7.86	9.48	11.99	11.3	0.747426	0.225375	0.000911982	0.00352918
Smp_007000.1	13.67	10.04	7.44	9.35	9.43	8.05	0.969437	0.255767	0.00015046	0.000688809
Smp_007180.1	41.48	28.55	23.46	28.29	35.78	34.82	0.673114	0.136256	7.80985e-07	5.28407e-06
Smp_007190.1	29.76	14.2	11.71	13.8	15.26	20.21	0.871711	0.223544	9.63925e-05	0.000460229
Smp_007510.3	37.74	20.22	23.35	22.79	21.77	21.88	1.03237	0.127805	6.60249e-16	1.13217e-14
Smp_007570.1	4.94	2.09	2.4	2.37	2.65	2.56	1.0032	0.283324	0.000398858	0.00166647
Smp_007630.1	16.75	8.64	11.58	8.03	10.44	10.72	1.09212	0.219356	6.39968e-07	4.39117e-06
Smp_007660.2	15.6	13.12	12.22	16.58	15.35	16.57	0.554126	0.159222	0.000501012	0.00205207
Smp_007670.1	0.22	0.31	0.08	0	0.03	0	4.79383	1.46329	0.00105268	0.00401942
Smp_007960.1	44.96	45.19	41.79	48.75	45.12	50.61	0.694131	0.215091	0.00125028	0.00468508
Smp_008450.1	1.69	0.48	0.56	0.29	0.45	0.39	1.88486	0.526711	0.000345509	0.00146295
Smp_008580.1	65.76	52.66	44.97	45.15	46.46	46.26	1.0277	0.134677	2.3318e-14	3.54565e-13
Smp_009030.1	121.54	82.57	73.91	48.44	55.47	44.71	1.65815	0.139774	1.8401e-32	9.1191e-31
Smp_009400.1	55.71	40.64	37.56	38.63	48.43	38.91	0.858552	0.156983	4.52404e-08	3.6429e-07
Smp_009430.1	98.75	75.9	67.38	96.81	88.57	81.32	0.635781	0.155192	4.19007e-05	0.000212774
Smp_009600.1	47.69	30.71	28.32	18.15	22.01	20.86	1.55729	0.115833	3.32747e-41	2.65791e-39
Smp_009690.1	1086.53	1133.58	954.02	967.84	985.87	822.81	1.00937	0.227124	8.82433e-06	5.06529e-05
Smp_009830.1	356.11	305.19	280.7	227.89	204.62	192.62	1.3873	0.179338	1.02838e-14	1.62235e-13
Smp_010290.1	204.26	103.04	97.01	98.08	131.89	122.79	0.909739	0.166981	5.08928e-08	4.05664e-07
Smp_010690.1	29	17.02	16.76	23.32	26	27.68	0.448311	0.100937	8.9329e-06	5.12451e-05
Smp_010720.1	2.44	1.79	1.94	0.4	0.75	0.4	2.75616	0.520208	1.1696e-07	8.87444e-07
Smp_011270.2	415.37	340.74	373.25	212.27	210.36	204.55	1.65479	0.181273	6.93169e-20	1.57343e-18
Smp_011570.1	1285.79	735.96	754.5	900.53	887.4	977.72	0.748952	0.0723348	4.01531e-25	1.29496e-23
Smp_011660.1	26.21	15.39	16.38	24.28	25.31	24.59	0.392975	0.100288	8.91171e-05	0.000427649
Smp_011710.1	28.6	19.42	15.23	25	25.5	25.94	0.473593	0.125394	0.000158826	0.000723296
Smp_011870.1	102.32	79.22	85.39	1.36	2.29	1.83	6.37734	0.254014	4.24827e-139	6.702e-136
Smp_011960.1	16.77	20.09	19.22	6.34	8.81	5.83	2.26317	0.324704	3.17075e-12	3.98047e-11
Smp_011960.2	0.69	1.12	1.4	0.71	0.4	0.33	2.05121	0.583161	0.000435795	0.00180843
Smp_011960.3	2.85	1.99	1.81	0.89	0.76	0.79	2.21341	0.198445	6.86299e-29	2.81219e-27
Smp_011980.1	14.8	9.12	7.54	9.93	11.63	10.17	0.719074	0.158492	5.70704e-06	3.36468e-05
Smp_012030.1	65.94	41.55	44.35	34.05	35.37	39.29	1.24728	0.109887	7.37017e-30	3.20011e-28
Smp_012400.1	12.66	12.39	9.83	11.38	10.72	10.18	0.919168	0.219347	2.78377e-05	0.000145942
Smp_012480.2	4.59	4.96	6.11	2.46	1.14	1.66	2.43631	0.440207	3.12193e-08	2.56293e-07
Smp_012750.1	1140.54	309.43	334.46	384.9	369.01	464.6	1.17031	0.329736	0.000386351	0.00161922
Smp_012860.1	30.42	15.23	15.17	14.47	16.81	23.34	0.878495	0.219089	6.07803e-05	0.000300269
Smp_012900.1	66.52	41.63	39.01	55.62	54.91	55.16	0.577188	0.0834568	4.64536e-12	5.73655e-11
Smp_012930.1	254.54	211.82	288.55	94.4	101.36	76.8	2.29472	0.27287	4.11471e-17	7.71243e-16
Smp_012980.1	182.46	115.85	99.56	141.27	172.77	157.98	0.496165	0.120673	3.92848e-05	0.000200243
Smp_013150.1	4.01	2.78	3.15	2.31	2.07	2.39	1.34662	0.205962	6.22751e-11	6.89836e-10
Smp_013150.2	2.79	1.58	1.56	1.37	1.24	1.2	1.37627	0.228069	1.59516e-09	1.53758e-08
Smp_013200.1	3172.48	2764.89	2756.54	2822.25	2841.92	1595.08	1.05634	0.292638	0.000306519	0.00131432
Smp_013440.1	67.88	37.96	42.96	24.51	34.28	26.87	1.54179	0.180196	1.16654e-17	2.25574e-16
Smp_013460.1	135.13	79.76	88.65	103.76	108.56	116.8	0.640326	0.0974628	5.03322e-11	5.65148e-10
Smp_013470.1	1227.53	1364.25	1335.94	1212.62	1300.8	1079.98	0.966474	0.260371	0.000205703	0.000912411
Smp_013540.1	138.14	112.17	98.64	1.04	3.46	0.93	6.7667	0.492853	6.74591e-43	6.08128e-41
Smp_013790.1	90.11	57.74	59.6	74.52	87.64	81.86	0.527633	0.107876	1.00273e-06	6.67232e-06
Smp_013950.1	45.01	20.83	34.55	10.82	12.75	10.23	2.32451	0.257541	1.7844e-19	3.91432e-18
Smp_014050.1	33.44	23.93	21.63	34.53	34.8	34.86	0.370317	0.102425	0.00029976	0.00128884
Smp_014400.2	29.27	14.09	16.69	19.84	20.78	17.44	0.770184	0.179655	1.81084e-05	9.80297e-05
Smp_014620.1	73.5	46.13	43.01	34.49	37.47	37.18	1.32302	0.0889887	5.3719e-50	7.42302e-48
Smp_014730.1	7.99	7.16	7.55	6.45	7.02	8.16	0.896591	0.260001	0.000563889	0.00228929
Smp_015090.1	75.68	53.42	45.59	46.18	47.81	52.9	1.01323	0.0906579	5.31718e-29	2.19302e-27
Smp_015220.1	20.19	9.97	11.37	5.36	6.73	4.89	2.00834	0.215505	1.17229e-20	2.8092e-19
Smp_015440.1	31.13	20.69	19.85	22.61	25.43	22.06	0.790528	0.143051	3.27258e-08	2.68196e-07
Smp_015690.1	280.2	166.49	134.67	205	220.56	248.24	0.516456	0.12231	2.41584e-05	0.000127964
Smp_016050.1	86.98	65.02	61.56	80.11	89.65	77.45	0.566092	0.138619	4.43033e-05	0.000224013
Smp_016090.1	18.93	12.97	10.63	15.02	18.92	18.46	0.452159	0.135411	0.000840322	0.00327867
Smp_016730.1	8.38	4.27	3.84	3.62	4.3	4.43	1.11823	0.235269	2.00452e-06	1.27743e-05
Smp_016810.1	12.93	10.36	7.26	11.44	11.07	10.88	0.638295	0.185971	0.00059866	0.00241492
Smp_016870.2	18.31	11.02	9.02	13.71	12.71	16.09	0.584946	0.157722	0.000208316	0.000923349
Smp_016990.1	44.56	36.22	31.08	42.19	38.83	49.46	0.568491	0.157293	0.000301266	0.00129473
Smp_017010.1	101.26	82.23	78.26	74.29	80.58	68.25	1.02036	0.164832	6.00391e-10	6.07808e-09
Smp_017290.1	52.42	33.23	32.22	33.61	34.59	39.75	0.884457	0.105974	7.06265e-17	1.30569e-15
Smp_018010.1	24	14.44	14.65	11.55	10.77	12.72	1.35263	0.0973258	6.51678e-44	6.10738e-42
Smp_018220.1	91.25	42.23	39.86	44.85	54.35	57.24	0.846909	0.179418	2.35478e-06	1.48397e-05
Smp_018240.2	12.17	46.96	30.61	9.06	8.22	7.55	2.79481	0.554546	4.65993e-07	3.25031e-06
Smp_018280.1	39.27	25.15	20.88	18.31	18.42	20.42	1.32113	0.100295	1.26423e-39	9.20504e-38
Smp_018290.1	41.07	30.1	30.11	27.83	33.31	35.56	0.852754	0.155592	4.23636e-08	3.42436e-07
Smp_018400.2	35.54	20.73	20.88	23.52	26.71	20.73	0.858578	0.173836	7.85178e-07	5.31054e-06
Smp_018440.1	7.23	4.4	3.64	5.66	4.82	5.29	0.686384	0.150515	5.10951e-06	3.04272e-05
Smp_018460.1	36.63	24.22	19.96	31.99	33.21	37.05	0.409598	0.106204	0.000114922	0.00053932
Smp_018570.1	41.68	22.49	19.65	16.16	20.13	20	1.29043	0.157119	2.15608e-16	3.85064e-15
Smp_018790.1	83.08	41.12	40.39	49.32	54.33	56.01	0.756955	0.132523	1.11728e-08	9.68023e-08
Smp_018870.1	25.8	14.6	9.42	7.57	8.84	10.51	1.59116	0.242557	5.3828e-11	6.01901e-10
Smp_018950.1	26.36	14.42	14.57	21.82	20.03	24.99	0.462999	0.13125	0.000419313	0.00174385
Smp_019010.1	117.71	82.61	76.88	91.18	92.79	89.66	0.785454	0.0961987	3.2168e-16	5.68602e-15
Smp_019030.1	603.06	456.68	472.07	529.84	563.04	671.79	0.589689	0.146499	5.69218e-05	0.000282831
Smp_019040.1	13.33	9.33	7.8	10.71	11.76	12.84	0.547764	0.129186	2.23388e-05	0.000119058
Smp_019100.1	61.45	29.33	27.75	20.86	30.2	27.63	1.29356	0.203585	2.09926e-10	2.21399e-09
Smp_019130.1	32.01	19.12	15.82	24.12	27.45	24.61	0.539586	0.150582	0.000339229	0.00144022
Smp_019190.1	77.59	40.79	38.88	62.91	68.61	67.14	0.381582	0.118731	0.00130975	0.00487706
Smp_019640.1	89.15	45.45	49.91	71.98	68.45	75.49	0.501624	0.122564	4.26315e-05	0.000216253
Smp_019690.1	119.41	79.28	78.15	85.39	110.79	104.49	0.645413	0.133866	1.4261e-06	9.23308e-06
Smp_019790.2	8.31	6.14	5.21	6.62	8.2	7.46	0.586483	0.151509	0.000108417	0.000512214
Smp_019880.1	134.67	79.29	68.92	113.62	107.14	130.91	0.419936	0.116615	0.000316956	0.001356
Smp_019980.1	93.15	60.67	56.06	76.95	78.13	76.63	0.610938	0.0801624	2.51236e-14	3.80492e-13
Smp_020060.1	66.87	36.62	33.82	46.02	50.17	52.99	0.604973	0.110532	4.41752e-08	3.56471e-07
Smp_020090.1	25.01	14.37	16.55	15.32	15.8	12.38	1.11119	0.186683	2.6444e-09	2.47093e-08
Smp_020200.1	39.36	24.83	21.85	30.83	32.07	33.44	0.581174	0.0848571	7.44403e-12	8.99081e-11
Smp_020220.1	244.51	149.76	157.7	222.32	223.27	240.42	0.444046	0.0858485	2.31064e-07	1.68176e-06
Smp_020270.2	1.61	1.56	1.88	1.05	0.87	0.81	1.72907	0.330883	1.7357e-07	1.28714e-06
Smp_020370.1	101.5	82.46	73.78	99.67	98.53	87.62	0.635141	0.154358	3.8762e-05	0.000197737
Smp_020480.1	17	11.15	9.32	8.89	9.56	11.39	1.07995	0.134711	1.08576e-15	1.84181e-14
Smp_020550.3	9.98	8.22	6.28	7.53	5.97	5.42	1.14577	0.232618	8.41373e-07	5.67238e-06
Smp_020770.1	729.23	213.5	236.52	209.78	218.66	325.9	1.28526	0.327999	8.91065e-05	0.000427649
Smp_021070.1	53.68	27.79	22.67	23.41	23.92	27.35	1.18271	0.174713	1.29296e-11	1.52031e-10
Smp_021130.1	30.05	13.69	12.75	11.28	13.56	12.55	1.28567	0.198071	8.52759e-11	9.33695e-10
Smp_021130.2	30.05	13.69	12.75	11.28	13.56	12.55	1.28567	0.198071	8.52759e-11	9.33695e-10
Smp_021140.1	1597.16	1043.84	955.2	1169.17	1149.49	1301.62	0.746656	0.0645328	5.83569e-31	2.71438e-29
Smp_021300.1	22.97	15.63	14.74	16.55	17.39	17.93	0.805476	0.0902627	4.51046e-19	9.69211e-18
Smp_021330.1	38.2	26.02	22.18	38.5	38.64	38.43	0.335327	0.102463	0.00106535	0.00406123
Smp_021540.1	43.46	20.84	21.97	28.64	32.7	34.88	0.556761	0.149837	0.000202571	0.000899782
Smp_021540.2	22.12	10.18	13.48	7.14	12.09	6.14	1.57094	0.330875	2.056e-06	1.30874e-05
Smp_021590.1	19.83	13.2	10.49	16.65	15.18	18.2	0.546939	0.139849	9.19466e-05	0.000440557
Smp_021750.1	79.05	53.95	53.92	48.52	54.13	51.93	1.04346	0.108048	4.57335e-22	1.21941e-20
Smp_022020.1	28.2	19.66	19.82	23.96	30.35	23.8	0.563618	0.168171	0.000803871	0.00315335
Smp_022090.1	148.58	105.69	97.24	140.28	136.51	138.67	0.527992	0.0968974	5.06609e-08	4.04326e-07
Smp_022110.1	24.06	20.24	18.47	22.52	24.08	25.59	0.596504	0.15899	0.00017554	0.00079085
Smp_022130.2	23.52	19.9	14.48	16.65	17.38	18.59	0.918554	0.165056	2.6199e-08	2.17101e-07
Smp_022140.1	41.15	24.45	20.12	27.13	31.37	36.7	0.579936	0.156569	0.00021221	0.000938413
Smp_022640.1	1953.8	745.66	724.05	838.99	771.29	918.2	1.10492	0.225257	9.33592e-07	6.23636e-06
Smp_022660.1	43.11	27.9	25.55	29.41	34.47	33.1	0.745458	0.104519	9.87237e-13	1.29697e-11
Smp_023150.1	103.7	92.94	82.58	96.41	86.64	86.91	0.850266	0.181725	2.88478e-06	1.79172e-05
Smp_023170.1	73.14	61.23	61.39	50.9	48.43	44.65	1.24373	0.182914	1.04945e-11	1.24873e-10
Smp_023230.1	48.99	31.81	28.41	37.05	37.45	35.39	0.740056	0.105263	2.05706e-12	2.62237e-11
Smp_023840.1	1155.95	691.98	1006.15	468.27	518.53	586.64	1.649	0.208835	2.87602e-15	4.75095e-14
Smp_024000.1	24.4	18.35	16.62	14.76	19.45	17.05	0.987987	0.16461	1.94904e-09	1.85134e-08
Smp_024140.1	1188.09	606.95	559.87	608.37	763.56	761.85	0.856711	0.149782	1.06702e-08	9.27444e-08
Smp_024380.1	50.64	33.43	31.17	33.89	32.49	35.89	0.932943	0.0907415	8.55441e-25	2.72632e-23
Smp_024390.1	187.32	142.36	161.74	90.05	92.33	125.38	1.48164	0.198805	9.1456e-14	1.32468e-12
Smp_024490.1	77.05	57.33	72.08	72.97	79.2	64.26	0.734105	0.219533	0.000825973	0.00323068
Smp_024580.1	52.44	28.04	28.17	25.41	28.38	33.23	1.05201	0.129819	5.334e-16	9.25555e-15
Smp_024850.1	646.28	464.49	426.06	510.3	510.1	570.56	0.722607	0.0913061	2.49012e-15	4.13151e-14
Smp_024850.2	646.28	464.49	426.06	510.3	510.1	570.56	0.722607	0.0913061	2.49012e-15	4.13151e-14
Smp_024900.1	39.04	22.19	19.02	25.05	25.13	28.58	0.752295	0.11661	1.10822e-10	1.19475e-09
Smp_024970.1	33.86	21.06	17.59	15.45	17.58	15.26	1.32058	0.13098	6.61462e-24	1.9751e-22
Smp_025100.1	68.35	44.29	40.91	57.94	62.53	51.63	0.584779	0.140454	3.13405e-05	0.000162639
Smp_025130.1	31.32	17.38	16.75	11.95	16.68	14.22	1.34004	0.165776	6.29603e-16	1.08158e-14
Smp_025550.1	33.16	27.58	24.67	30.83	32.3	28.2	0.692452	0.168077	3.79126e-05	0.000193665
Smp_025550.3	2.42	0	0	0	0	0	22.1555	3.56788	5.30806e-10	5.40834e-09
Smp_025560.2	9.28	8.37	9.98	2.96	8.91	3.43	1.67227	0.491217	0.000663238	0.00265337
Smp_025890.1	10.67	6.45	5.44	4.57	5.68	5.87	1.21726	0.155639	5.23847e-15	8.49781e-14
Smp_026030.1	4.53	3.35	2.46	2.52	2.75	3.18	1.05203	0.205739	3.16377e-07	2.25502e-06
Smp_026250.1	29.77	15.65	14.23	18.62	20.11	25.74	0.608755	0.1648	0.00022083	0.000974938
Smp_026320.1	27.75	16.67	13.6	11.98	14.7	13.88	1.24498	0.13952	4.52454e-19	9.71134e-18
Smp_026390.1	16.83	9.85	9.56	12.48	11.13	12.1	0.761549	0.164899	3.8693e-06	2.35757e-05
Smp_026390.2	16.83	9.85	9.56	12.48	11.13	12.1	0.761549	0.164899	3.8693e-06	2.35757e-05
Smp_026400.1	40.76	22.67	21.52	2.55	3.51	3.9	3.81519	0.199032	6.7536e-82	3.55146e-79
Smp_026510.1	23.97	12.45	12.56	19.57	20.9	20.8	0.397675	0.121191	0.00103301	0.00395068
Smp_026770.1	229.43	138.53	145.17	165.55	191.3	149.06	0.769477	0.155355	7.30685e-07	4.96682e-06
Smp_026770.2	229.43	138.53	145.17	165.55	191.3	149.06	0.769477	0.155355	7.30685e-07	4.96682e-06
Smp_026930.1	35.58	22.33	15.89	23.27	21.92	29.26	0.716963	0.181355	7.70606e-05	0.000373581
Smp_027000.2	34.35	23.61	23.09	32.3	35.22	30.15	0.496391	0.136882	0.000287391	0.00123903
Smp_027040.4	17.45	12.18	10.96	11.39	13.48	11.88	0.90597	0.127971	1.44707e-12	1.87633e-11
Smp_027080.1	91.39	58.82	55.69	57.9	53.27	64.47	0.988438	0.103355	1.13779e-21	2.95061e-20
Smp_027300.1	21.11	10.06	9.5	13.29	12.61	13.23	0.75515	0.171643	1.08482e-05	6.11577e-05
Smp_027340.1	132.04	66.85	75.02	40.73	54.61	33.34	1.81127	0.242125	7.39254e-14	1.0757e-12
Smp_027550.1	152.71	92.08	96.55	116.35	138.34	143.2	0.534282	0.107867	7.30269e-07	4.96682e-06
Smp_027610.1	186.37	152.66	154.55	174.29	170.75	154.87	0.778608	0.171194	5.41343e-06	3.20656e-05
Smp_027850.1	45.43	25.72	22.3	32.27	34.19	41	0.525244	0.135844	0.000110391	0.000520241
Smp_027870.1	40.93	28.09	22.67	17.66	23.55	20.8	1.31468	0.152939	8.24388e-18	1.60726e-16
Smp_027920.1	382.2	203.02	240.01	96.84	99.84	107.46	2.18524	0.117738	6.75909e-77	2.78166e-74
Smp_027970.2	28.43	16.97	14.5	17.32	20.98	18.11	0.81526	0.146928	2.87814e-08	2.37205e-07
Smp_028050.1	11.88	7.13	6.29	7.17	7.68	8.31	0.862163	0.116103	1.12054e-13	1.60582e-12
Smp_028190.1	10.01	8.28	7.77	8.74	8.07	12.03	0.658234	0.204313	0.00127435	0.00476021
Smp_028340.1	69.09	45.98	43.22	41.65	44.84	49.33	0.983291	0.100045	8.48792e-23	2.38051e-21
Smp_028440.1	121.61	106.37	104.54	88.67	90.78	80.87	1.15834	0.189043	8.93357e-10	8.85452e-09
Smp_028730.1	48.28	39.65	36.93	47.17	49.9	43.73	0.617655	0.164235	0.000169373	0.000766532
Smp_028850.1	32.82	17.36	18.23	17.06	25.88	21.38	0.815509	0.218992	0.000196155	0.00087436
Smp_028980.1	61.86	34.54	32.16	50.78	47.22	50.89	0.51329	0.123655	3.31063e-05	0.000171099
Smp_028980.2	61.86	34.54	32.16	50.78	47.22	50.89	0.51329	0.123655	3.31063e-05	0.000171099
Smp_029040.2	48.19	29.69	27.57	38.88	39.42	40.98	0.566983	0.0971963	5.43155e-09	4.87321e-08
Smp_029070.1	23.26	14.7	11.93	17.04	19.08	19.86	0.571615	0.1242	4.17662e-06	2.52531e-05
Smp_029210.1	35.66	23.86	21.55	25.35	24.97	26.11	0.842902	0.0891422	3.20866e-21	8.0136e-20
Smp_029500.1	231.43	148.39	138.07	138.98	142.92	163.97	0.971241	0.0738105	1.51919e-39	1.10191e-37
Smp_029740.1	42.32	26.48	22.94	37.27	36.26	35.81	0.487497	0.129703	0.000170894	0.000772306
Smp_030030.1	42.63	21.34	24.39	25.61	28.83	30.82	0.777592	0.177958	1.24511e-05	6.9655e-05
Smp_030250.1	48.73	29.11	28.9	48.02	43.82	52.34	0.315474	0.098182	0.00131285	0.00488761
Smp_030690.1	916.88	692.8	642.25	597.03	583.78	634.53	1.09149	0.108727	1.02866e-23	3.05707e-22
Smp_030710.1	47.34	63.17	58.66	44.53	52.78	28.95	1.274	0.37708	0.000728569	0.0028897
Smp_030780.2	52.41	28.36	26.99	43.65	45.22	47.07	0.389728	0.0994231	8.85864e-05	0.000425426
Smp_030860.2	11.79	10.91	9.49	10.9	12.06	12.81	0.656803	0.185668	0.000403911	0.00168609
Smp_030930.3	5.68	3.34	3.6	2.29	3.93	4.26	1.02452	0.294641	0.000506722	0.002075
Smp_031020.1	3.73	0.86	1.2	0.57	0.53	0.23	2.70415	0.641493	2.49336e-05	0.000131738
Smp_031040.1	33.72	26.68	22.75	30.63	31.37	35.15	0.558857	0.128519	1.37104e-05	7.61816e-05
Smp_031570.1	1217.12	902.51	804.23	887.34	907.53	979.14	0.850225	0.097211	2.20679e-18	4.54095e-17
Smp_031730.1	202.12	175.91	165.31	118.77	110.73	94.96	1.54244	0.200574	1.47006e-14	2.28113e-13
Smp_031990.1	7.88	5.18	4.64	6.01	5.49	7.84	0.632745	0.175794	0.000319003	0.0013631
Smp_032260.1	219.75	175.68	180.35	191.06	194.11	209.77	0.751927	0.149888	5.26e-07	3.64484e-06
Smp_032260.2	219.75	175.68	180.35	191.06	194.11	209.77	0.751927	0.149888	5.26e-07	3.64484e-06
Smp_032420.1	60.78	41.01	34.85	57.19	54.45	56.33	0.456001	0.10704	2.0434e-05	0.000109554
Smp_032480.1	28.29	17.95	17.4	19.37	24.95	24.04	0.652164	0.128435	3.81907e-07	2.70074e-06
Smp_032500.1	45.53	41.17	35.11	17.26	22.79	19.39	1.83466	0.203083	1.655e-19	3.64311e-18
Smp_032510.1	82.33	74.86	67.07	55.14	63.43	63.12	1.11012	0.176539	3.21076e-10	3.32875e-09
Smp_032760.1	137.87	96.32	89.89	99.76	94.76	104.08	0.886468	0.0840076	4.96072e-26	1.67102e-24
Smp_032780.1	29.48	25.4	23.71	21.97	22.1	25.86	0.97348	0.168485	7.56709e-09	6.69092e-08
Smp_033250.1	842.49	381.51	311.23	16.11	45.45	21.66	4.87744	0.403277	1.12895e-33	6.07163e-32
Smp_033260.1	81.79	33.06	32.16	35.76	34.23	41.7	1.07419	0.215467	6.18323e-07	4.24881e-06
Smp_033350.1	31.56	24.16	22.42	27.35	31.57	29.05	0.610657	0.138252	1.00089e-05	5.67809e-05
Smp_033600.1	40.1	28.75	24.03	32.72	37.09	37.63	0.552916	0.111498	7.08634e-07	4.83124e-06
Smp_033710.1	164.63	103.22	96.98	130.83	142.94	140.92	0.564405	0.0733254	1.39e-14	2.16043e-13
Smp_033950.1	39.33	31.83	30.5	39.73	43.9	38.1	0.5315	0.162513	0.00107352	0.00408992
Smp_034000.1	28.56	20.67	18.54	25.64	27.91	25.5	0.546141	0.115007	2.04674e-06	1.30329e-05
Smp_034450.1	46.99	31.34	27.48	37.83	42.39	42.25	0.543072	0.0990338	4.1653e-08	3.36836e-07
Smp_034660.4	5.76	2.81	3.11	1.17	1.02	1.13	2.53803	0.211902	4.66795e-33	2.42772e-31
Smp_034670.1	49.89	40.13	38.51	40.16	42.09	35.9	0.911156	0.170801	9.57588e-08	7.33931e-07
Smp_034680.1	1.42	0.54	0.51	0.05	0.06	0.01	5.0975	0.660726	1.20987e-14	1.89446e-13
Smp_034980.1	14.1	7.79	5.09	0	0.01	0.03	10.0523	0.890386	1.4733e-29	6.28175e-28
Smp_034980.5	41.44	28.19	27.89	32.09	41.6	31.63	0.653562	0.17224	0.000147949	0.000678658
Smp_035000.1	18.69	13.51	13.57	9.09	10.11	10.91	1.38728	0.198417	2.71548e-12	3.42941e-11
Smp_035090.1	34.89	22.43	20.36	12.17	16.6	13.95	1.61057	0.157815	1.87504e-24	5.83821e-23
Smp_035300.1	168.93	99.02	88.54	70.15	68.4	89.59	1.38227	0.133036	2.74841e-25	8.95528e-24
Smp_035360.1	12.72	6.17	5.51	5.49	7.28	8.39	0.907246	0.239297	0.000149861	0.000686431
Smp_035360.2	12.72	6.17	5.51	5.49	7.28	8.39	0.907246	0.239297	0.000149861	0.000686431
Smp_035390.1	19.75	10.08	10.2	15.41	16.58	17.64	0.409155	0.12595	0.00115994	0.00438739
Smp_035430.1	104.77	64.48	64.67	109.38	113.11	116.64	0.217011	0.0665813	0.00111674	0.00423752
Smp_035470.1	102.33	84.99	76.43	71.91	70.08	73.07	1.08622	0.140498	1.0657e-14	1.67983e-13
Smp_035700.1	2.07	1.37	1.08	1.4	1.2	1.26	0.972737	0.206175	2.38162e-06	1.49938e-05
Smp_035730.1	44.67	22.8	25.09	24.72	28.01	29.17	0.903465	0.144733	4.31192e-10	4.43877e-09
Smp_035790.1	4533.82	1667.5	1725.1	1992.83	1841.84	2195.32	1.06191	0.229107	3.56894e-06	2.19007e-05
Smp_036010.1	16.62	10.16	10.21	12.38	12.6	16.7	0.585781	0.160787	0.000269251	0.00116881
Smp_036250.1	117.3	65.59	57.63	52.2	55.75	57.1	1.26554	0.115721	7.74398e-28	2.96764e-26
Smp_036500.2	17.35	10.05	8.98	14.91	13.71	15.79	0.44396	0.111038	6.38107e-05	0.000314011
Smp_036940.1	1008.47	792.92	887	860.77	807.7	1080.54	0.777112	0.192862	5.59256e-05	0.000278393
Smp_036950.1	72.56	57.21	48.17	62.31	66.35	70.39	0.618182	0.123099	5.11847e-07	3.55197e-06
Smp_037290.1	65.22	39.38	41.07	55.32	57.6	60.13	0.504494	0.0984349	2.97297e-07	2.12864e-06
Smp_037460.1	52.54	32.09	30.69	47.73	47.56	57.92	0.340299	0.104096	0.00107899	0.0041091
Smp_037540.1	355.75	295.67	310	197.73	214.76	172.29	1.51843	0.19742	1.45524e-14	2.25997e-13
Smp_038030.1	164.66	121	147.79	38.74	44.3	37.42	2.64581	0.196936	3.77531e-41	3.00296e-39
Smp_038080.1	99.69	75.89	67.92	93.84	103.01	86.81	0.554096	0.144479	0.000125497	0.000585312
Smp_038240.1	41.42	30.12	27.73	22.39	24.64	24.25	1.25101	0.10993	5.25756e-30	2.29864e-28
Smp_038510.1	1760.56	1029.04	1219.47	1276.44	1263.18	1139.52	0.881449	0.140443	3.46961e-10	3.59121e-09
Smp_038840.1	13.08	8.04	7.95	11.9	10.51	10.46	0.573279	0.145522	8.16662e-05	0.000394293
Smp_038930.1	48.52	35.3	31.45	46.63	47.87	47.07	0.473408	0.103866	5.16744e-06	3.07239e-05
Smp_039130.1	35.46	26.08	32.77	33.04	31.56	30.65	0.788337	0.196722	6.14018e-05	0.000303023
Smp_039400.1	1770.2	1320.16	1275.19	1443.3	1371.8	1467.37	0.808974	0.112996	8.10647e-13	1.07392e-11
Smp_039640.1	69.84	45.86	48.77	52.87	53.12	49.72	0.846284	0.118893	1.09492e-12	1.43347e-11
Smp_039820.1	61.93	32.72	29.5	43.07	41.67	43.75	0.665325	0.124578	9.2619e-08	7.11884e-07
Smp_039820.2	5.32	10.22	11.21	0.06	1.62	1.18	4.15388	0.919299	6.22696e-06	3.65641e-05
Smp_039820.3	27.9	21.84	21.03	18.21	17.73	21.28	1.10062	0.160899	7.89423e-12	9.49464e-11
Smp_040020.1	22.06	14.38	12.02	14.57	15.95	13.9	0.866994	0.172192	4.77773e-07	3.32771e-06
Smp_040080.1	50.24	31.88	30.81	46.96	49.16	53.43	0.350408	0.082867	2.35196e-05	0.000124929
Smp_040100.1	51.14	79	75.95	49.49	48.8	45.84	1.39658	0.351506	7.09346e-05	0.00034601
Smp_040350.1	9.87	5.52	5.16	3.46	5.32	3.62	1.45066	0.242557	2.22217e-09	2.09293e-08
Smp_040790.1	1100.87	857.87	850.05	837.93	816.03	897.02	0.930478	0.132359	2.06559e-12	2.63148e-11
Smp_040800.1	91.87	53.55	50.89	52.01	60.79	60.22	0.920554	0.097821	4.93367e-21	1.22091e-19
Smp_041100.1	11.88	6.87	5.65	9.17	9.52	9.91	0.491847	0.145727	0.000737852	0.00292101
Smp_041450.1	89	62.75	59.01	81.72	83.08	84.92	0.525456	0.0895466	4.41179e-09	4.00574e-08
Smp_041480.3	17.42	7.83	8.34	6.91	9.66	12.27	0.930636	0.265195	0.000449381	0.0018591
Smp_041540.1	148.19	116.94	123.35	49.54	48.05	45.12	2.24086	0.169547	7.02307e-40	5.1733e-38
Smp_041600.1	47.35	38.84	33.75	33.72	33.48	34.41	1.02664	0.135957	4.31295e-14	6.42902e-13
Smp_041630.1	18.32	9.79	10.33	14.36	15.66	15.04	0.500335	0.119075	2.64752e-05	0.000139339
Smp_041650.1	1951.01	1194.57	1203.54	1123.88	1054.27	1375.66	1.04826	0.113181	2.00974e-20	4.74395e-19
Smp_041730.2	135.36	83.33	80.1	131.28	142.09	150.77	0.243842	0.0760014	0.00133484	0.00496362
Smp_041740.1	414.47	326.76	309.8	364.85	397.55	385.21	0.661073	0.132739	6.34984e-07	4.36013e-06
Smp_041760.1	7.75	9.4	8.13	6.89	6.07	6.1	1.25091	0.280257	8.06463e-06	4.65604e-05
Smp_041880.1	26.16	8.25	7.18	0.14	0.39	0.26	6.28463	0.553213	6.59581e-30	2.87708e-28
Smp_041980.1	1731.39	1259.03	1303.75	1191.99	1133.91	1368.87	1.00345	0.129109	7.72007e-15	1.23645e-13
Smp_042050.1	38.15	23.04	19.53	20.19	18.73	22.87	1.12243	0.123362	9.1459e-20	2.05387e-18
Smp_042050.2	6.81	0.77	1.22	0.49	0.22	0.36	3.55471	0.754728	2.47816e-06	1.55705e-05
Smp_042090.1	2080.66	2148.43	2086.02	1853.88	1726.32	1772.07	1.06853	0.225594	2.17396e-06	1.3792e-05
Smp_042110.1	18.59	11.57	9.85	15.82	14.41	11.1	0.68472	0.20027	0.000628552	0.00252717
Smp_042390.1	21.14	15.46	15.49	11.42	11.84	10.78	1.39361	0.148339	5.73404e-21	1.40975e-19
Smp_042400.1	457.15	336.07	289.13	257.3	258.95	308.29	1.16471	0.112149	2.89161e-25	9.40569e-24
Smp_042430.1	8.94	5.38	5.73	7.14	5.52	6.84	0.801539	0.235217	0.000655226	0.00262576
Smp_042440.1	34.14	20.38	24.41	25.33	29.77	28.85	0.676356	0.153742	1.08603e-05	6.12077e-05
Smp_042550.1	81.59	54.19	54.94	35.41	41.88	37.5	1.4973	0.125036	4.80754e-33	2.49347e-31
Smp_042560.1	36.49	35.1	31.78	29.32	31.07	29.15	1.02148	0.200872	3.67135e-07	2.60016e-06
Smp_042700.1	49.7	33.96	22.63	11.72	12.63	16.65	2.11514	0.209725	6.41912e-24	1.91975e-22
Smp_042770.1	6.9	3.25	3.06	4.43	4.42	4.94	0.634185	0.1779	0.000364095	0.00153478
Smp_042790.1	53.77	41.11	46.24	44.13	40.44	49.98	0.874173	0.18736	3.07504e-06	1.90365e-05
Smp_042810.1	4.74	3.67	2.54	3.62	3.84	4.15	0.677917	0.198206	0.000625604	0.00251717
Smp_042990.1	12.33	6.29	6.26	7.45	7.8	9.33	0.737292	0.155997	2.28641e-06	1.44569e-05
Smp_043200.1	18.46	14.54	12.76	14.91	15.18	13.06	0.863483	0.176214	9.57405e-07	6.38416e-06
Smp_043200.2	18.46	14.54	12.76	14.91	15.18	13.06	0.863483	0.176214	9.57405e-07	6.38416e-06
Smp_043350.1	31.92	23.76	21.97	27.24	28.07	31.98	0.612618	0.121429	4.53315e-07	3.16551e-06
Smp_043610.2	26.02	14.72	12.35	11.75	11.34	10.83	1.36434	0.142761	1.21427e-21	3.13179e-20
Smp_043670.1	53.66	33.99	41.51	11.5	12.45	14.65	2.52375	0.162385	1.8102e-54	2.90414e-52
Smp_043940.1	101.32	59.32	56.94	62.94	58.94	74.09	0.893972	0.115994	1.28765e-14	2.01126e-13
Smp_043940.2	150.83	105.47	93.26	130.11	133.33	146.25	0.536548	0.0890917	1.71825e-09	1.64533e-08
Smp_044000.1	329.94	193.63	188.54	297.31	277.29	303.74	0.439147	0.0764825	9.36779e-09	8.20296e-08
Smp_044000.2	329.94	193.63	188.54	297.31	277.29	303.74	0.439147	0.0764825	9.36779e-09	8.20296e-08
Smp_044250.1	23.62	15.79	15.27	20.12	19.7	18.39	0.670758	0.113526	3.45436e-09	3.17603e-08
Smp_044280.1	235.23	292.26	316.97	206.42	237.87	191.25	1.27184	0.314735	5.3227e-05	0.000266219
Smp_044550.1	33.74	19.75	35.8	16.88	16.68	17.16	1.62361	0.29233	2.79192e-08	2.30702e-07
Smp_044550.2	365.67	236.66	204.25	248.19	306.71	319.73	0.632897	0.120045	1.34817e-07	1.0148e-06
Smp_044550.3	260.89	118.45	128.94	133.94	184.97	171.65	0.760366	0.187551	5.03095e-05	0.00025283
Smp_044690.1	28.76	20.21	17.78	25.38	21.9	20.71	0.734081	0.157657	3.22113e-06	1.99018e-05
Smp_045060.1	64.34	50.11	47.01	67	60.93	69.4	0.499575	0.13748	0.000279279	0.00120791
Smp_045250.1	61.32	40.09	39.51	54.46	58.01	66.25	0.422091	0.103324	4.40563e-05	0.000222943
Smp_045400.1	50.58	30.12	28.75	45.18	50.32	45.91	0.370052	0.102509	0.000306257	0.00131349
Smp_045750.1	45.06	25.67	21.62	26.15	29.1	28.94	0.853969	0.134856	2.41269e-10	2.53238e-09
Smp_045750.2	25.25	14.84	12.21	8.57	12.2	11.85	1.40455	0.215499	7.14111e-11	7.86894e-10
Smp_045760.1	32.16	22.78	17.11	15.16	15.4	17.22	1.34584	0.136266	5.26313e-23	1.48933e-21
Smp_045780.1	49.91	36.8	28.12	43.17	46.4	45.11	0.52887	0.133817	7.74348e-05	0.000375203
Smp_046090.1	302.77	287.78	273.73	212.14	232.35	214.64	1.20682	0.198617	1.23101e-09	1.20249e-08
Smp_046190.1	43.77	33	32.03	43.34	40.62	44.93	0.542093	0.129382	2.7914e-05	0.00014622
Smp_046250.1	61.36	59.56	54.03	52.47	44.72	46.4	1.09989	0.21069	1.78514e-07	1.32165e-06
Smp_046430.1	24.37	16.58	14.31	17.71	19.06	15.65	0.827544	0.148543	2.53191e-08	2.0995e-07
Smp_046680.1	46.31	35.51	33.86	29.04	34.29	30.07	1.09139	0.159494	7.76383e-12	9.35564e-11
Smp_047200.1	1309.16	613.88	563.37	511.99	595.99	652.09	1.19841	0.170252	1.9359e-12	2.47625e-11
Smp_047360.2	3.49	2.16	1.61	1.87	1.54	1.74	1.22333	0.209289	5.06004e-09	4.55283e-08
Smp_047610.1	8.71	7.07	7.12	7.68	7.06	7.85	0.825279	0.193743	2.04739e-05	0.000109737
Smp_047620.1	21.92	12.38	13.54	4.26	5.18	4.83	2.48713	0.144009	7.83078e-67	2.2126e-64
Smp_047700.1	27.53	12.39	13.68	17.68	16.3	21.14	0.669167	0.186657	0.000337077	0.00143269
Smp_047720.1	5.46	4.33	3.96	3.69	3.64	3.97	1.07531	0.152801	1.95963e-12	2.50492e-11
Smp_048230.1	39.2	24.07	28.23	31.78	32.35	32.64	0.686926	0.125779	4.72458e-08	3.79792e-07
Smp_048240.1	64.33	50.8	47.64	57.48	57.16	62.9	0.664665	0.130434	3.47267e-07	2.46591e-06
Smp_048420.1	18.2	11.14	10.75	16.16	18.11	17.2	0.385178	0.10626	0.000289127	0.00124595
Smp_048430.3	340.63	247.75	224.75	159.1	212.11	172.04	1.35095	0.157681	1.05697e-17	2.05226e-16
Smp_048520.1	37.7	22.62	18.59	31.7	28.89	31.16	0.510537	0.134154	0.000141451	0.000652807
Smp_048540.1	31.89	23.46	16.28	15.6	17.57	13.47	1.36363	0.210078	8.52406e-11	9.33695e-10
Smp_048620.1	24.71	11.09	9.83	15.23	13.69	15.22	0.730783	0.21041	0.000514395	0.00210461
Smp_048660.1	125.69	76.89	71.07	71.01	66.04	73.17	1.1252	0.0780819	4.44344e-47	5.09811e-45
Smp_049010.1	53.7	31.95	28.73	40.87	44	38.55	0.623439	0.119433	1.78945e-07	1.32432e-06
Smp_049140.1	31.34	27.64	24.78	20.41	21.78	14.14	1.36536	0.262368	1.95073e-07	1.43303e-06
Smp_049150.1	512.39	267.42	256.47	131.04	128.31	121.84	2.1604	0.125454	1.85795e-66	5.09751e-64
Smp_049170.1	292.3	126.86	126.89	141.33	147.55	189.19	0.88785	0.197036	6.6055e-06	3.85953e-05
Smp_049330.1	73.56	52.18	41.84	32.59	33.03	33.55	1.51329	0.108734	4.9689e-44	4.67991e-42
Smp_049390.1	46.63	38.57	35.36	42.57	40.61	39.69	0.766302	0.161058	1.95591e-06	1.24839e-05
Smp_049390.2	46.63	38.57	35.36	42.57	40.61	39.69	0.766302	0.161058	1.95591e-06	1.24839e-05
Smp_049390.3	15.76	8.16	10.58	11.16	8.13	11.94	0.899996	0.24116	0.000190004	0.000849343
Smp_049550.1	819.6	581.33	424.3	443.57	488.49	499.83	1.09915	0.13068	4.06418e-17	7.62527e-16
Smp_049920.1	14.76	11.49	10.46	15.57	15.32	16.27	0.424299	0.130213	0.00112003	0.00424915
Smp_049970.1	110.27	70.77	71.02	98.9	115.42	115.13	0.374506	0.10259	0.000261713	0.00113949
Smp_050080.1	8.91	5.18	4.15	5.55	5.22	6.04	0.840753	0.154996	5.81623e-08	4.59354e-07
Smp_050250.1	73.6	26.95	25.82	27.73	31.26	37.66	1.04687	0.268512	9.6679e-05	0.000461364
Smp_050270.1	589.67	449.9	392.25	3.45	19.36	4.82	6.45633	0.814277	2.21082e-15	3.69074e-14
Smp_050380.1	2.17	2.08	1.63	1.07	1.46	1.49	1.35156	0.260008	2.01277e-07	1.4746e-06
Smp_050430.1	69.67	96.19	87.71	47.5	53.16	43.13	1.68004	0.321657	1.75956e-07	1.30373e-06
Smp_050470.1	19.59	10.31	7.47	7.35	6.88	8.03	1.4449	0.205114	1.86303e-12	2.3895e-11
Smp_050540.1	11.12	8.72	7.42	9.67	9.37	9.84	0.700057	0.160177	1.23953e-05	6.93629e-05
Smp_050730.1	28.64	22.29	21.27	19.44	20.71	22.14	1.00271	0.135442	1.32886e-13	1.89291e-12
Smp_050820.1	21.5	10.96	9.38	13.4	12.72	16.32	0.686487	0.18021	0.000139321	0.000643916
Smp_050830.2	49.05	34.16	31.08	30.22	30.52	29.09	1.11065	0.109576	3.82866e-24	1.16715e-22
Smp_050890.2	23.5	14.99	13.67	16.45	15.55	16.81	0.847215	0.0882909	8.33298e-22	2.17889e-20
Smp_050940.1	2011.58	1589.1	1588.9	1711.69	1789.11	1812.3	0.759589	0.139618	5.3137e-08	4.20894e-07
Smp_051000.1	23.3	8.01	10.9	9.14	10.45	10.37	1.17572	0.25057	2.70337e-06	1.68847e-05
Smp_051360.1	147.67	95.05	94.28	89.93	91.89	89.61	1.07044	0.0838416	2.49399e-37	1.62246e-35
Smp_051530.3	108.92	62.52	60.36	91.39	97.69	103.88	0.399236	0.0826924	1.37935e-06	8.96718e-06
Smp_052330.1	23.69	21.71	20.65	19.42	21.92	19.82	0.922089	0.196996	2.85829e-06	1.77819e-05
Smp_052350.2	24.05	12.07	12.03	10.44	11.68	10.7	1.26589	0.144306	1.75131e-18	3.61944e-17
Smp_052390.1	19.28	15.57	14.36	8.14	10.27	8.96	1.63483	0.196141	7.75212e-17	1.42481e-15
Smp_052740.1	37.98	23.9	22.4	27.67	26.43	30.27	0.75124	0.100311	6.93426e-14	1.01134e-12
Smp_052800.1	37.11	20.57	20.42	23.6	30.9	29.9	0.620981	0.150037	3.49058e-05	0.000179371
Smp_052890.1	96.54	59.98	50.97	43.1	46.01	54.06	1.27699	0.119198	8.82282e-27	3.15141e-25
Smp_053030.1	83.12	74.54	73.05	91.1	84.38	86.85	0.625791	0.188936	0.000925704	0.00357643
Smp_053130.1	1421.24	996.96	952.93	990.37	1021.76	1201.77	0.842302	0.100703	6.0529e-17	1.12121e-15
Smp_053470.1	28	15.02	15.73	10.85	14.43	11.78	1.39207	0.180434	1.20904e-14	1.89446e-13
Smp_053510.1	86.1	62.08	61.92	71.69	72.68	80.88	0.680856	0.111226	9.27661e-10	9.17531e-09
Smp_053820.1	0.72	0.96	1.27	0.22	0.14	0.12	3.58446	0.780154	4.33681e-06	2.61133e-05
Smp_053820.2	387.24	351.01	337.72	246.93	246.3	230.18	1.38158	0.187187	1.57408e-13	2.21554e-12
Smp_054010.1	190.79	142.16	126.76	5.01	11.19	3.68	5.28783	0.407393	1.59534e-38	1.0903e-36
Smp_054310.1	36.64	23.92	20.43	26.53	30.27	30.03	0.646949	0.111715	6.99329e-09	6.19224e-08
Smp_054340.1	292.02	300.03	267.41	319.42	317.35	282	0.723519	0.221487	0.0010883	0.00414291
Smp_054360.2	89.06	83.21	93.39	42.21	32.55	29.29	2.1757	0.270953	9.76387e-16	1.65776e-14
Smp_054540.1	350.48	224.53	225.36	360.47	337.29	342.46	0.380291	0.090302	2.53876e-05	0.000133913
Smp_054610.1	12.13	9.26	7.97	4.44	5.16	5.04	1.77762	0.140967	1.85626e-36	1.1636e-34
Smp_054620.1	12.29	6.98	5.21	6.31	6.05	7.18	1.03751	0.225224	4.09333e-06	2.4805e-05
Smp_054620.2	3.24	3.33	2.14	1.5	1.19	0.67	2.17035	0.502665	1.57672e-05	8.66439e-05
Smp_054790.1	37.91	21.54	21	20.97	25.47	24.23	0.922948	0.114752	8.76815e-16	1.49406e-14
Smp_054800.1	71.99	50.82	47.66	55.81	52.92	58.28	0.801191	0.0934967	1.04211e-17	2.02549e-16
Smp_054820.1	15.98	10.91	8.45	6.68	8.39	7.28	1.40513	0.168541	7.62112e-17	1.40209e-15
Smp_054820.2	6.64	5.11	5.4	5.29	4.91	3.64	1.10076	0.293032	0.000172348	0.000778395
Smp_054840.1	51.13	39.91	37.13	31.54	40.26	35.53	1.04049	0.160461	8.91036e-11	9.72792e-10
Smp_055190.1	36.46	27.88	24.56	30.94	29.87	30.77	0.736581	0.128825	1.07974e-08	9.38073e-08
Smp_055200.1	74.92	21.96	27.56	21.76	15.26	25.21	1.65036	0.339684	1.18268e-06	7.77138e-06
Smp_055200.2	248.51	175.84	179.52	157.4	176.66	194.58	0.972565	0.122909	2.51512e-15	4.16933e-14
Smp_055260.1	22.19	21.76	16.24	2.04	3.97	2.54	3.60744	0.318595	1.0103e-29	4.35671e-28
Smp_055340.1	41.78	27.77	26.78	37.57	40.3	38.67	0.487282	0.0981246	6.83665e-07	4.67068e-06
Smp_055390.1	35.55	22.35	17.65	21.96	18.68	14.78	1.17361	0.228699	2.87188e-07	2.06172e-06
Smp_055400.1	107.3	64.05	66.14	100.5	93.84	111.64	0.387309	0.0997175	0.000102724	0.000487507
Smp_055720.1	32.17	18.8	17.57	19.63	27.28	24.02	0.686519	0.159447	1.6652e-05	9.10045e-05
Smp_055720.2	18.65	8	7.36	9.58	11.94	11.15	0.73638	0.221314	0.000876917	0.00340881
Smp_055760.1	90.63	60.05	51.82	77.59	80.98	70.54	0.569691	0.123016	3.63845e-06	2.22839e-05
Smp_055770.1	24.7	16.21	14.01	17.57	21.98	17.62	0.687109	0.160881	1.94664e-05	0.000104872
Smp_055800.1	129.28	92.19	85.1	91.56	96.91	104.55	0.837061	0.0927638	1.82041e-19	3.97946e-18
Smp_055890.1	137.15	72.25	63.38	97.18	102.49	102.75	0.562487	0.134582	2.92152e-05	0.00015253
Smp_055920.1	69.21	34.32	34.91	30.41	35.97	37.72	1.12773	0.149816	5.17492e-14	7.64765e-13
Smp_055960.1	135.42	86.92	77.91	137.87	119.16	119.08	0.421937	0.123379	0.000626567	0.00252051
Smp_055990.1	347.84	332.86	432.68	181.99	188.39	156.15	1.92219	0.28302	1.10815e-11	1.31444e-10
Smp_056240.1	23.19	15.15	14.01	10.14	14.84	12.57	1.23191	0.180916	9.80687e-12	1.17206e-10
Smp_056260.1	2.77	1.78	1.34	1.29	1.58	1.55	1.14207	0.247401	3.90687e-06	2.37893e-05
Smp_056350.1	50.93	18.96	20.66	10.43	9.77	12.63	2.1366	0.27923	1.98275e-14	3.03685e-13
Smp_056360.1	984.32	578.42	563.01	534.2	763.56	683.98	0.844189	0.154768	4.90973e-08	3.93506e-07
Smp_056620.3	0.63	1.58	1.49	0	0.23	0.25	3.87638	1.07634	0.000316462	0.0013545
Smp_056640.1	108.6	58.58	60.12	66.57	81.49	82.8	0.711262	0.124425	1.08806e-08	9.44436e-08
Smp_056760.1	638.91	576.8	514.13	577.58	558.49	587.12	0.809345	0.166236	1.12363e-06	7.41426e-06
Smp_056850.1	85.22	36.04	39.66	44.66	49.24	55.64	0.802625	0.193719	3.42427e-05	0.000176394
Smp_056930.1	15.19	6.68	6.54	1.24	3.46	2.33	2.705	0.376375	6.62376e-13	8.84929e-12
Smp_056970.1	1319.5	32.05	57.1	39.54	37.71	27.07	4.12123	1.24019	0.000890303	0.00345588
Smp_057120.2	2.74	0.68	0.75	0.69	0.41	0.71	1.80297	0.491297	0.000242719	0.00106315
Smp_057120.3	5.95	3.26	4.07	2.38	2.55	2.77	1.54437	0.174053	7.12239e-19	1.50821e-17
Smp_057130.1	60.04	29.26	27.62	33.32	34.82	40.27	0.81669	0.154582	1.26924e-07	9.57675e-07
Smp_057130.2	60.04	29.26	27.62	33.32	34.82	40.27	0.81669	0.154582	1.26924e-07	9.57675e-07
Smp_057630.1	32.04	23.73	24.3	27.82	26.97	24.32	0.801533	0.163925	1.0103e-06	6.71793e-06
Smp_058240.1	316.58	198.49	170.59	98.67	101.01	99.83	1.93488	0.091062	3.4418e-100	2.60627e-97
Smp_058460.1	109.77	91.21	77.57	101.43	107.73	85.39	0.701546	0.18007	9.78115e-05	0.000466064
Smp_058620.1	38.05	38.02	40.32	35.74	33.62	38.62	0.945211	0.241313	8.96735e-05	0.00043021
Smp_058690.1	2119.68	2152.22	2319.35	668.39	693.37	500.71	2.65381	0.276314	7.66834e-22	2.01066e-20
Smp_058700.1	1113.4	635.87	746.89	221.26	233.82	292.14	2.50099	0.140329	4.74037e-71	1.47115e-68
Smp_059130.2	2.22	1.73	1.5	1.51	1.53	1.04	1.19147	0.311697	0.000132088	0.000613483
Smp_059350.1	182.93	178.63	167.23	170.11	157.39	150.25	0.964249	0.214783	7.14197e-06	4.1512e-05
Smp_059750.1	123.04	89.78	79.69	106.75	101.09	94.95	0.718079	0.128837	2.49587e-08	2.07523e-07
Smp_059790.1	166.67	105.23	119.39	63.96	83.55	79.43	1.55637	0.152228	1.5498e-24	4.86555e-23
Smp_059810.1	20.27	15.47	13.77	17.83	17.99	20.24	0.603164	0.123412	1.02181e-06	6.78731e-06
Smp_059880.1	12.99	10.29	8.97	10.09	8.73	10.96	0.905365	0.180099	4.9811e-07	3.46172e-06
Smp_059910.2	47.23	32.39	28.39	36.42	32.62	37.06	0.787533	0.119278	4.04282e-11	4.58291e-10
Smp_060170.1	62.19	44.23	41.23	53.18	53.46	48.99	0.692667	0.128383	6.84019e-08	5.34647e-07
Smp_060180.1	20.7	12.49	11.95	14.71	15.64	16.48	0.690979	0.0902783	1.94998e-14	2.99393e-13
Smp_060240.1	55.05	40.92	34.94	25.71	31.28	22.14	1.48953	0.2017	1.52568e-13	2.15542e-12
Smp_060270.1	34.87	17.62	15.15	22.96	21.33	21.85	0.733519	0.16252	6.37945e-06	3.7413e-05
Smp_060900.1	55.64	34.01	31.72	46.81	48.87	50.25	0.477934	0.0749646	1.82411e-10	1.93784e-09
Smp_060940.1	49.73	31.58	28.24	42.09	46.66	51.07	0.397366	0.092878	1.8827e-05	0.000101716
Smp_061100.1	27.39	17.19	15.32	9.69	10.13	11.92	1.66441	0.137143	6.78439e-34	3.68009e-32
Smp_061200.1	1573.84	993.69	996.98	1067.89	1056.16	1151.3	0.880364	0.0649346	7.13331e-42	6.05563e-40
Smp_061210.1	5.48	2.09	2.49	0.89	1.42	1.82	1.96914	0.391499	4.91168e-07	3.41849e-06
Smp_061250.1	25.2	16.17	14.37	20.51	21.81	22.24	0.536093	0.0932017	8.8215e-09	7.75661e-08
Smp_061510.1	29.42	15.8	15.25	23.58	22.62	19.78	0.594783	0.151977	9.09144e-05	0.000435721
Smp_061540.1	15.62	11.38	8.83	14.17	12.72	10.37	0.695675	0.203809	0.00064163	0.00257345
Smp_061570.1	27.23	18.82	18.27	15.44	17.36	17.8	1.1182	0.12269	7.93594e-20	1.79278e-18
Smp_061590.1	40.5	24.2	24.78	20.95	28.74	27.73	0.95911	0.155243	6.48702e-10	6.53381e-09
Smp_061590.2	83.2	57.78	55.28	63.5	71.99	60.14	0.769974	0.13261	6.38746e-09	5.67705e-08
Smp_062070.1	279.63	169.37	168.92	99.93	94.66	99.7	1.81957	0.0729765	3.215e-137	4.68179e-134
Smp_062520.1	60.94	36.19	36.55	34.22	37.21	37.72	1.03907	0.0811032	1.4098e-37	9.26699e-36
Smp_062620.1	27.46	8.81	10.54	11.2	13.34	13.23	0.964266	0.281272	0.000607519	0.00244857
Smp_063110.1	65.3	30.91	27.97	34.17	43.68	41.98	0.74888	0.184997	5.16438e-05	0.000258779
Smp_063230.1	92.78	51.67	49.94	68.52	70.3	71.36	0.617728	0.0904945	8.72322e-12	1.04452e-10
Smp_063300.1	2622.95	1407.34	1631.93	1549.41	1498.38	1936.25	0.932528	0.135293	5.47572e-12	6.72686e-11
Smp_063350.1	2403.77	1783.75	1725.83	1661.93	1682.74	1850.15	0.968989	0.109134	6.75557e-19	1.43214e-17
Smp_063420.1	361.52	294.12	268.46	328.58	352.94	307.28	0.689311	0.154178	7.79036e-06	4.50731e-05
Smp_063520.1	19.02	7.74	5.36	1.41	1.35	1.54	3.54744	0.329507	4.98703e-27	1.83676e-25
Smp_063830.1	91.16	68.53	65.75	74.54	75.62	78.29	0.763282	0.114286	2.41048e-11	2.77572e-10
Smp_064020.1	24.72	14.19	12.46	21.38	21.46	23.12	0.36716	0.104321	0.00043232	0.00179479
Smp_064040.1	92.11	63.24	65.9	73.92	85.86	77.71	0.671462	0.130601	2.72839e-07	1.96392e-06
Smp_064250.1	17.8	9.98	9.4	10.78	12.12	10.09	0.89764	0.148506	1.49901e-09	1.45006e-08
Smp_064360.1	119.35	78.12	75.7	116.02	117.46	135.38	0.33005	0.0872448	0.000154925	0.000707911
Smp_064380.2	131.96	77.89	93.06	73.04	74.15	85.25	1.14781	0.130778	1.68266e-18	3.48517e-17
Smp_064460.1	20.62	7.2	5.8	2.39	2.65	2.74	2.73852	0.373962	2.42518e-13	3.35362e-12
Smp_064520.1	26.44	19.79	19.02	25.4	26.06	25.91	0.540878	0.151599	0.000359975	0.00151842
Smp_064640.1	65.4	45.08	42.85	58.55	55.38	64.34	0.553554	0.101634	5.13558e-08	4.08666e-07
Smp_065150.1	63.03	34.23	31.13	42.31	42.74	53.94	0.609849	0.15117	5.47899e-05	0.000273386
Smp_065160.2	11.34	4.22	4.02	3.94	4.73	6.3	1.04983	0.312822	0.000790789	0.00310783
Smp_065190.1	25.15	23.59	18.57	26.35	24.73	24.13	0.639196	0.190857	0.000810812	0.00317594
Smp_065530.1	23.98	21.71	23.16	1.45	2.43	1.01	4.61569	0.385316	4.57912e-33	2.38808e-31
Smp_065840.1	44.35	27.89	26.01	42.87	47.45	48.71	0.249186	0.0760656	0.00105313	0.00402035
Smp_066330.1	23.77	18.69	16.5	22.91	20.5	20.6	0.66277	0.153222	1.52156e-05	8.38074e-05
Smp_066340.1	32.21	16.57	16.25	22.35	21.83	23.38	0.662527	0.122663	6.61936e-08	5.18887e-07
Smp_066430.1	20.05	14.73	13.78	14.3	14.64	13.73	0.961791	0.129068	9.20707e-14	1.33154e-12
Smp_066900.1	21.68	15.63	16.52	17.23	17.52	19.36	0.77908	0.129193	1.63615e-09	1.57069e-08
Smp_067250.1	21.85	8.57	7.37	10.76	11.57	9.04	0.918802	0.285383	0.00128396	0.00479325
Smp_067260.1	12.98	9.06	7.36	5.46	5.78	5.82	1.54062	0.141409	1.22061e-27	4.61223e-26
Smp_067280.1	44.12	27.14	25.09	38.38	39.55	35.1	0.510807	0.115996	1.06437e-05	6.00944e-05
Smp_067420.1	53.34	36.22	38.03	30.79	38.45	34.07	1.0768	0.154533	3.2131e-12	4.02829e-11
Smp_067810.1	123.8	86.3	84.75	118.95	128.62	120.16	0.45165	0.10653	2.23859e-05	0.000119242
Smp_068710.1	5.92	4.64	4.3	4.75	5.17	4.84	0.797651	0.209317	0.000138551	0.000640514
Smp_068990.1	25.05	15.22	13.58	7.17	12.55	9.9	1.60016	0.228762	2.65555e-12	3.35596e-11
Smp_069160.1	116.53	58.42	58.14	72.42	94.85	95.23	0.547275	0.158542	0.000556591	0.00226258
Smp_069170.1	24.9	14.39	16.91	19.59	18.69	22.6	0.645685	0.139404	3.62602e-06	2.22293e-05
Smp_069810.1	25.64	15.36	14.05	23.8	20.67	22.12	0.464119	0.124695	0.000197619	0.000880057
Smp_069870.1	93.36	45.25	38.38	34.06	42.24	37.65	1.32754	0.194366	8.48548e-12	1.01734e-10
Smp_069910.1	48.79	28.56	25.62	40.07	39.59	49.31	0.411736	0.127693	0.00126231	0.00472268
Smp_069960.1	69.24	39.82	36.39	49.62	58.49	60.17	0.52308	0.111245	2.57556e-06	1.6129e-05
Smp_070340.1	49.5	38.61	33.59	40.68	45.19	37.43	0.756934	0.155945	1.21093e-06	7.94319e-06
Smp_070360.1	16.65	5.16	6.81	0.19	0.18	0.07	6.67087	0.558307	6.61968e-33	3.37782e-31
Smp_070600.1	64.97	32.46	35.49	40.26	40.96	56.62	0.679693	0.169563	6.11089e-05	0.000301657
Smp_070770.1	134.45	107.42	104.37	89.94	85.12	86.99	1.19555	0.15347	6.69294e-15	1.07742e-13
Smp_071000.1	1173.83	870.36	936.22	1065.41	1088.84	1245.56	0.603333	0.14286	2.40795e-05	0.000127617
Smp_071560.1	159.44	91.21	88.63	111.7	104.61	119.68	0.752241	0.0885733	2.01604e-17	3.84734e-16
Smp_071880.1	17.84	9.17	8.29	10.43	10.48	10.38	0.880924	0.163962	7.7548e-08	6.00758e-07
Smp_072110.1	439.09	388.22	381.57	296.81	357	305.82	1.14045	0.192316	3.02829e-09	2.80747e-08
Smp_072560.1	23.87	13.8	14.85	13.45	17.03	17.32	0.884706	0.148284	2.42731e-09	2.27595e-08
Smp_072660.1	14.05	9.27	10.28	8.42	9.92	8.01	1.12059	0.170115	4.48033e-11	5.05768e-10
Smp_072740.1	36.35	17.97	22.63	12.15	13.25	14.95	1.6717	0.160075	1.5739e-25	5.19087e-24
Smp_072740.2	8.35	4.47	4	6.28	6.52	6.42	0.517786	0.16066	0.00126916	0.00474549
Smp_072950.1	251.68	201.76	184.21	247.88	230.44	265.09	0.568565	0.134885	2.49587e-05	0.000131797
Smp_072980.1	89.12	86.47	77.15	76.52	86.52	91.5	0.806869	0.196532	4.03372e-05	0.00020511
Smp_073080.1	140.12	92.61	88.12	114.13	122.54	133.05	0.557829	0.0953309	4.87133e-09	4.39558e-08
Smp_073300.1	67.09	55.91	48.04	53.88	57.13	54.78	0.833632	0.149307	2.35965e-08	1.96613e-07
Smp_073510.1	32.6	23.87	23.34	25.78	22.75	20.02	0.99597	0.183377	5.59578e-08	4.42496e-07
Smp_073540.1	198.22	102.35	92.13	138.34	130.32	158	0.593455	0.145485	4.52019e-05	0.000228374
Smp_073880.1	1712.83	2075.83	1742.03	1861.92	1914.68	1398.73	0.930418	0.286558	0.00116679	0.00440977
Smp_074000.1	1914.09	1549.54	1691.76	1574.44	1573.75	1525.66	0.945275	0.17372	5.28704e-08	4.18958e-07
Smp_074050.1	14.18	9.82	8.05	12.25	13.93	11.67	0.510337	0.151252	0.000740615	0.0029295
Smp_074200.1	28.48	23.67	18.33	28.3	27.67	27.11	0.542452	0.156889	0.000545126	0.00221883
Smp_074390.1	183.99	118.03	129.11	128.95	131.32	186.19	0.726563	0.179403	5.1241e-05	0.000257238
Smp_074400.1	16.11	6.64	5.56	3.66	5.85	4.45	1.67996	0.311132	6.682e-08	5.23363e-07
Smp_074470.1	546.85	287.15	290.59	351.74	317.58	383.54	0.823335	0.113819	4.699e-13	6.3347e-12
Smp_074610.1	27.59	2.29	1.9	1.42	1.65	1.31	3.28284	0.793782	3.53877e-05	0.000181551
Smp_074710.1	50.91	24.81	29.67	1.09	2.37	1.12	5.22702	0.35074	3.16005e-50	4.39875e-48
Smp_074780.1	1145.76	826.82	825.32	730.97	746.84	941.39	0.993565	0.134605	1.56708e-13	2.20732e-12
Smp_075110.1	12.31	10.86	8.53	7.81	7.18	11.7	1.0524	0.278459	0.000157228	0.000717119
Smp_075120.1	381.08	401.81	347.5	334.97	330.73	308.04	1.0374	0.22236	3.08019e-06	1.90622e-05
Smp_075470.1	153	93.85	117.54	73.65	77.64	78.39	1.44052	0.148995	4.11261e-22	1.10121e-20
Smp_075640.2	50.65	20.17	15.44	19.5	17.96	16.33	1.32808	0.285532	3.29911e-06	2.03371e-05
Smp_075870.1	311.91	166.08	155.3	93.05	103.09	120.74	1.72352	0.131495	2.99744e-39	2.1413e-37
Smp_076150.2	3.61	1.63	2.41	1.18	1.49	2.26	1.39487	0.419751	0.000890264	0.00345588
Smp_076230.1	224.12	128.55	118.16	194.65	199.66	231.6	0.323712	0.096892	0.000834906	0.00326023
Smp_076320.1	87.94	76.28	49.07	14.3	19.83	19.73	2.75861	0.226813	4.92439e-34	2.67884e-32
Smp_076450.1	19.72	12.36	11.01	10.63	14.05	13.29	0.921995	0.20097	4.48124e-06	2.68974e-05
Smp_076450.2	3.93	1.86	1.93	1.89	2.56	2.08	0.939458	0.261825	0.000333083	0.00141635
Smp_076520.1	24.22	13.01	14.27	19.91	19.17	21.85	0.494908	0.126986	9.72613e-05	0.000463909
Smp_076530.1	48.4	41.89	39.47	30.53	36.59	29.28	1.22773	0.193477	2.21514e-10	2.3336e-09
Smp_076560.1	45.68	19.04	22.69	23.22	24.16	24.55	0.980781	0.184683	1.09259e-07	8.32012e-07
Smp_076630.1	86.31	39.33	35.12	30.03	36.81	35.93	1.33405	0.196572	1.14835e-11	1.35957e-10
Smp_076650.2	7.36	6.97	5.76	6.81	6.71	6.73	0.798943	0.227253	0.000438669	0.00181955
Smp_076660.1	75.85	77.49	82.62	84.02	79.35	69.63	0.851917	0.257714	0.000947517	0.00364953
Smp_076740.1	1438.59	999.98	996.3	984.62	966.26	1124.54	0.934752	0.100166	1.03828e-20	2.5039e-19
Smp_076880.1	233.69	100.86	97.4	60.83	92.49	80.97	1.56978	0.233618	1.82464e-11	2.12176e-10
Smp_076950.1	66.3	40.92	33.85	27.35	28.87	28.65	1.46712	0.108246	7.54778e-42	6.37889e-40
Smp_077120.1	28.07	16.81	15.76	25.05	24.02	22.82	0.492911	0.11068	8.44946e-06	4.86338e-05
Smp_077180.1	22.59	9.21	7.13	3.62	4.75	3.54	2.35457	0.318972	1.56236e-13	2.20232e-12
Smp_077890.2	1412.11	987.77	931.75	17.85	59.49	15.39	5.91955	0.496592	9.27246e-33	4.66854e-31
Smp_078280.1	6.91	3.8	3.45	4.27	5.75	5.17	0.616094	0.185469	0.000894351	0.00346946
Smp_078280.3	1.93	1.03	0.85	0.83	0.6	1.03	1.35596	0.313672	1.54019e-05	8.47353e-05
Smp_078320.1	80.38	67.87	63.75	61.13	65.61	69.99	0.908341	0.155535	5.21728e-09	4.69208e-08
Smp_078400.1	7.68	5.88	6.23	5.17	5.61	5.84	1.05034	0.169063	5.20742e-10	5.31151e-09
Smp_078700.1	25.46	11.95	10.95	12.84	15.34	15.35	0.846563	0.188198	6.85152e-06	3.99341e-05
Smp_078710.1	39.26	22.29	21.29	27.27	27.11	28.93	0.724788	0.0909057	1.5491e-15	2.60676e-14
Smp_078720.1	24.41	11.57	9.02	0.83	1.18	2.01	4.17467	0.411368	3.37291e-24	1.0342e-22
Smp_078800.1	114.77	74.07	67.74	101.74	90.52	100.38	0.56355	0.0971221	6.53365e-09	5.80425e-08
Smp_078900.1	12.22	10.93	10.38	11.72	12.24	13.73	0.644181	0.189899	0.000693238	0.00276277
Smp_078920.1	6.39	3.38	2.84	2.73	3.23	3.51	1.12078	0.197202	1.32033e-08	1.13254e-07
Smp_079010.1	6.96	3.34	3.7	4.41	3.77	2.37	1.11496	0.318497	0.000464056	0.0019152
Smp_079050.1	19.73	9.57	10.15	11.54	13.04	13.98	0.747004	0.161465	3.72031e-06	2.27485e-05
Smp_079310.1	410.76	223.3	185.46	237.13	235.2	327.58	0.755043	0.175317	1.65685e-05	9.05743e-05
Smp_079730.1	152.29	74.22	71.72	65.16	81.58	73.37	1.14481	0.165582	4.71695e-12	5.82116e-11
Smp_079750.1	68.1	60.9	57.35	74.06	68.21	70.57	0.616952	0.190103	0.00117304	0.00443033
Smp_079770.1	1217.69	910.04	821.05	850.62	943.13	967.24	0.871127	0.10675	3.33826e-16	5.88971e-15
Smp_079800.2	10.5	1.39	3.67	1.53	1.6	1.69	2.27747	0.557142	4.35515e-05	0.000220506
Smp_080100.1	274.54	214.21	217.32	268.36	255.46	263.18	0.635904	0.143755	9.71053e-06	5.52706e-05
Smp_080130.1	50.38	38.84	33.5	46.06	49.58	52.65	0.506919	0.126667	6.2816e-05	0.000309679
Smp_080520.1	28.09	14.2	12.12	12.89	17.99	17.78	0.86645	0.199675	1.42939e-05	7.90909e-05
Smp_080730.1	71.09	47.44	40.69	49.65	47.83	54.85	0.81876	0.0966749	2.47062e-17	4.68182e-16
Smp_080840.1	29.08	15.8	12.08	14.62	15.48	18.13	0.946072	0.201135	2.5553e-06	1.60233e-05
Smp_080850.1	46.54	30.08	27.84	35.61	38.64	38.08	0.648148	0.0870227	9.47437e-14	1.36707e-12
Smp_081140.4	10.96	2.49	3.55	1.24	1.35	0.86	2.89907	0.452865	1.53736e-10	1.63965e-09
Smp_081260.1	13	11.24	11.09	9.63	11.1	10.22	0.997443	0.186939	9.51919e-08	7.30527e-07
Smp_081820.1	117.59	65.24	63.1	104.74	107.59	117.13	0.309216	0.0932621	0.000914613	0.00353791
Smp_082050.1	61.22	48.31	44.63	47.81	57.48	49.67	0.777354	0.159585	1.10984e-06	7.3309e-06
Smp_082280.1	78.45	47.05	39.2	57.84	71.51	64.02	0.498239	0.136952	0.000274707	0.00119031
Smp_082490.1	135.09	68.91	75.34	37.18	39.9	46.44	1.90861	0.132514	4.94449e-47	5.60504e-45
Smp_082620.1	138.4	81.98	77.27	96.04	101.4	113.23	0.679919	0.0824617	1.64781e-16	2.96809e-15
Smp_082670.1	15.13	13.72	11.34	13.96	15.22	14.26	0.687903	0.184079	0.000186234	0.000833869
Smp_082740.1	24.2	20.59	18.7	23.46	25.8	25.15	0.568381	0.157625	0.000311062	0.00133289
Smp_082780.2	39.57	21.67	21.38	22.8	28.68	22.26	0.889855	0.172784	2.60367e-07	1.87987e-06
Smp_082800.1	46.72	27.85	26.8	34.89	36.23	41.62	0.591804	0.0906042	6.5005e-11	7.17139e-10
Smp_083020.1	18.53	10.12	12.27	15.64	12.22	11.99	0.786466	0.206999	0.000145061	0.00066735
Smp_083040.1	38.38	18.19	17.57	0	0	0	14.4665	1.19531	1.02165e-33	5.51022e-32
Smp_083340.1	50.36	21.93	21.63	26.2	35.56	31.69	0.69747	0.205852	0.000703496	0.00279846
Smp_083410.1	993.97	678.02	634.84	374.34	427.41	478.31	1.61658	0.104977	1.65004e-53	2.58157e-51
Smp_083480.2	6.48	5.39	3.55	3.36	4.3	4.29	1.1341	0.24598	4.01638e-06	2.43855e-05
Smp_083650.1	31.39	27.25	28.18	31.39	30.42	30	0.731115	0.19479	0.000174483	0.000786649
Smp_083710.1	4.23	1.42	1.45	1.48	1.73	1.83	1.13375	0.330121	0.000593993	0.00239916
Smp_083710.2	2.76	1.91	1.93	1.41	1.51	1.48	1.36097	0.178013	2.08433e-14	3.18213e-13
Smp_083770.1	22.93	13.9	13.48	2.65	3.66	3.12	3.15324	0.168362	2.87318e-78	1.26494e-75
Smp_083790.1	18.76	8.94	8.51	12.23	11.88	13.02	0.662737	0.172465	0.000121677	0.000568616
Smp_083800.1	171.75	82.2	86.61	94.71	109.52	139.12	0.706885	0.188231	0.000173052	0.000781128
Smp_083870.1	2.52	0	0	0	0	0	22.1354	3.57317	5.83332e-10	5.9117e-09
Smp_084060.1	24.67	13.78	12.56	14.22	16.64	15.76	0.85295	0.133871	1.87302e-10	1.98423e-09
Smp_084320.1	41.32	25.62	18.87	28.81	28.13	24.08	0.803341	0.18583	1.53925e-05	8.47077e-05
Smp_084380.1	48.8	39.19	35.11	45.39	43.47	46.24	0.653795	0.134773	1.22782e-06	8.04844e-06
Smp_084460.1	4951.57	1945.52	1868.55	1965.26	2121.87	1602.06	1.28772	0.245323	1.52841e-07	1.14319e-06
Smp_084600.1	46.17	42.33	36.59	36.72	40.61	34.84	0.959257	0.193439	7.08697e-07	4.83124e-06
Smp_084610.1	32.36	18.06	18.87	23.32	25.67	26.37	0.618343	0.0988584	3.97938e-10	4.1009e-09
Smp_084620.1	99.37	65.49	57.86	81.76	76.39	68.65	0.722261	0.132455	4.9564e-08	3.96911e-07
Smp_084740.1	51.82	30.11	26.84	40.2	40.94	48.35	0.482191	0.110229	1.21749e-05	6.8251e-05
Smp_084830.1	21.11	14.56	15.32	6.48	8.9	8.66	1.86235	0.168928	2.91171e-28	1.15559e-26
Smp_084860.1	14.53	8.91	7.79	5.58	6.22	5.63	1.57464	0.181133	3.52233e-18	7.12407e-17
Smp_084870.1	41.8	35.52	35.95	28.64	26.97	26.88	1.26256	0.180141	2.40551e-12	3.05424e-11
Smp_084890.1	108.48	64.88	61.8	18.42	18.84	18.13	2.82698	0.0844631	1.31498e-245	8.29796e-242
Smp_084900.1	42.85	36.85	32.82	24.75	24.12	25.37	1.39788	0.158032	9.10707e-19	1.90926e-17
Smp_085180.1	111.11	98.33	119.92	31.64	47.02	37.18	2.33499	0.274027	1.58156e-17	3.03656e-16
Smp_085500.1	28.95	26.16	20.42	26.11	28.03	26.79	0.694032	0.174874	7.22485e-05	0.000351694
Smp_086270.1	37.46	24.04	19.96	26.63	35.54	34.6	0.495193	0.150695	0.00101601	0.00389195
Smp_086460.1	22.56	12.84	11.08	13.28	15.9	14.93	0.798784	0.13504	3.3157e-09	3.05448e-08
Smp_086460.2	6.99	4.22	3.69	3.49	3.54	3.72	1.20772	0.114325	4.38123e-26	1.4864e-24
Smp_087270.1	56.69	34.62	31.16	34.64	45.46	43.85	0.724455	0.139242	1.96243e-07	1.44051e-06
Smp_087320.1	17.41	7.93	5.55	1.64	1.59	1.22	3.4485	0.378262	7.74484e-20	1.7517e-18
Smp_087440.1	58.62	36.64	34.91	51.76	53.68	51.2	0.481594	0.0977957	8.45778e-07	5.69329e-06
Smp_087760.1	620.06	425.84	501.46	146.05	158.08	167.33	2.50278	0.148717	1.49284e-63	3.44646e-61
Smp_087810.1	90.59	48.1	41.49	54	57.83	68.8	0.712366	0.148655	1.65064e-06	1.06323e-05
Smp_088460.1	66.89	38.64	33.54	47.55	53.07	52.04	0.592636	0.111674	1.11536e-07	8.47307e-07
Smp_088550.1	33	19.32	18.34	14.1	18.08	21.81	1.13132	0.17537	1.11059e-10	1.19662e-09
Smp_088550.2	26.84	12.98	10.7	15.57	18.44	12.76	0.796311	0.241775	0.000989129	0.00379745
Smp_088600.1	34.73	17.69	15.7	18.47	24.61	19.79	0.820066	0.19183	1.91172e-05	0.000103107
Smp_088650.1	97.16	74.12	65.21	73.41	75.4	80.8	0.8205	0.10897	5.08862e-14	7.53187e-13
Smp_088950.2	47.69	39.12	31.19	28.96	31.56	31.8	1.1345	0.141001	8.55213e-16	1.45988e-14
Smp_089000.1	761.21	750.2	727.42	786.33	753	752.63	0.789272	0.212248	0.000200313	0.000891215
Smp_089050.1	12.47	9.89	8.37	10.11	9.27	11.67	0.770586	0.150669	3.14676e-07	2.24374e-06
Smp_089180.1	74.9	49.29	43.74	55.6	70.09	61.46	0.595117	0.125714	2.20235e-06	1.3958e-05
Smp_089230.1	37.04	19.1	13.73	19.85	19.86	25.66	0.791546	0.223445	0.000396395	0.00165764
Smp_089230.2	2.03	1.53	1.17	0.99	1.37	0.91	1.2832	0.357503	0.000331524	0.00141067
Smp_089240.1	149.36	98.83	84.31	52.43	54.02	58.27	1.76444	0.082014	1.15346e-102	9.92553e-100
Smp_089430.1	2038.4	1399.58	1493.87	1384.43	1581.29	1860.35	0.81298	0.14088	7.8925e-09	6.97214e-08
Smp_089630.1	47.56	31.49	30.9	39.32	46.54	45.28	0.509136	0.114738	9.10642e-06	5.21299e-05
Smp_090010.1	21.15	16.38	18.95	9.04	9.05	9.56	1.83667	0.206055	4.94536e-19	1.06026e-17
Smp_090030.1	39.76	21.97	19.05	15.08	15.43	18.84	1.43367	0.147138	1.96179e-22	5.3824e-21
Smp_090070.1	10.42	6.4	5.5	8.89	9.73	9.59	0.397543	0.122207	0.00114181	0.00432225
Smp_090110.1	1.98	0.22	0.6	0.17	0.18	0.2	2.90833	0.837	0.000511421	0.00209334
Smp_090230.1	1580.17	1089.13	970.51	1335.75	1323.74	1623.94	0.529633	0.0997656	1.10369e-07	8.38775e-07
Smp_090440.1	30.86	21.2	17.89	28.13	25.96	26.94	0.544395	0.117953	3.92414e-06	2.38791e-05
Smp_090450.1	8.01	7.87	7.86	6.91	6.24	7.4	1.03831	0.231522	7.30092e-06	4.23319e-05
Smp_090450.2	34.53	23.97	22.5	24.68	34.46	25.02	0.707223	0.186235	0.000146174	0.000671655
Smp_090890.1	14.8	9.73	9.67	9.4	11.14	7.28	1.05273	0.211781	6.66554e-07	4.56532e-06
Smp_090930.1	105.55	66.44	66.99	101.36	105.03	118.99	0.314463	0.0822578	0.000131895	0.000612738
Smp_091380.1	192.15	127.85	111.56	169.81	178.92	176.12	0.47019	0.0839556	2.13785e-08	1.79158e-07
Smp_091640.1	1087.42	498.37	478.36	535.27	520.81	600.8	1.01565	0.163141	4.79808e-10	4.91252e-09
Smp_091640.2	1087.42	498.37	478.36	535.27	520.81	600.8	1.01565	0.163141	4.79808e-10	4.91252e-09
Smp_091750.1	1.48	0.71	0.68	0.32	0.25	0.44	2.27398	0.631314	0.000315801	0.00135228
Smp_092320.2	15.36	10.5	10.9	4.5	7.92	6.69	1.71803	0.239868	7.92669e-13	1.05305e-11
Smp_092770.1	169.52	127.33	118.08	108.14	134.78	115.46	0.988262	0.146117	1.34677e-11	1.58162e-10
Smp_092880.1	78.17	53.28	46.72	58.37	79.03	66.23	0.563304	0.152828	0.000227919	0.00100319
Smp_092930.1	37.85	15.18	13.79	12.14	14.27	17.51	1.27702	0.260281	9.28138e-07	6.2043e-06
Smp_092950.1	9.73	7.25	6.83	6.53	8.66	8.28	0.801142	0.164515	1.11755e-06	7.37668e-06
Smp_093430.1	20.31	12.53	11.75	11.2	15.64	16.68	0.785217	0.173517	6.031e-06	3.54684e-05
Smp_093450.1	47.98	30.73	22.18	31.32	33.11	38.71	0.701086	0.15863	9.88652e-06	5.61373e-05
Smp_093780.1	9.93	10.15	7.56	3.58	2.91	2.9	2.37449	0.31885	9.54549e-14	1.37628e-12
Smp_093780.2	1.45	0.93	0.92	0.4	0.61	0.58	1.80426	0.328206	3.85574e-08	3.13141e-07
Smp_093790.1	7.46	7.66	10.87	0.16	0.74	0.29	5.25821	0.642638	2.7865e-16	4.94852e-15
Smp_093820.1	52.03	41.78	40.2	33.68	41.16	36.01	1.06511	0.163035	6.44486e-11	7.12246e-10
Smp_094020.1	116.57	61.53	53.05	81.28	85.64	83.21	0.596002	0.139358	1.89621e-05	0.000102337
Smp_094050.3	69.61	57.69	45.78	65.46	59.12	56.08	0.716321	0.166826	1.75619e-05	9.53438e-05
Smp_094060.1	49.17	20.21	20.11	24.88	26.55	29.22	0.831675	0.20387	4.51438e-05	0.000228193
Smp_094140.1	58.77	42.28	38.7	42.09	46.51	48.28	0.802177	0.103614	9.7903e-15	1.55096e-13
Smp_094250.1	18.7	12.4	12.65	13.07	13.77	15.82	0.807379	0.115011	2.21843e-12	2.82239e-11
Smp_094320.1	16.93	9.68	8.35	12.95	14.41	15.05	0.446386	0.121027	0.000225732	0.000995185
Smp_094630.1	55.93	30.02	26.81	44.15	46.38	42.61	0.475248	0.133464	0.000369629	0.00155568
Smp_094630.2	53.28	38.01	31.78	41.19	46.85	42.49	0.674642	0.13737	9.05554e-07	6.06404e-06
Smp_094760.1	42.87	34.39	33.03	40.06	41.78	38.44	0.666694	0.15877	2.67966e-05	0.000140874
Smp_094920.1	62.05	35.9	35.12	51.68	49.02	59.83	0.471437	0.109439	1.64918e-05	9.02069e-05
Smp_095010.1	38.07	22.34	21.73	32.48	29.86	35.09	0.497665	0.106706	3.10288e-06	1.91963e-05
Smp_095010.2	4.62	4.11	4.96	2.66	4.02	2.94	1.33185	0.32559	4.30334e-05	0.000218116
Smp_095130.1	18.37	17.38	14.29	18.39	17.03	15.85	0.769923	0.219575	0.000454171	0.00187727
Smp_095150.1	125.45	130.05	130.36	109.84	121.48	102.95	1.03857	0.245447	2.32283e-05	0.000123452
Smp_095350.1	100.29	38.3	46.93	3.27	2.75	2.98	5.05856	0.237207	6.57912e-101	5.18955e-98
Smp_095360.1	1263.55	816.2	797.54	988.84	970.75	1199.62	0.627396	0.094979	3.95836e-11	4.48986e-10
Smp_095360.2	177.37	217.32	181.64	185.68	154.18	134.92	1.11706	0.293301	0.000139778	0.000645713
Smp_095650.1	56.8	44.72	48.14	37.87	40.89	40.49	1.12779	0.163688	5.58451e-12	6.85161e-11
Smp_095650.2	56.8	44.72	48.14	37.87	40.89	40.49	1.12779	0.163688	5.58451e-12	6.85161e-11
Smp_095810.1	16.06	18.05	13.4	13.2	14.35	10.79	1.1281	0.288743	9.34694e-05	0.000447174
Smp_095910.1	130.63	123.38	112.65	100.33	126.28	124.44	0.877463	0.201182	1.29155e-05	7.19551e-05
Smp_095920.1	26.04	18.68	16.97	22.78	21.81	27.36	0.554541	0.132816	2.97643e-05	0.00015514
Smp_095980.1	7855.61	5457.56	5438.23	96.01	358.97	92.02	5.85693	0.514251	4.73071e-30	2.08272e-28
Smp_096010.2	30.3	31.96	29.56	34.07	27.74	23.32	0.933615	0.281529	0.000912398	0.00353006
Smp_096210.1	25.47	14.36	13.76	10.89	11.32	13.31	1.32776	0.122557	2.3803e-27	8.85294e-26
Smp_096240.1	23.76	13.44	12.79	11.01	16.57	10.95	1.10367	0.216819	3.575e-07	2.53477e-06
Smp_096290.1	309.82	176.1	191.6	253.87	235.6	278.27	0.568739	0.101326	1.98921e-08	1.67442e-07
Smp_096640.2	28.51	19.75	19.28	22.53	23.34	20.95	0.783613	0.127961	9.13577e-10	9.04546e-09
Smp_096780.1	43.08	30.6	29.24	45.39	40.36	46.46	0.414605	0.121021	0.000612818	0.00246783
Smp_097180.2	24.56	9.98	12.38	8.41	9.25	6.24	1.66394	0.278647	2.35049e-09	2.21049e-08
Smp_097590.1	27.34	18.96	15.95	17.83	19.5	20.85	0.856144	0.105002	3.53219e-16	6.22027e-15
Smp_097660.1	446.81	261.65	242.04	365.08	358.99	432.09	0.456919	0.0925651	7.96648e-07	5.38043e-06
Smp_097700.1	20.34	13.43	11.35	14.89	16.94	17.28	0.626958	0.113039	2.91603e-08	2.40014e-07
Smp_097710.1	19.99	10.24	9.13	14.67	13.78	15.86	0.537052	0.161331	0.000871937	0.00339015
Smp_097730.1	81.49	61.56	49.07	65.86	74.87	74.21	0.605305	0.127815	2.1822e-06	1.38396e-05
Smp_097830.3	7.1	4.8	3.63	4.18	5.88	5.3	0.757098	0.195553	0.000108138	0.000511023
Smp_098090.1	55.75	42.62	36.3	51.13	56.79	48.96	0.55179	0.150237	0.000239908	0.00105156
Smp_098560.1	96.14	64.21	61.15	73.74	61.79	63.48	0.91493	0.133587	7.44054e-12	8.99081e-11
Smp_098760.2	38.71	21.87	18.42	21.77	27.94	20.09	0.894783	0.193692	3.84455e-06	2.34475e-05
Smp_098980.2	34.1	19.54	19.8	27.24	27.59	25.8	0.603377	0.114175	1.2592e-07	9.50856e-07
Smp_099090.1	26.09	19.75	19.15	4.74	6.96	4.95	2.7394	0.234382	1.47232e-31	7.00313e-30
Smp_099090.2	5.96	3.11	2.4	1.07	1.17	0.44	2.77375	0.484287	1.01921e-08	8.88747e-08
Smp_099090.3	1.74	0.54	1.11	0	0.08	0	5.73193	1.19999	1.78255e-06	1.14236e-05
Smp_099310.1	48.4	43.6	41.5	14.37	21.57	17.21	2.13672	0.234446	7.94887e-20	1.79356e-18
Smp_099320.1	168.9	95.76	94.04	94.59	91.41	114.14	0.996923	0.115948	8.11041e-18	1.58287e-16
Smp_099630.1	175	104.71	105.96	143.12	151.9	136.45	0.584294	0.103603	1.70314e-08	1.44003e-07
Smp_099690.1	29.07	30.89	27.89	28.27	27.52	26.25	0.927507	0.239968	0.000111031	0.000522996
Smp_099850.2	5.3	1.66	2.34	1.32	1.72	2.56	1.40985	0.408088	0.000550775	0.00224134
Smp_099850.3	14.35	6.71	9.61	6.08	4.46	9.45	1.37517	0.329043	2.92399e-05	0.000152617
Smp_099930.1	74.95	52.67	51.22	50.84	55.04	54.22	0.932003	0.101316	3.61367e-20	8.36313e-19
Smp_100030.1	26.85	19.46	14.97	12.42	14.72	12.5	1.38173	0.15808	2.31677e-18	4.75177e-17
Smp_100040.1	213.95	161.82	187.23	227.21	201.14	210.24	0.617768	0.180861	0.000636148	0.00255417
Smp_100120.1	28.63	15.83	13.7	19.47	18.12	23.85	0.644647	0.158346	4.6787e-05	0.000235941
Smp_100140.1	271.39	204.72	178.75	164.56	156.19	171.16	1.18933	0.114902	4.15127e-25	1.33652e-23
Smp_100380.1	23.69	14.83	19.7	10.88	10.62	11.38	1.61065	0.207511	8.3752e-15	1.33573e-13
Smp_101310.1	12.67	7.53	5.99	8.82	8.28	9.83	0.686527	0.159557	1.68722e-05	9.20485e-05
Smp_101450.1	954.19	862.55	846.1	755.54	779.38	748.32	1.03315	0.185918	2.74443e-08	2.26976e-07
Smp_101820.1	69.16	39.13	35.49	15.02	21.29	19.18	2.10153	0.166561	1.69751e-36	1.06762e-34
Smp_101820.2	1.82	2.25	2.05	1.05	1.13	1.55	1.58407	0.363709	1.32881e-05	7.39221e-05
Smp_102040.1	1178.91	1034.87	975.49	712.82	813.72	748.69	1.29069	0.173262	9.38013e-14	1.3545e-12
Smp_102240.1	75.07	37.56	35.25	46.77	54.8	45.72	0.711863	0.166819	1.97872e-05	0.000106418
Smp_102410.1	36.39	22.19	19.65	26.61	30.34	25.55	0.658174	0.143579	4.56056e-06	2.73301e-05
Smp_102430.1	4.38	4.99	3.72	2.83	3.31	3.75	1.23671	0.273956	6.35389e-06	3.72862e-05
Smp_102510.1	70	65.98	73.14	53.1	44.71	49.84	1.33272	0.244567	5.05719e-08	4.03786e-07
Smp_102690.1	101.08	77.02	66.66	96.28	103.14	96.05	0.501864	0.121052	3.38524e-05	0.000174574
Smp_102960.1	76.06	62	62.4	50.52	46.57	43.25	1.3101	0.174895	6.84488e-14	9.99849e-13
Smp_103100.1	38.96	26.31	24.83	19.46	21.35	18.7	1.35789	0.121986	8.81247e-29	3.56472e-27
Smp_103160.1	142.29	105.66	93.86	116.72	129.03	115.28	0.691836	0.122511	1.63144e-08	1.38871e-07
Smp_103380.1	152.66	121.25	110.79	146.85	124.68	148.79	0.661642	0.150488	1.09942e-05	6.19071e-05
Smp_103540.1	125.33	83.3	78.46	94.24	104.93	85.85	0.766232	0.136237	1.86309e-08	1.57105e-07
Smp_103560.1	99.98	56.99	61.45	49.7	51.41	70.35	1.10254	0.157883	2.88435e-12	3.63298e-11
Smp_103560.2	9.3	13.22	9.23	7.55	8.91	4.29	1.45332	0.438696	0.000923659	0.00356926
Smp_103570.1	46.53	21.95	20.52	16.95	18.13	21.62	1.35313	0.170857	2.38145e-15	3.96163e-14
Smp_103810.1	100.32	74.48	67.89	60.22	66.32	59.72	1.15514	0.123917	1.14274e-20	2.74534e-19
Smp_103930.1	55.36	36.69	32.8	30.45	36.79	29.72	1.11537	0.143817	8.8011e-15	1.40011e-13
Smp_103990.1	95.19	63.77	59.8	88.6	95.91	88.58	0.439146	0.102147	1.71453e-05	9.32964e-05
Smp_104370.1	9.47	6.37	6.54	6.64	7.43	8.26	0.777794	0.229419	0.000698218	0.00277922
Smp_104470.1	110.3	66.38	63.03	82.19	84.95	86.36	0.662027	0.0695319	1.71181e-21	4.37333e-20
Smp_104580.2	35.87	22.41	19.86	24.26	26.13	32.95	0.655203	0.140675	3.19949e-06	1.97746e-05
Smp_104600.1	21.59	15.55	12.86	20.79	19.99	21.16	0.455008	0.116971	0.000100281	0.000476511
Smp_104720.1	61.4	43.17	42.15	57.91	57.1	60.69	0.515065	0.105128	9.61256e-07	6.40758e-06
Smp_104860.1	10.84	6.91	6.28	9.46	8.77	11.03	0.471108	0.130491	0.00030588	0.00131217
Smp_104870.1	77.29	48.72	45.8	75.44	79.24	83.05	0.28254	0.0738021	0.000129006	0.000600348
Smp_105320.1	962.34	546.04	498.1	532.43	481.43	714.24	0.952103	0.16355	5.83346e-09	5.20912e-08
Smp_105680.1	609.8	410.84	393.09	336.89	362.11	379.04	1.15569	0.0752999	3.66187e-53	5.59055e-51
Smp_105690.1	34	20.07	16.59	17.32	26.51	21.03	0.848908	0.20493	3.43636e-05	0.000176873
Smp_105700.1	35.81	25.7	21.81	32.48	37.2	34.81	0.435915	0.11268	0.000109456	0.00051648
Smp_105860.1	91.43	51.58	51.78	53.09	77.79	62.25	0.748024	0.180032	3.25369e-05	0.000168386
Smp_105910.1	47.83	24.98	22.58	27.18	38.04	34.47	0.651469	0.175017	0.000197403	0.000879303
Smp_105930.1	11.37	8.87	7.19	8.28	9.17	9.78	0.785687	0.131313	2.1866e-09	2.06251e-08
Smp_106130.1	383.57	280.97	256.2	327.99	366.44	335.21	0.610224	0.114798	1.06299e-07	8.11107e-07
Smp_108390.1	84.78	48.99	47.02	65.25	58.06	52.52	0.773423	0.145595	1.08332e-07	8.25284e-07
Smp_110280.2	18.68	8.13	6.8	4.09	5.59	5.02	1.86338	0.264099	1.71829e-12	2.20985e-11
Smp_112450.1	46.71	17.33	14.18	0	0.78	0.11	7.06495	1.378	2.94442e-07	2.1098e-06
Smp_114430.2	14.09	10.51	5.4	4.02	1.79	2.37	2.60998	0.44301	3.82757e-09	3.49878e-08
Smp_116360.1	60.95	26.04	25.17	25.19	29.23	31.85	1.06573	0.201655	1.25746e-07	9.49918e-07
Smp_119920.1	1647.75	959.07	1054.54	1112.07	1030.49	1385.37	0.810923	0.131822	7.66745e-10	7.66381e-09
Smp_120320.1	44.91	18.06	17.28	18.26	26.66	23.7	0.897929	0.257021	0.000476549	0.00196163
Smp_120350.1	51.17	29.71	25.29	21.39	21.93	18.74	1.49644	0.156945	1.50171e-21	3.85214e-20
Smp_120360.1	25.64	11.24	10.54	10.78	14.31	13.36	0.986837	0.218979	6.58953e-06	3.85139e-05
Smp_120640.1	90.24	52.82	50.21	69.69	75.54	84.06	0.493901	0.092245	8.59228e-08	6.62029e-07
Smp_120920.2	30	19.29	20.34	28.65	30.95	27.83	0.434157	0.120025	0.000297763	0.00128084
Smp_121140.1	5.98	3.08	2.16	3.05	2.61	2.25	1.18244	0.341773	0.000540767	0.00220346
Smp_122050.1	29.57	18.97	15.92	9.74	10.17	8.23	1.93377	0.161919	7.0742e-33	3.60005e-31
Smp_122280.1	4.9	3.42	6.23	0.18	0.98	0.22	4.1484	0.761218	5.04591e-08	4.03226e-07
Smp_122370.1	28.2	17.56	15.91	17.37	20.83	19.32	0.844484	0.11112	2.96643e-14	4.4747e-13
Smp_122800.1	44.12	27.16	24.38	15.94	23.06	20.46	1.42819	0.165738	6.86416e-18	1.35642e-16
Smp_123060.1	9.08	9.9	8.93	4	8.3	6.29	1.4204	0.343742	3.59342e-05	0.000184305
Smp_123060.2	15.21	7.13	4.8	6.73	7.06	6.14	1.10952	0.266717	3.18398e-05	0.000165094
Smp_123130.1	12.44	10.93	9.72	10.35	9.47	7.81	1.05647	0.223434	2.26349e-06	1.43216e-05
Smp_123210.1	9.12	7.62	7.57	7.52	8.94	8.69	0.755132	0.193787	9.75089e-05	0.000464855
Smp_123390.1	9.43	4.81	3.64	4.15	4.56	3.89	1.19251	0.236048	4.37253e-07	3.06239e-06
Smp_123390.2	7.69	8.51	8.09	5.42	4.94	3.91	1.60268	0.308327	2.01466e-07	1.47542e-06
Smp_123490.1	37.57	23.54	27.81	31.8	28.55	29.09	0.76302	0.155779	9.67696e-07	6.44597e-06
Smp_123500.1	36.24	26.08	23.24	18.63	24.87	21.01	1.17375	0.157801	1.02092e-13	1.46751e-12
Smp_123520.1	13.08	7.54	5.5	9.53	8.64	9.8	0.61316	0.185524	0.000949742	0.00365587
Smp_123570.1	37.03	18.93	20	28.37	28.14	33.9	0.476396	0.130625	0.000265263	0.00115256
Smp_124060.1	22.83	12.94	13.79	9.26	12.63	11.36	1.31596	0.184853	1.0875e-12	1.42474e-11
Smp_124070.1	97.58	87.34	96.81	86.86	91.85	83.16	0.926214	0.224414	3.67111e-05	0.000187984
Smp_124120.2	12.65	8.16	7.39	7.23	8.92	8.88	0.922888	0.159172	6.70946e-09	5.94648e-08
Smp_124230.1	26.73	19.6	18.38	23.5	22.37	22.2	0.704495	0.141731	6.6729e-07	4.5687e-06
Smp_124280.1	6.83	3.76	4.03	3.48	3.13	2.66	1.39091	0.265211	1.56676e-07	1.17096e-06
Smp_124300.1	55.94	33.67	29.73	29.65	31.98	34.33	1.05166	0.0979609	6.93423e-27	2.51961e-25
Smp_124430.1	100.4	87.51	75.23	70.88	74.9	71.74	1.0693	0.157299	1.06161e-11	1.2616e-10
Smp_124460.1	116.59	100.07	86.86	62.86	66.98	68.34	1.40974	0.151108	1.06491e-20	2.56486e-19
Smp_124510.1	1.55	0.92	0.85	0.04	0.16	0.07	4.33941	0.521988	9.31312e-17	1.70345e-15
Smp_124590.1	3.31	1.55	1.15	0.49	0.43	0.18	3.11081	0.475489	6.05637e-11	6.71664e-10
Smp_124710.1	5.54	3.24	4.14	1.27	2.55	2.14	1.88437	0.319718	3.77316e-09	3.45572e-08
Smp_125050.1	30.11	12.82	12.43	13.41	18.25	16.75	0.877811	0.220406	6.81369e-05	0.000333652
Smp_125070.1	95.36	107.65	88.25	103.92	97.21	89.21	0.831522	0.245936	0.000722084	0.00286578
Smp_125660.1	27.37	13.54	10.92	7.82	8.96	10.61	1.61745	0.202422	1.34394e-15	2.26758e-14
Smp_125670.1	44.27	24	23.53	35.41	34.86	36.48	0.507714	0.114197	8.74991e-06	5.02563e-05
Smp_125730.2	29.49	18.41	17.53	9.3	10.67	11.12	1.82141	0.114628	7.46224e-57	1.30803e-54
Smp_125740.1	40.19	25.48	19.79	14.73	14.7	15.21	1.67053	0.133061	3.74891e-36	2.3193e-34
Smp_125740.2	6.44	9.9	9.98	2.5	3.03	3.36	2.4571	0.38203	1.26178e-10	1.35566e-09
Smp_125760.1	13.36	6.96	6.87	2.19	2.46	1.5	2.85153	0.265681	7.13006e-27	2.58086e-25
Smp_125770.1	119.42	68.58	56.53	61.82	76.42	77.58	0.904513	0.142955	2.49527e-10	2.61561e-09
Smp_125890.1	13.49	5.74	5.92	7.69	6.67	6.71	0.939128	0.234498	6.20597e-05	0.00030619
Smp_126210.1	9.4	12.58	6.58	2.55	4.13	2.65	2.43209	0.406587	2.20799e-09	2.08061e-08
Smp_126210.2	21.8	10.31	10.79	5.06	5.18	5.24	2.1766	0.183233	1.52337e-32	7.56927e-31
Smp_126370.2	71.05	48.42	49.15	23.28	29.09	31.37	1.78294	0.160987	1.65845e-28	6.60971e-27
Smp_126720.3	35.28	19.05	18.16	28.24	30.22	27.72	0.470348	0.131242	0.000338601	0.0014382
Smp_126740.1	28.75	17.81	14.39	13.33	15.41	16.75	1.15746	0.136999	2.94549e-17	5.54837e-16
Smp_126740.2	6.5	2	4.07	1.75	1.96	1	2.09486	0.547933	0.000131729	0.000612266
Smp_126850.1	61.04	45.46	41.75	48.76	66.89	59.94	0.532481	0.161086	0.000947814	0.00364993
Smp_126910.1	2.68	1.3	1.3	0.6	1.16	0.63	1.84178	0.366528	5.03616e-07	3.49741e-06
Smp_126910.2	22.66	19.21	15.77	12.84	12.92	14.32	1.31488	0.155217	2.42788e-17	4.60543e-16
Smp_127010.1	32.56	27.03	24.63	19.12	24.73	20.66	1.17577	0.1795	5.74362e-11	6.3998e-10
Smp_127010.2	16.75	2.44	2.76	1.61	2.15	2.29	2.37662	0.597244	6.91142e-05	0.000337913
Smp_127110.1	10.95	6.8	6.38	9.04	8.76	6.92	0.706707	0.202883	0.000495222	0.00203011
Smp_127180.1	29.23	13.92	13.4	14.79	18.95	18.19	0.826759	0.175276	2.39453e-06	1.50701e-05
Smp_127200.1	72.42	44.87	44.72	49.17	53.22	48.97	0.84905	0.103847	2.93433e-16	5.19157e-15
Smp_127280.3	7.19	7.82	9.76	5.04	4.94	4.72	1.61042	0.333547	1.37801e-06	8.96157e-06
Smp_127280.4	19.68	17.31	18.03	11.87	11.96	13.53	1.38008	0.249779	3.29121e-08	2.69605e-07
Smp_127430.1	12.33	9.66	7.55	11.1	10.99	11.18	0.600577	0.142879	2.62952e-05	0.000138507
Smp_127430.2	3.44	1.46	0.72	0.75	0.55	0.47	2.26761	0.487535	3.30057e-06	2.03395e-05
Smp_127490.1	13.92	10.06	10.09	10.38	13.48	12.23	0.696465	0.165789	2.6585e-05	0.000139839
Smp_127580.1	21.17	13.22	12.86	12.92	15.11	14.07	0.916873	0.11289	4.59342e-16	8.00719e-15
Smp_127690.1	5.99	3.5	3.85	3.68	3.84	4.1	0.951599	0.151083	3.0053e-10	3.12601e-09
Smp_127820.2	26.71	19.46	14.44	14.58	16.79	17.61	1.06288	0.144984	2.28427e-13	3.1657e-12
Smp_127890.1	17.59	12.36	11.81	18.58	17.49	18.36	0.391172	0.11713	0.00083882	0.00327417
Smp_128050.1	18.74	8.97	8.54	9.21	9.24	8.8	1.11154	0.167024	2.83384e-11	3.24742e-10
Smp_128120.2	21.27	11.81	10.4	15.49	17.97	18.84	0.456467	0.128644	0.000387727	0.00162463
Smp_128130.1	30	17.15	15.43	20.95	22.6	23.05	0.638021	0.105742	1.6017e-09	1.5431e-08
Smp_128150.1	10.59	5.76	6.06	7.94	9.78	8.72	0.49348	0.147178	0.000799578	0.00313847
Smp_128190.1	6.95	5.25	5.11	3.46	4.19	4.91	1.25421	0.18159	4.95757e-12	6.10616e-11
Smp_128200.1	27.91	19.62	19.05	23.58	24.17	24.29	0.65934	0.106083	5.12121e-10	5.22639e-09
Smp_128350.2	18.19	6.72	7.17	3.06	5.34	4.38	1.99208	0.323718	7.56698e-10	7.57538e-09
Smp_128350.3	10.32	7.63	5.3	4.38	5.5	6.74	1.24262	0.221935	2.15555e-08	1.80367e-07
Smp_128420.1	21.79	15.39	15.42	18.26	20.46	19.13	0.638477	0.132308	1.39517e-06	9.05762e-06
Smp_128430.1	2.86	1.78	5.03	0.02	0.05	0.03	7.37299	0.79906	2.78119e-20	6.48408e-19
Smp_128480.1	47.47	41.63	40.75	8.56	9.77	8.7	3.06988	0.192436	2.72636e-57	4.91551e-55
Smp_128600.2	6.85	3.6	2.68	3.2	4.49	3.71	0.89682	0.236081	0.000145406	0.000668777
Smp_128660.1	4.45	2.74	2.53	2.99	3.41	3.82	0.673693	0.118182	1.1949e-08	1.02962e-07
Smp_128790.1	16.62	11.63	10.96	8.54	11.76	11.2	1.08533	0.161436	1.78084e-11	2.07337e-10
Smp_128870.1	7.22	4.95	4.26	4.25	5.3	5.17	0.917079	0.182131	4.772e-07	3.32494e-06
Smp_128950.1	19.93	12.15	11.9	16.22	20.33	17.88	0.439512	0.130846	0.000782232	0.00307932
Smp_128990.1	44.08	26.67	22.39	19.23	25.73	27.32	1.10161	0.167946	5.406e-11	6.04139e-10
Smp_129020.3	5.08	3.4	4.06	0.31	0.25	0.28	4.71691	0.300159	1.19891e-55	1.97361e-53
Smp_129210.1	42.6	26.22	21.73	26.53	24.91	27.24	0.937727	0.107555	2.81743e-18	5.7537e-17
Smp_129310.1	16.59	8.25	7.15	8.51	6.63	4.05	1.4238	0.353305	5.57923e-05	0.000277802
Smp_129410.1	101.02	71.87	54.34	85.89	77.59	93.35	0.578675	0.13941	3.31177e-05	0.000171111
Smp_129500.1	12.85	9.41	7.74	7.31	9.62	9.46	0.950336	0.160334	3.08081e-09	2.85337e-08
Smp_129510.1	37.07	22.44	30.79	13.79	18.68	10.19	1.85351	0.30037	6.79606e-10	6.82889e-09
Smp_129610.1	16.24	10.63	13.95	2.26	3.12	3.53	2.99237	0.271741	3.3512e-28	1.32446e-26
Smp_129630.1	6.59	2.76	2.8	2.06	1.04	1.99	1.95197	0.389298	5.32901e-07	3.69131e-06
Smp_129710.1	9.85	7.97	7.2	8	8.21	9.06	0.777343	0.143635	6.2348e-08	4.90774e-07
Smp_129900.3	86.85	61.56	92.74	32.7	31.8	21.86	2.29	0.299283	1.98437e-14	3.03687e-13
Smp_129920.1	7.82	5.68	4.98	0.11	0.41	0.14	5.48926	0.500011	4.8608e-28	1.88565e-26
Smp_129950.1	93.17	41.51	44	46.65	60.33	54.18	0.849934	0.184378	4.03168e-06	2.44627e-05
Smp_129960.1	31.35	12.11	10.43	0.91	1.04	1.01	4.8403	0.291089	4.35151e-62	9.36119e-60
Smp_129970.1	11.31	5.89	5.09	7.5	7.49	7.31	0.701799	0.185761	0.000158111	0.000720387
Smp_129990.1	12.95	8.96	7.03	7.14	8.17	7.8	1.0741	0.129713	1.22553e-16	2.22439e-15
Smp_130200.1	6.4	3.41	3.07	3.44	3.31	3.58	1.03404	0.136976	4.38457e-14	6.53063e-13
Smp_130220.1	36.68	19.77	18.41	18.05	20.9	19.99	1.06397	0.137435	9.81681e-15	1.55386e-13
Smp_130270.1	16.97	9.09	9.21	11.22	8.44	12.21	0.88165	0.204804	1.67105e-05	9.12449e-05
Smp_130330.1	28.98	14.51	14.48	14.97	17.74	18.37	0.896076	0.161429	2.84224e-08	2.34655e-07
Smp_130370.1	61.38	35.07	34.67	2.17	2.69	1.79	5.01898	0.20444	4.33535e-133	5.86232e-130
Smp_130480.3	47.66	21.04	28.99	26.66	32.72	29.62	0.860819	0.199407	1.58236e-05	8.69288e-05
Smp_130490.1	130.49	48.79	46.5	50.73	48.02	70.27	1.08174	0.293406	0.000227062	0.000999885
Smp_130520.3	53.53	37.4	34.91	8.35	8.22	5.33	3.27985	0.229782	3.19003e-46	3.45089e-44
Smp_130680.1	30.49	25.15	20.85	29.58	30.4	30.38	0.54408	0.13978	9.92614e-05	0.00047214
Smp_130690.1	21.35	16.96	14.7	14.41	14.35	13.98	1.09156	0.132758	1.99879e-16	3.58228e-15
Smp_130760.1	5.31	3.31	2.68	3.5	3.13	4.3	0.787352	0.180039	1.22418e-05	6.85647e-05
Smp_130780.1	11.97	5.9	5.32	0.06	0.35	0.08	6.15175	0.616262	1.82072e-23	5.28652e-22
Smp_130790.1	11.19	6.61	5.12	4.61	5.35	5.19	1.31406	0.180818	3.66684e-13	4.97969e-12
Smp_130790.2	26.79	21.48	17.12	26.53	27.22	27.59	0.463187	0.140476	0.000976334	0.00375136
Smp_130840.1	29.42	15.86	12.27	17.16	20.78	20.94	0.672006	0.187029	0.000326816	0.00139409
Smp_130850.1	2168.65	1422.36	1558.32	1762.5	1723.2	2159.7	0.643557	0.126749	3.82598e-07	2.70462e-06
Smp_130900.1	7.96	5.43	5.8	4.43	5.88	5.74	1.03495	0.184715	2.10772e-08	1.76789e-07
Smp_130980.1	48.43	26.3	24.24	31.71	32.99	38.11	0.668167	0.129552	2.50234e-07	1.81189e-06
Smp_131000.1	16.12	8.6	8.21	11.81	12.17	12.88	0.556512	0.125709	9.55616e-06	5.44738e-05
Smp_131030.1	22.63	13.85	12.43	14.01	14.59	13.95	0.93953	0.101967	3.13967e-20	7.30186e-19
Smp_131070.1	12.14	7.75	5.77	6.12	7.4	8.32	0.967836	0.176947	4.50946e-08	3.63425e-07
Smp_131100.1	29.46	14.14	12.47	13.99	15.09	15.14	1.03639	0.178422	6.2969e-09	5.59918e-08
Smp_131160.1	7.31	3.21	2.94	2.88	2.92	3.29	1.24935	0.219153	1.19231e-08	1.02785e-07
Smp_131220.1	7.04	5.67	5.17	5.69	6.35	6.14	0.76652	0.151553	4.2417e-07	2.97958e-06
Smp_131320.1	9.64	4.78	4.85	4.82	5.69	6.27	0.916676	0.153872	2.56319e-09	2.39624e-08
Smp_131390.2	7.1	4.48	3.64	1.64	2.63	2.49	1.90847	0.225003	2.21356e-17	4.21155e-16
Smp_131650.1	21.91	12.4	10.65	14.19	16.93	16.23	0.647375	0.137426	2.46856e-06	1.55154e-05
Smp_131800.1	27.22	14.04	12.62	16.01	18.33	20.17	0.695263	0.152722	5.30209e-06	3.14356e-05
Smp_132020.1	74.36	68.89	65.86	73.71	77.58	61.27	0.78545	0.219191	0.000339134	0.00144014
Smp_132350.1	20.78	14.9	14.33	19.81	21.02	21.45	0.45988	0.112906	4.63864e-05	0.000234046
Smp_132590.1	32.7	17.36	14.68	19.65	22.76	24.76	0.658609	0.159653	3.70312e-05	0.000189418
Smp_132660.1	9.25	3.12	3.66	0.31	0.34	0.39	4.604	0.372594	4.48708e-35	2.66285e-33
Smp_133120.1	132.86	86.38	86.64	111.7	124.6	124.92	0.522629	0.0875278	2.35788e-09	2.21633e-08
Smp_133150.1	25.25	13.74	12.95	20.31	21.9	23.71	0.380763	0.11575	0.00100353	0.00384805
Smp_133280.1	79.22	56.45	44.85	67.95	66.32	67.42	0.595966	0.112652	1.22101e-07	9.24595e-07
Smp_133300.1	39.8	28.94	25.98	25.4	32.79	23.27	0.982772	0.18837	1.81612e-07	1.34249e-06
Smp_133350.1	118.47	74.28	63.7	59	61.95	63.19	1.21885	0.0871287	1.81615e-44	1.78142e-42
Smp_133370.1	13.39	7.66	7.23	10.23	11.63	11.51	0.491065	0.124719	8.23808e-05	0.000397439
Smp_133380.1	18.12	12.93	11.41	8.78	13.1	10.7	1.14337	0.22075	2.22513e-07	1.62452e-06
Smp_133660.1	6.11	2.71	1.89	2.25	2.42	2.74	1.188	0.339754	0.000471115	0.0019418
Smp_133710.1	48.17	46.34	42.73	29.92	35	35.22	1.27271	0.201895	2.90453e-10	3.02452e-09
Smp_133770.1	1.19	0.11	0.31	0.05	0.07	0	4.18879	1.29343	0.00120156	0.00452762
Smp_133790.1	16.04	11.9	11.5	7.95	11.3	9.07	1.25573	0.192241	6.48838e-11	7.16219e-10
Smp_133820.1	31.02	20.02	19.15	30.67	27.77	29.73	0.428945	0.103216	3.24176e-05	0.00016786
Smp_133990.1	4.29	2.57	2.66	0.97	1.05	1.4	2.23296	0.202907	3.62068e-28	1.42501e-26
Smp_134020.1	46.08	21.99	18.42	25.37	28.6	27.33	0.779111	0.186156	2.84846e-05	0.000148962
Smp_134290.1	10.07	6.98	5.56	7.57	7.84	7.67	0.721792	0.146839	8.85462e-07	5.94e-06
Smp_134390.1	30.53	19.28	19.66	16.15	21.33	16.66	1.11387	0.172594	1.09125e-10	1.17914e-09
Smp_134480.1	61.06	38.83	34.03	43.44	47.78	45.58	0.713084	0.104991	1.10711e-11	1.31403e-10
Smp_134490.1	0.41	0.1	0.11	0	0	0	7.53322	1.63595	4.12849e-06	2.5002e-05
Smp_134580.1	27.84	20.15	20.33	18.32	24.52	11.11	1.10794	0.322654	0.000595138	0.00240307
Smp_134590.1	18.95	13.81	12.32	6.25	7.44	6.9	1.89883	0.126112	3.11784e-51	4.5403e-49
Smp_134600.1	2.74	2.73	2.12	0.2	0.14	0.13	4.82927	0.624981	1.1005e-14	1.73181e-13
Smp_134860.1	17.73	10.69	10.37	11.15	12.31	13.04	0.834617	0.0825128	4.73999e-24	1.43573e-22
Smp_134950.1	69.99	58.58	52.69	59.39	52.74	54.98	0.91058	0.161547	1.73422e-08	1.46565e-07
Smp_135020.1	57.62	40.65	40.75	11.83	12.76	9.15	2.81104	0.198384	1.41193e-45	1.43706e-43
Smp_135120.1	27.18	19.74	16.97	8.14	11.25	9.61	1.90305	0.174298	9.41747e-28	3.57279e-26
Smp_135280.1	26.59	20.12	19.59	17.65	20.2	23.56	0.899583	0.14676	8.80901e-10	8.73564e-09
Smp_135500.1	26.82	15.89	13.14	17.18	17.96	21.22	0.717546	0.133843	8.27101e-08	6.38835e-07
Smp_135570.2	45.99	30.86	24.29	31.98	32.75	37.05	0.738559	0.128277	8.53474e-09	7.51494e-08
Smp_135710.1	58.88	22.11	17.31	11.64	12.43	13.5	2.03136	0.284459	9.25537e-13	1.21676e-11
Smp_135770.1	31.08	23.79	19.86	24.9	25.32	27.11	0.726129	0.122586	3.15353e-09	2.91644e-08
Smp_135840.1	410.54	390.95	391.6	202.58	190.02	159.77	1.92769	0.23032	5.78115e-17	1.07192e-15
Smp_135860.1	118.28	92.52	81.76	72.77	62.43	65.2	1.32718	0.151967	2.47221e-18	5.06509e-17
Smp_135870.1	7.17	4.6	3.91	5.21	6.57	5.72	0.585803	0.141224	3.3532e-05	0.00017311
Smp_135880.2	32.26	14.39	12.55	16.77	17.2	16.73	0.902907	0.208066	1.42796e-05	7.90432e-05
Smp_135900.1	6.69	4.65	4.2	5.49	5.27	6.22	0.641393	0.133416	1.52856e-06	9.87281e-06
Smp_136010.1	22.85	15.09	12.66	20.19	22.52	23.17	0.368139	0.1097	0.00079116	0.00310864
Smp_136150.1	1.67	2.61	2.39	1.54	1.29	1.58	1.4877	0.395907	0.000171482	0.000774779
Smp_136260.1	108.2	75.64	71.4	114.91	109.26	104.61	0.401091	0.111711	0.000330121	0.00140533
Smp_136510.2	8.72	7.08	6.21	6.58	6.33	5.17	1.06809	0.208656	3.07304e-07	2.19531e-06
Smp_136570.1	18.5	14.07	11.14	13.75	16.17	16.7	0.675281	0.133519	4.24601e-07	2.98146e-06
Smp_136580.2	14.1	7.18	5.56	8.57	8.5	7.21	0.833892	0.221122	0.000162479	0.000737448
Smp_136700.1	65.09	36.91	48.47	49.69	46.16	56.2	0.75476	0.189131	6.58856e-05	0.000323213
Smp_136730.1	1118.66	697.62	888.16	370.79	432.93	424.03	1.91898	0.161049	9.82521e-33	4.93372e-31
Smp_136780.1	26.43	19.01	15.3	23.7	22.24	18.14	0.676505	0.189361	0.000353501	0.00149311
Smp_136780.2	26.43	19.01	15.3	23.7	22.24	18.14	0.676505	0.189361	0.000353501	0.00149311
Smp_136870.1	9.28	4.66	4.86	0.96	1.42	1.11	3.12164	0.344128	1.17781e-19	2.62319e-18
Smp_136910.1	57.52	45.14	36.44	24.89	29.73	31.4	1.46976	0.151287	2.60174e-22	7.06651e-21
Smp_136950.2	22.92	9.6	13.5	12.16	11	13.51	1.04395	0.28616	0.000264158	0.00114828
Smp_137090.1	7.65	4.78	4.6	3.65	4.53	3.64	1.27149	0.188383	1.48363e-11	1.73695e-10
Smp_137110.2	45.67	24.19	20.02	21.25	21	23.62	1.15728	0.153378	4.51281e-14	6.71107e-13
Smp_137120.1	53.69	21.9	17.33	8.27	9.32	10.23	2.3993	0.265269	1.49971e-19	3.30898e-18
Smp_137160.1	32.71	17.19	20.02	10.64	10.34	10.6	1.88617	0.133637	3.10872e-45	3.14712e-43
Smp_137330.1	82.39	43.74	42.1	39.44	46.08	42.42	1.11668	0.126107	8.36754e-19	1.76202e-17
Smp_137360.1	39.69	19.67	13.56	0.76	1.81	1	4.99459	0.417956	6.48936e-33	3.32927e-31
Smp_137390.1	33.66	23.58	22.41	21.13	19.71	19.24	1.176	0.128625	6.08494e-20	1.38621e-18
Smp_137540.1	30.67	25.19	22.48	33.01	29.68	28.04	0.575878	0.1696	0.000685034	0.00273422
Smp_137650.1	26.36	17.59	14.58	22.31	22.05	23.48	0.536998	0.095934	2.17361e-08	1.81752e-07
Smp_137660.1	2.99	2.36	1.88	1.17	1.33	1.36	1.68266	0.208099	6.17232e-16	1.06322e-14
Smp_137700.1	220.48	120.28	157.94	39.94	42.8	68.03	2.49691	0.239229	1.67461e-25	5.51339e-24
Smp_137720.1	596.53	362.97	442.14	526.3	608.57	567.37	0.489433	0.145504	0.000769	0.00303227
Smp_137800.1	7.91	4.73	3.47	3.78	5.82	4.93	0.863561	0.248692	0.000515805	0.00210901
Smp_137840.1	24.76	15.43	31.77	14.38	15.16	19.2	1.40119	0.383808	0.000261461	0.00113865
Smp_137890.1	2.22	2.15	1.33	1	1.17	1.19	1.55646	0.302603	2.69577e-07	1.94266e-06
Smp_137890.2	5.09	3.83	4.56	1.91	2.32	2.01	1.91018	0.249596	1.96221e-14	3.00782e-13
Smp_137920.1	160.29	100.34	109.39	116.53	109.64	112.64	0.890625	0.109615	4.47287e-16	7.80424e-15
Smp_138050.1	157.53	83.98	75.05	128.08	125.81	139.96	0.402604	0.11785	0.000634887	0.00254965
Smp_138160.1	52.25	51.4	41.21	47.11	44.92	46.82	0.87163	0.20363	1.86516e-05	0.000100826
Smp_138220.1	33.47	19.08	18.26	26.69	28.29	24.96	0.555842	0.125091	8.85129e-06	5.07923e-05
Smp_138280.1	52.5	35.57	29.81	36.61	32.43	39.16	0.880683	0.128964	8.55621e-12	1.02517e-10
Smp_138480.1	25.94	15.42	14.08	17.07	18.68	20.61	0.714834	0.103133	4.17299e-12	5.16671e-11
Smp_138610.1	11.09	6.13	5.47	6.52	8.2	8.15	0.709646	0.160129	9.34901e-06	5.33734e-05
Smp_138640.1	21.96	17.3	13.95	16.17	16.99	17.83	0.838058	0.136555	8.40154e-10	8.35784e-09
Smp_138750.1	12.36	6.59	7.82	4.96	4.75	5.25	1.58442	0.170442	1.45908e-20	3.47007e-19
Smp_138840.2	20.19	12.74	11.45	12.81	17.99	17.61	0.621688	0.184976	0.000776888	0.00306146
Smp_138860.1	14.59	7.83	6.74	9.24	9.23	9.41	0.776379	0.140898	3.58393e-08	2.9232e-07
Smp_138920.1	42.6	19.12	17.78	23.06	25.29	27.1	0.765739	0.183888	3.12511e-05	0.000162264
Smp_138930.1	80.81	45.35	38.47	45.23	50.84	48.81	0.904416	0.126412	8.39636e-13	1.10768e-11
Smp_139010.1	7.95	5.44	4.3	6.42	5.93	6.69	0.64587	0.147305	1.1622e-05	6.52283e-05
Smp_139030.4	25.01	7.08	8.2	6.41	8.33	10.17	1.32781	0.357566	0.000204445	0.000907466
Smp_139070.1	35.73	20.98	20.55	23.91	25.36	26.23	0.773893	0.0822303	4.90078e-21	1.21435e-19
Smp_139080.2	19.32	15.54	13.92	9.5	10.29	10.59	1.47133	0.142903	7.34308e-25	2.34421e-23
Smp_139150.3	1.09	0.95	1.17	0.41	0.18	0.07	3.09571	0.779827	7.19522e-05	0.000350431
Smp_139340.1	82.57	70.56	56.38	35.15	34.3	30.35	1.85265	0.174615	2.68139e-26	9.27998e-25
Smp_139470.1	18.57	12.61	11.23	9.88	14.35	11.37	1.0078	0.186078	6.09304e-08	4.8038e-07
Smp_139720.1	202.52	177.5	167.09	66.97	70.2	53.56	2.31841	0.20838	9.38753e-29	3.78924e-27
Smp_140080.1	54.82	37.41	32.3	46.43	50.83	55.32	0.465563	0.0986381	2.35946e-06	1.48642e-05
Smp_140240.1	16.1	10.04	7.72	12.51	11.74	12.63	0.606812	0.155222	9.25614e-05	0.000443166
Smp_140430.1	18.74	8.6	14.16	11.95	13.03	13.11	0.8764	0.264401	0.000917543	0.0035478
Smp_140460.2	23.58	12.31	16.71	5.96	6.22	9.74	2.03085	0.264152	1.49246e-14	2.3102e-13
Smp_140530.1	36.07	24.65	20.22	25.09	20.91	25.02	0.945383	0.150443	3.30005e-10	3.41945e-09
Smp_140690.1	20.91	15.85	13.11	8.19	9.91	8.7	1.66426	0.155141	7.56779e-27	2.73408e-25
Smp_140700.1	41.64	50.35	46.21	39.84	42.89	26.43	1.17898	0.328353	0.000329924	0.00140513
Smp_140720.1	140.8	67.3	69.17	5.83	10.8	4.55	4.4024	0.357972	9.26534e-35	5.34763e-33
Smp_140760.2	13.47	8.94	8.03	6.72	9.68	9.89	0.96839	0.187284	2.33207e-07	1.69671e-06
Smp_140830.1	20.49	13.5	11.42	16.42	15.73	16.5	0.650486	0.118388	3.91803e-08	3.1779e-07
Smp_140840.1	75.53	50.98	52.72	41.75	47.13	50.63	1.13499	0.113373	1.36102e-23	3.99465e-22
Smp_141000.1	74.57	42.9	40.83	67.21	62.86	75.53	0.360161	0.102589	0.000446867	0.0018491
Smp_141080.1	72.53	48.74	41.8	52.93	47.53	49.66	0.872373	0.110524	2.94767e-15	4.8566e-14
Smp_141120.1	18.41	11.94	10.74	12.09	16.49	12.59	0.744312	0.174814	2.0651e-05	0.000110623
Smp_141150.2	30.68	17.83	16.6	15.13	16.24	16.41	1.18035	0.0893823	8.13549e-40	5.96949e-38
Smp_141220.1	41.26	23.53	23.85	39.66	39.2	40.34	0.311324	0.0918731	0.000702426	0.00279479
Smp_141240.2	18.8	10.1	8.91	13.05	13.32	13.65	0.62964	0.141885	9.09336e-06	5.20728e-05
Smp_141330.1	136.48	83.57	79.28	110.99	108.98	129.61	0.525484	0.0876923	2.06812e-09	1.95856e-08
Smp_141430.1	3.71	4.51	2.88	2.65	2.5	1.8	1.49608	0.377514	7.40209e-05	0.000359869
Smp_141450.1	66.87	42.45	44.28	1.14	2.95	0.53	5.77649	0.543602	2.24829e-26	7.82398e-25
Smp_141460.1	7.79	4.62	2.59	1.76	2.45	3.39	1.68804	0.378891	8.3812e-06	4.82556e-05
Smp_141580.1	30.58	15.24	13.34	14.85	18.6	19.2	0.871878	0.179257	1.15128e-06	7.58348e-06
Smp_141630.1	88.39	59.4	57.67	66.39	81.82	73.34	0.654895	0.121415	6.89579e-08	5.38771e-07
Smp_141660.1	2.15	0	0	0	0	0	22.2444	3.53354	3.06987e-10	3.19142e-09
Smp_141710.1	6.72	4.9	3.77	3.4	4.15	4.08	1.16216	0.157117	1.39527e-13	1.98451e-12
Smp_141890.1	9.35	8.89	8.37	8.5	10.27	9.33	0.737543	0.214295	0.000578038	0.00234171
Smp_141970.1	26.99	18.96	16.68	27.52	24.73	29.47	0.382599	0.109891	0.000498387	0.00204176
Smp_142110.1	8.09	4.35	4.45	2.85	3.13	2.34	1.74131	0.248119	2.25002e-12	2.86066e-11
Smp_142170.1	21.86	13.29	12.72	16.07	19.05	18.74	0.574465	0.117367	9.85084e-07	6.55718e-06
Smp_142400.1	59.08	31.59	31.59	33.05	32.13	34.36	1.02358	0.105355	2.58921e-22	7.04258e-21
Smp_142550.1	16.05	9.39	8.39	9.9	12.09	12.95	0.688498	0.132207	1.91189e-07	1.40723e-06
Smp_142650.1	39.88	38.35	28.8	22.67	31.76	31.56	1.11854	0.219564	3.4987e-07	2.48346e-06
Smp_142650.4	36.75	10.55	9.97	0	0	0	12.373	1.26628	1.49717e-22	4.13764e-21
Smp_142770.1	59.3	45.9	39.59	48.6	53.9	50.36	0.697998	0.12702	3.90319e-08	3.16722e-07
Smp_142850.1	72.45	42.25	39.29	62.82	66.16	70.93	0.359686	0.0842304	1.9524e-05	0.000105122
Smp_142950.1	24.24	16.78	16.05	19.63	21.79	19.94	0.662263	0.121638	5.19338e-08	4.12071e-07
Smp_143350.1	14.03	12.22	9.39	5.86	7.73	4.14	1.78323	0.30306	4.00319e-09	3.65578e-08
Smp_143460.1	30.37	17.63	14.91	17.99	18.12	15.68	1.00174	0.161765	5.91926e-10	5.99558e-09
Smp_143490.1	52.67	50.61	44.7	52.34	54.08	43.33	0.79105	0.221146	0.000347488	0.001471
Smp_143670.1	7.33	5.41	4.29	4.2	4.51	2.14	1.398	0.375739	0.000198697	0.000884443
Smp_143690.1	8.64	7.61	5.37	5.95	5.62	6.72	1.02883	0.194652	1.25388e-07	9.47596e-07
Smp_143730.1	28.12	17.41	14.87	20.47	21	20.94	0.689854	0.0965411	8.95359e-13	1.17954e-11
Smp_143740.1	9.54	11.91	9.36	7.97	6.99	5.52	1.42389	0.316031	6.61989e-06	3.86675e-05
Smp_143750.1	23.9	11.09	11	5.27	6.55	6.55	2.02448	0.189254	1.0489e-26	3.7046e-25
Smp_143830.2	38.13	32.89	31.89	25.84	35.03	33.54	0.930911	0.20071	3.51633e-06	2.15918e-05
Smp_143900.1	0.55	0.41	0.39	0	0.02	0	6.07338	1.53896	7.93319e-05	0.000384002
Smp_143970.1	1.51	0.59	1	0.07	0.16	0.12	3.82926	0.621824	7.36197e-10	7.38577e-09
Smp_144160.1	5.07	2.42	2.08	1.09	1.53	1.52	1.89711	0.244026	7.59079e-15	1.21781e-13
Smp_144430.3	20.76	23.35	19.32	5.33	8.16	6.59	2.48873	0.280835	7.86859e-19	1.66065e-17
Smp_144440.1	1550.54	865.3	741.78	17.12	53.36	10.67	5.9843	0.536603	6.98582e-29	2.85019e-27
Smp_144470.1	48.65	26.04	21.71	29.34	31.22	32.19	0.766228	0.143553	9.41937e-08	7.23694e-07
Smp_144490.2	22.84	15.26	14.14	16.83	18.71	19.89	0.67618	0.0928113	3.20392e-13	4.36985e-12
Smp_144490.3	1.61	0.31	3.34	0.22	0.4	0.17	3.60589	0.902514	6.45907e-05	0.000317272
Smp_144520.1	9.26	6.98	6.76	6.72	9.5	8.77	0.665131	0.185229	0.000329588	0.00140433
Smp_144570.1	26.3	16.84	14.84	16.72	16.93	20.47	0.851385	0.126386	1.62395e-11	1.89772e-10
Smp_144700.2	20.07	13.88	11.32	8.74	8.79	10.15	1.46672	0.11181	2.59821e-39	1.86313e-37
Smp_144740.2	1.41	1.28	0.48	0.31	0.16	0.72	2.18955	0.680437	0.0012915	0.0048157
Smp_144770.1	67.84	43.59	35.36	31.94	34.87	37.84	1.2303	0.109092	1.69234e-29	7.16729e-28
Smp_144840.1	72.96	62.34	46.25	60.58	63.29	61.58	0.749254	0.158074	2.13843e-06	1.35985e-05
Smp_144860.1	4.14	2.34	2.74	0.83	1.43	2.05	1.85619	0.410187	6.03323e-06	3.54705e-05
Smp_144870.2	4.5	5.35	5.84	4.11	4.45	2.91	1.30998	0.389556	0.000771703	0.0030423
Smp_144920.1	27.22	12.7	13.57	13.65	14.87	15.44	0.988489	0.178601	3.11918e-08	2.56178e-07
Smp_144930.1	20.46	13.23	9.84	15.65	16.3	17.03	0.563613	0.137568	4.1861e-05	0.000212629
Smp_144940.2	0.19	1.11	0.56	0	0	0	7.96246	1.75861	5.96268e-06	3.50994e-05
Smp_144960.1	8.83	6.45	4.7	4.09	4.75	4.8	1.30494	0.161278	5.90453e-16	1.01988e-14
Smp_144990.1	25.33	16.64	15.25	16.75	16.67	17.76	0.917812	0.0794637	7.37551e-31	3.40551e-29
Smp_144990.2	3.59	1.79	1.93	1.8	1.87	2.4	0.99474	0.208087	1.74937e-06	1.12238e-05
Smp_145020.1	19.42	14.18	12.75	0.95	1.72	0.71	4.52172	0.359245	2.49787e-36	1.5555e-34
Smp_145070.1	10.2	5.11	4.04	4.12	4.83	6.46	1.03045	0.245637	2.72869e-05	0.000143253
Smp_145190.1	33.74	21.95	17.06	26.38	31.31	30.33	0.464088	0.140452	0.000952334	0.00366361
Smp_145250.1	30.03	23.67	22.87	29.21	27.89	30.47	0.599918	0.14607	4.00744e-05	0.000203828
Smp_145370.1	157.81	72.05	98.35	99.34	114.74	109.05	0.755367	0.178377	2.28892e-05	0.000121786
Smp_145490.1	51.62	18.7	23.33	0.13	0.39	0	7.97914	0.6135	1.13197e-38	7.82091e-37
Smp_145600.2	38.12	17.11	17.11	19.84	21.1	21.76	0.902251	0.171329	1.39287e-07	1.04554e-06
Smp_145740.1	20.34	12.75	11.75	14.58	17.82	15.68	0.643819	0.139314	3.81268e-06	2.32647e-05
Smp_146100.1	28.77	16.77	17.19	20.96	21.53	24.18	0.658589	0.093303	1.68184e-12	2.16444e-11
Smp_146160.1	4.07	3.33	3.7	2.59	3.18	3.68	1.0478	0.228175	4.38792e-06	2.63959e-05
Smp_146190.1	225.6	136.67	166.26	162.4	163.01	224.49	0.719063	0.171945	2.89037e-05	0.000151028
Smp_146340.1	43	29.16	23.16	29.8	16.7	36.6	0.955432	0.293317	0.00112462	0.00426401
Smp_146430.2	53.7	35.16	28.59	36.71	44.99	36.03	0.736756	0.158062	3.14403e-06	1.94445e-05
Smp_146480.1	38.83	31.33	18.03	5.83	7.07	11.14	2.63872	0.342061	1.21774e-14	1.90521e-13
Smp_146490.1	0.24	2.55	1.8	0	0	0	9.633	1.69313	1.2744e-08	1.09413e-07
Smp_146810.1	16.53	4.83	3.74	0.39	0.49	0.66	4.6245	0.46096	1.09902e-23	3.25594e-22
Smp_146900.1	34.81	26.88	24.37	24.17	25.59	23.66	1.00953	0.138195	2.77002e-13	3.80546e-12
Smp_147150.1	14.36	9.84	10.54	10.59	13.5	10.04	0.797755	0.193754	3.83249e-05	0.000195718
Smp_147150.2	42.23	20.47	15.81	24.49	21.44	21.79	0.896554	0.218444	4.05584e-05	0.000206179
Smp_147230.1	14.21	7.3	6.08	7.64	6.25	8.47	1.0096	0.21532	2.74736e-06	1.71255e-05
Smp_147240.5	1	0.37	0.7	0.12	0.17	0.35	2.4282	0.563619	1.64563e-05	9.00729e-05
Smp_147360.1	25.87	18.36	16.78	21.07	24.15	22.63	0.615251	0.119804	2.81399e-07	2.02246e-06
Smp_147620.1	16.66	9.57	8.68	11.82	13.85	15.47	0.496071	0.136997	0.000293434	0.00126365
Smp_147950.1	17.41	12.63	10.85	11	14.69	12.95	0.847145	0.196805	1.67376e-05	9.13665e-05
Smp_147950.2	20.83	11.39	9.46	12.44	12.94	14.81	0.767091	0.149529	2.89678e-07	2.07881e-06
Smp_147990.2	52.63	23.48	19.68	26.16	27.13	33.92	0.818463	0.215234	0.000143148	0.000659352
Smp_147990.3	2.79	0.68	0.53	0	0.17	0	5.0033	1.45751	0.000597454	0.00241057
Smp_148120.1	10.07	9.4	8.18	3.22	5	4.85	1.89056	0.255823	1.46676e-13	2.07838e-12
Smp_148120.2	5.94	1.4	1.9	0.85	0.8	1.29	2.26996	0.449911	4.52668e-07	3.16217e-06
Smp_148250.2	11.21	6.43	6.58	5.32	6.8	6.07	1.15362	0.137487	4.83203e-17	8.99462e-16
Smp_148260.1	32.58	18.82	15.72	21.46	20.43	24.27	0.746942	0.143396	1.89923e-07	1.39846e-06
Smp_148390.1	48.88	27.84	22.99	0.81	11.31	0.98	6.14312	0.229136	2.47351e-158	4.6826e-155
Smp_148470.1	14.03	8.36	10.25	1.41	1.57	0.9	3.81672	0.355925	7.90567e-27	2.84529e-25
Smp_148480.1	10.7	6.27	5.25	7.47	8.57	8.85	0.563478	0.12817	1.10091e-05	6.19725e-05
Smp_148650.1	17.18	8.46	8.35	10.17	12.87	12.84	0.634895	0.159724	7.03921e-05	0.000343806
Smp_148720.1	9.45	6.3	5.1	6.12	6.69	8.59	0.71447	0.172231	3.34921e-05	0.000172951
Smp_148770.1	136.6	131.61	153.3	34.31	36.58	20.47	3.03175	0.334415	1.23668e-19	2.74784e-18
Smp_149030.1	17.31	10.28	10.33	10.5	11.39	11.33	0.934947	0.101854	4.3405e-20	9.94794e-19
Smp_149030.3	17.31	10.28	10.33	10.5	11.39	11.33	0.934947	0.101854	4.3405e-20	9.94794e-19
Smp_149070.1	33.15	17.13	13.22	11.92	12.63	14.16	1.41269	0.189301	8.47704e-14	1.22972e-12
Smp_149450.1	23.66	17.04	15.03	20.04	20.58	21.84	0.606551	0.116373	1.86696e-07	1.37577e-06
Smp_149640.1	11.69	5.79	4.95	6.1	6.32	7.93	0.842327	0.195862	1.70335e-05	9.28211e-05
Smp_150160.1	24.87	15.02	14.79	24.25	24.31	23.92	0.338631	0.101417	0.000840852	0.00328007
Smp_150200.1	45.15	31.41	29.71	19.58	25.74	23.79	1.38792	0.154043	2.06096e-19	4.48976e-18
Smp_150220.3	0.93	2.5	0	0	0	0	8.75237	2.4844	0.000426796	0.00177341
Smp_150230.2	6.28	5.84	5.43	2.39	3.01	2.2	2.01195	0.275194	2.65147e-13	3.65055e-12
Smp_150270.1	34.11	21.93	21.68	31.55	32.48	37.34	0.378694	0.0886649	1.94538e-05	0.000104833
Smp_150280.1	14.41	9.88	10	11.77	11.51	12.71	0.704758	0.102479	6.10735e-12	7.46405e-11
Smp_150320.1	80.69	60.87	57.03	67.57	87.93	72.99	0.575935	0.160821	0.000341986	0.00145127
Smp_150510.1	13.01	10.96	10.36	11.61	9.76	7.14	1.05853	0.267486	7.57928e-05	0.000367863
Smp_150640.1	85.27	57.12	78.17	72.72	77.22	84.25	0.713742	0.197903	0.000310329	0.00133005
Smp_150690.1	266.37	198.47	170.73	253	243.02	273.39	0.496758	0.102955	1.39993e-06	9.07605e-06
Smp_150740.1	17.96	9.04	7.91	10.68	9.59	9.11	0.949215	0.176626	7.69406e-08	5.96707e-07
Smp_150850.2	14.25	6.44	4.51	5.35	7.38	7.46	0.986856	0.286001	0.000559489	0.00227387
Smp_151030.1	21.23	17.58	18.59	20.91	15.94	16.91	0.901578	0.232184	0.00010316	0.000489209
Smp_151280.1	59.24	35.51	27.14	20.24	19.93	23.97	1.65261	0.145039	4.46737e-30	1.97137e-28
Smp_151320.1	24.87	12.43	12.12	11.45	11.22	14.99	1.10694	0.226955	1.0753e-06	7.12265e-06
Smp_151360.1	14.1	6.64	6.52	5.14	5.47	5.78	1.42766	0.227016	3.19891e-10	3.31828e-09
Smp_151380.1	19.9	13.95	12.18	11.48	14.6	13.42	0.982244	0.133063	1.56196e-13	2.20232e-12
Smp_151520.1	30.39	15.64	12.33	18.58	20.45	19.04	0.703261	0.185352	0.000148125	0.000679299
Smp_151640.2	10.56	1.51	1.47	0.76	1.39	0.36	2.91017	0.785177	0.000210234	0.000930326
Smp_151660.1	0.88	1.21	0.68	0.22	0.31	0.11	2.9329	0.676011	1.43428e-05	7.92772e-05
Smp_152110.1	6.04	3.41	2.34	2.14	2.85	2.67	1.32174	0.263651	5.35271e-07	3.70637e-06
Smp_152230.1	9.41	6.32	4.5	6.55	8.02	8.07	0.574775	0.177225	0.00118196	0.00445821
Smp_152270.1	26.73	18.35	17.8	25.08	26.97	24.72	0.479149	0.118805	5.50523e-05	0.000274551
Smp_152300.1	24.46	13.22	14.15	15.91	17.88	17.11	0.759242	0.128407	3.36398e-09	3.09594e-08
Smp_152550.1	15.16	5.39	6.37	7.06	6.15	6.93	1.08823	0.252594	1.64578e-05	9.00729e-05
Smp_152670.1	15.45	8.41	6.13	10.08	8.43	10.25	0.762636	0.228476	0.00084405	0.00329051
Smp_152740.1	33.08	26.5	21.76	9.67	11.45	9.84	2.16954	0.165562	3.119e-39	2.21977e-37
Smp_152750.1	5.07	2.58	1.94	2.93	2.97	2.18	0.931304	0.275953	0.000738513	0.0029224
Smp_152760.1	41.8	29.99	29	42.33	37.59	42.93	0.492757	0.12244	5.71022e-05	0.000283653
Smp_152860.1	30.78	22.3	18.22	28.69	30.08	32.43	0.409001	0.111928	0.000258044	0.0011261
Smp_152870.1	27.53	16.57	15.3	16.68	25.67	18.97	0.691906	0.200998	0.000576673	0.00233718
Smp_153160.1	21.84	11.91	14.1	16.6	16.63	15.62	0.715403	0.193297	0.000214705	0.000949226
Smp_153190.1	11.43	7.83	6.12	7.42	8.27	8.67	0.80898	0.130812	6.23871e-10	6.30229e-09
Smp_153250.1	10.62	6.16	4.7	5.89	6.34	7.17	0.865235	0.167769	2.50527e-07	1.81297e-06
Smp_153290.1	36.29	14.65	14.11	15.14	17.28	18.78	1.02024	0.225257	5.92068e-06	3.48629e-05
Smp_153340.1	84.65	85.63	74.2	80.68	81.81	78.78	0.836926	0.207436	5.46897e-05	0.00027303
Smp_153350.1	18.04	10.11	10.74	10.28	12.22	12.1	0.909364	0.128406	1.42122e-12	1.84535e-11
Smp_153500.1	12.58	9.94	8.9	8.4	13.01	9.98	0.782821	0.218137	0.000332381	0.001414
Smp_153520.1	21.08	12.07	10.84	6.78	8.99	8.68	1.57429	0.163813	7.23472e-22	1.90488e-20
Smp_153660.1	5.88	2.8	2.87	3.03	3.21	3.92	0.895758	0.199029	6.7751e-06	3.95253e-05
Smp_153760.1	17.53	15.6	14.68	13.67	16.45	12.66	0.963469	0.216691	8.7374e-06	5.01996e-05
Smp_153790.1	468.18	452.42	389.65	357.76	392.04	330.12	1.08697	0.203502	9.22818e-08	7.0958e-07
Smp_153790.2	468.18	452.42	389.65	357.76	392.04	330.12	1.08697	0.203502	9.22818e-08	7.0958e-07
Smp_153820.1	10.48	8.24	6.97	8.56	10.57	10.68	0.565234	0.150988	0.000181425	0.000813876
Smp_154040.1	82.87	37.73	37.2	37.6	41.6	51.62	0.973497	0.185885	1.63135e-07	1.21635e-06
Smp_154080.1	124.74	128.87	110.46	128.18	116.92	115.87	0.832613	0.225871	0.000227603	0.00100204
Smp_154090.1	20.99	7.01	4.15	1.82	2.45	2.24	2.90006	0.451963	1.39354e-10	1.4871e-09
Smp_154100.1	7.34	5.29	5.02	3.43	3.07	2.72	1.70955	0.187889	9.13781e-20	2.05387e-18
Smp_154290.1	2.76	1.71	4.27	0.15	0.4	0	4.66413	1.17671	7.37937e-05	0.000358992
Smp_154320.1	130.41	73.63	70.57	124.17	121.15	124.95	0.301179	0.0861417	0.00047173	0.00194349
Smp_154340.1	37.05	25.37	25.12	35.07	36.89	37.51	0.448382	0.098326	5.11142e-06	3.0429e-05
Smp_154390.1	13.32	5.44	5.76	0.19	0.66	0.14	5.25142	0.604166	3.56041e-18	7.17808e-17
Smp_154520.1	11.68	6.82	7.64	6.59	7.27	6.68	1.1003	0.142863	1.34161e-14	2.09037e-13
Smp_154560.3	0.76	0.14	0.1	0	0	0	6.87382	1.91402	0.000329024	0.00140256
Smp_154610.1	115.61	93.86	73.98	112.83	115.92	104.03	0.542834	0.150003	0.00029596	0.00127366
Smp_154610.2	13.21	9.21	8.21	9.2	10.95	11.99	0.696482	0.143994	1.31885e-06	8.60049e-06
Smp_154640.1	72.46	34.33	33.66	27.04	39.7	33.44	1.19138	0.20373	4.98016e-09	4.48736e-08
Smp_154830.1	7.2	2.73	1.91	0.74	0.73	1.08	2.8559	0.387082	1.60661e-13	2.25963e-12
Smp_154870.1	17.34	14.2	14.86	11.88	14.39	13.48	1.02777	0.186897	3.81695e-08	3.10256e-07
Smp_154910.1	22.42	13.86	14.25	4.06	5.55	3.77	2.66561	0.199736	1.25588e-40	9.784e-39
Smp_154940.1	15.95	7.76	6.3	7.63	7.32	8.07	1.0703	0.228446	2.79797e-06	1.74123e-05
Smp_155310.1	853.53	505.15	508.6	9.56	30.29	8.06	6.01426	0.484051	1.91617e-35	1.14794e-33
Smp_155390.1	10.07	4.41	3.66	3.91	4.21	4.52	1.19275	0.247149	1.3928e-06	9.04534e-06
Smp_155420.2	17.64	11	9.47	5.88	8.2	10.26	1.39386	0.220921	2.80249e-10	2.92469e-09
Smp_155500.1	1.71	0.81	0.95	0.49	0.57	0.57	1.80087	0.239779	5.88958e-14	8.66322e-13
Smp_155510.1	94.72	86.17	82.67	83.73	79.95	74.47	0.955541	0.197349	1.28609e-06	8.40417e-06
Smp_155590.1	25.82	11.29	11.7	12.57	13.77	18.72	0.815215	0.237939	0.000612211	0.00246591
Smp_155720.1	24.26	16.15	15.37	15.91	20.98	15.22	0.854949	0.180469	2.16507e-06	1.37448e-05
Smp_155740.1	66.22	37.9	33.18	48.63	49.87	48.01	0.631193	0.114473	3.5095e-08	2.86619e-07
Smp_155850.1	3.84	1.75	1.76	1.89	1.83	1.86	1.09457	0.185725	3.78141e-09	3.45993e-08
Smp_156160.3	3.29	1.8	1.14	0.42	0.75	0.44	2.62305	0.390598	1.87484e-11	2.17746e-10
Smp_156300.1	8.42	5.65	3.72	4.95	4.53	5.52	0.980298	0.190066	2.50035e-07	1.81189e-06
Smp_156340.1	4.91	2.71	2.14	2.46	1.97	2.64	1.18005	0.277477	2.11112e-05	0.000112897
Smp_156340.2	35.18	27.25	26.72	14.33	13	14.76	1.8742	0.145833	8.41502e-38	5.55069e-36
Smp_156350.1	32.7	18.94	20.11	18.67	23.37	19.15	0.974334	0.147905	4.4703e-11	5.04936e-10
Smp_156410.1	41.59	33.73	35.38	40.58	40.54	36.27	0.715425	0.18522	0.000112203	0.000527859
Smp_156720.2	2.7	0.16	0.48	0	0	0	9.46396	1.65538	1.08367e-08	9.41057e-08
Smp_156880.1	75.43	49.97	42.22	30.73	37.69	38.76	1.3962	0.120725	6.18504e-31	2.86983e-29
Smp_156900.2	59.16	40.01	39.7	44.24	42.43	50.08	0.794461	0.118147	1.76406e-11	2.05763e-10
Smp_156910.5	53.36	26.65	20.44	11.99	17.43	13.59	1.91241	0.235226	4.28865e-16	7.49663e-15
Smp_156950.1	20.71	9.11	7.6	10.85	11.26	10.89	0.854348	0.224355	0.00014008	0.000646793
Smp_157080.1	25.5	12.57	11.61	2.5	3.79	3.28	3.07593	0.22914	4.38652e-41	3.47453e-39
Smp_157100.3	7.9	5.4	7.88	2.97	3.34	4.12	1.83342	0.290641	2.82314e-10	2.94462e-09
Smp_157140.1	15.5	8.69	8.26	7.72	8.67	10.07	1.02734	0.138545	1.21462e-13	1.7354e-12
Smp_157160.1	62.71	47.7	42.5	42.03	48.22	39	1.01595	0.157797	1.20804e-10	1.2994e-09
Smp_157220.1	12.47	6.41	5.69	7.84	7.37	9.17	0.723163	0.156153	3.63692e-06	2.22818e-05
Smp_157230.1	28.13	15.97	14.83	16.31	16.11	16.31	1.00282	0.106066	3.24051e-21	8.08248e-20
Smp_157360.1	146.91	88.41	80.81	73.56	80.65	86.93	1.13213	0.0841391	2.85916e-41	2.30326e-39
Smp_157740.1	17.44	13.09	10.75	12.57	14.62	13.24	0.796754	0.136879	5.85513e-09	5.226e-08
Smp_157770.1	22.65	12.77	12	19.52	20.19	22.57	0.338512	0.0980497	0.000555506	0.00225914
Smp_157800.1	74.41	45.99	44.52	28.7	32.62	29.49	1.60832	0.109091	3.41387e-49	4.4571e-47
Smp_157950.1	13.84	7.8	8.06	9.13	6.29	7.32	1.12415	0.200541	2.07525e-08	1.74297e-07
Smp_158030.2	2.07	1.49	1.67	1.15	1.34	1.46	1.20115	0.313605	0.000128065	0.000596261
Smp_158050.1	33.48	19.97	18.58	25.77	31.43	29.26	0.47543	0.115517	3.86044e-05	0.000197039
Smp_158360.1	7.34	4.3	7.02	1.66	2.29	1.39	2.58926	0.361629	8.06852e-13	1.06964e-11
Smp_158380.1	72.1	50.1	51.76	71.48	64.24	73.57	0.511455	0.119838	1.97334e-05	0.000106189
Smp_158520.1	2.33	3.99	1.85	0.57	0.17	0.13	4.101	0.77397	1.16656e-07	8.85493e-07
Smp_158520.2	147.37	113.26	95.12	30.49	40.21	45.03	2.39789	0.176342	4.1176e-42	3.55937e-40
Smp_158560.5	1.72	1.21	2.03	0.92	0.53	0.88	1.92817	0.45564	2.31836e-05	0.000123249
Smp_158600.1	130.83	95.56	87.98	51.57	61.43	56.7	1.66208	0.122709	8.49497e-42	7.14748e-40
Smp_158620.1	108.05	62.61	61.86	47.18	53.74	55.59	1.31146	0.0994768	1.09051e-39	7.97081e-38
Smp_158630.1	36.33	19.27	13.88	20.69	21.47	20.68	0.83914	0.200039	2.73023e-05	0.000143293
Smp_158700.1	19.07	10.47	10.34	12	13.47	13.21	0.771152	0.126887	1.22085e-09	1.19318e-08
Smp_158740.1	79.23	59.97	57.47	23.14	28.73	21.73	2.19522	0.182694	2.93352e-33	1.55124e-31
Smp_158810.1	164.35	78.99	73.46	101.57	91.62	83.89	0.890911	0.182801	1.09544e-06	7.2434e-06
Smp_158840.1	7.93	5.15	3.6	5.46	4.84	6.36	0.735084	0.199466	0.000228467	0.00100537
Smp_158910.1	325.79	215.62	233.56	273.64	300.29	373.02	0.489077	0.148528	0.000991845	0.00380633
Smp_158950.1	2.86	1.61	1.93	2.17	1.88	1.85	0.871255	0.270828	0.00129537	0.00482824
Smp_159100.3	14.91	10.03	9.57	9.77	11.97	10.05	0.878538	0.143155	8.41089e-10	8.36274e-09
Smp_159140.1	18.54	11.53	12.44	7.59	8.58	7.4	1.6086	0.140911	3.48959e-30	1.55439e-28
Smp_159370.1	5.67	2.9	6.2	2.93	3.1	3.27	1.47366	0.353157	3.00858e-05	0.000156686
Smp_159620.1	22.68	11.93	10.19	11.73	14.53	13.28	0.889326	0.164722	6.70294e-08	5.24353e-07
Smp_159690.1	25.67	13.18	12.77	16.63	18.65	19.18	0.639117	0.1364	2.79138e-06	1.73828e-05
Smp_159750.1	7.31	4.41	3.6	4.84	5.2	5.56	0.704573	0.134841	1.73962e-07	1.28946e-06
Smp_160000.1	45.32	24.59	20.7	27.54	35.09	35.22	0.605336	0.159247	0.00014398	0.000662701
Smp_160140.1	16.4	8.7	7.44	8.6	10.1	8.88	0.946273	0.16607	1.21193e-08	1.04287e-07
Smp_160160.1	39.54	31.79	24.77	8.9	11.33	12.13	2.3478	0.180581	1.20215e-38	8.27561e-37
Smp_160210.1	1.52	3.76	2.79	0.88	1.07	1	2.37066	0.571561	3.35851e-05	0.000173337
Smp_160360.1	10.06	5.68	4.51	3.77	3.25	5.55	1.4127	0.273117	2.30985e-07	1.68176e-06
Smp_160490.1	5.88	3.38	2.86	4.1	4.07	4.67	0.639416	0.152609	2.79072e-05	0.00014622
Smp_160600.2	54.04	43.96	42.4	53.2	57.75	57.05	0.536964	0.150881	0.000372476	0.00156592
Smp_160700.2	23.61	20.46	21.34	6.95	9.76	8.16	2.20567	0.225082	1.1328e-22	3.14906e-21
Smp_160710.1	53.47	37.24	36.33	18.9	23.48	22.29	1.74497	0.128422	4.7332e-42	4.07292e-40
Smp_160810.1	19.27	14.34	13.28	13.86	16.34	11.14	0.952106	0.212763	7.64233e-06	4.42573e-05
Smp_160940.1	17.81	14.75	15.13	17.69	18.36	14.87	0.705182	0.210479	0.000807055	0.00316453
Smp_160950.1	76.61	55.65	57.44	57.04	60.25	54.3	0.926082	0.143783	1.18804e-10	1.27861e-09
Smp_161080.2	23.2	8.52	8.35	9.1	10.78	10.95	1.03771	0.252389	3.93028e-05	0.00020028
Smp_161140.2	1.22	1.29	0.64	0.35	0.18	0.22	2.8941	0.629367	4.25673e-06	2.56801e-05
Smp_161160.1	166.98	108.88	108.7	170.72	163.12	159.45	0.401267	0.0989342	4.99425e-05	0.000251119
Smp_161730.1	73.12	45.77	42.36	46.49	61.6	49.72	0.776605	0.150058	2.27472e-07	1.65848e-06
Smp_161820.1	30.49	15.52	15.02	16.32	12.99	15.67	1.15617	0.211742	4.75349e-08	3.81954e-07
Smp_161850.1	19.8	11.39	13.24	13.94	11.75	14.48	0.903914	0.151582	2.4735e-09	2.31811e-08
Smp_161970.3	4.39	2.94	2.23	2.93	3.45	3.77	0.655755	0.175067	0.000179862	0.000808013
Smp_161980.1	28.56	16.97	16.32	13.11	15.14	17.78	1.17234	0.126922	2.54217e-20	5.95616e-19
Smp_162040.1	127.93	103.6	92.07	101.32	113.76	96.29	0.839502	0.157316	9.48094e-08	7.28129e-07
Smp_162210.1	23.17	17.86	16.33	20.94	19.21	21.04	0.691119	0.131139	1.36315e-07	1.02526e-06
Smp_162280.1	22.72	20.23	18.26	23.25	22.53	23.12	0.635931	0.187348	0.000687847	0.00274429
Smp_162340.1	2.83	2.21	1.88	1.07	1.53	1.54	1.5167	0.215423	1.91502e-12	2.4512e-11
Smp_162370.1	27.06	6.07	3.77	2.39	2.97	1.88	2.87473	0.595795	1.39978e-06	9.07605e-06
Smp_162600.1	22.95	16.24	13.45	10.25	11.31	11.22	1.44213	0.108411	2.24036e-40	1.71017e-38
Smp_162630.1	186.71	128.08	116.31	153.56	172.6	156.96	0.595768	0.102529	6.21999e-09	5.5334e-08
Smp_162660.1	3.58	2.59	1.74	1.48	2.22	1.5	1.3429	0.323414	3.29187e-05	0.000170269
Smp_162710.1	14.49	7.78	7.63	9.29	8.71	9.57	0.841592	0.147734	1.22177e-08	1.05085e-07
Smp_162900.2	6.74	7.03	5.21	5.11	3.63	3.27	1.46663	0.292245	5.2082e-07	3.61292e-06
Smp_162920.1	8.73	5.48	5.18	4.36	4.24	3.6	1.41383	0.179261	3.09599e-15	5.09654e-14
Smp_162960.1	21.9	28.79	22.65	21.74	22.87	14.27	1.15519	0.347461	0.000885242	0.00343835
Smp_163000.1	27.26	19	17.94	11.91	17.75	12.12	1.38219	0.2175	2.08548e-10	2.20068e-09
Smp_163030.1	33.37	18.47	17.73	26.55	28.4	26.5	0.498582	0.123946	5.75626e-05	0.000285865
Smp_163050.1	26.04	24.66	22.55	25.23	25.17	25.94	0.756551	0.204754	0.000219955	0.000971303
Smp_163050.3	7.09	3.33	3.51	4.59	2.48	2.78	1.21204	0.373808	0.00118519	0.00446859
Smp_163210.3	9.3	6.02	5.28	7.11	7.36	6.42	0.725249	0.144708	5.39173e-07	3.73202e-06
Smp_163290.1	12.28	8.68	7.97	9.74	11.91	13.02	0.509855	0.138219	0.000225368	0.000994047
Smp_163310.1	13.47	8.79	8.24	5.27	5.25	5.97	1.64799	0.119498	2.89139e-43	2.64429e-41
Smp_163340.1	5.93	3.52	3.25	2.99	3.76	3.6	1.0285	0.170905	1.76652e-09	1.68814e-08
Smp_163380.1	28.82	19.34	13.62	9.22	12.04	12.18	1.62292	0.18737	4.6543e-18	9.29436e-17
Smp_163430.1	40.78	29.45	31.62	34.03	39.58	33.45	0.711622	0.173251	4.00022e-05	0.000203516
Smp_163430.2	48.85	25.26	25.7	35.89	35.15	35.63	0.62476	0.126193	7.39035e-07	5.019e-06
Smp_163560.1	11.26	6.59	6.19	6.57	9.86	8.38	0.691213	0.1855	0.00019438	0.000867468
Smp_163580.1	38.49	38.08	34.08	32.61	33.82	28.91	1.02981	0.223669	4.14132e-06	2.50637e-05
Smp_163620.1	13.28	9.02	8.27	10.21	12.45	10.22	0.652142	0.149463	1.2816e-05	7.14428e-05
Smp_163720.1	467.76	251.6	302.08	223.4	259.04	278.51	1.17515	0.135775	4.92378e-18	9.81181e-17
Smp_163850.1	24.42	15.63	12.26	19.68	19.24	18.54	0.59928	0.164609	0.000271973	0.00117928
Smp_163980.2	3.8	2.81	3.05	3.57	3.7	4.03	0.569899	0.166811	0.000634448	0.00254843
Smp_164050.1	19.36	12.63	13.09	14.55	16.39	17.39	0.667421	0.123897	7.16865e-08	5.58476e-07
Smp_164130.1	2.47	1.56	1.59	2.02	2.26	1.68	0.670592	0.200235	0.000810972	0.00317594
Smp_164210.1	95.91	57.61	54.39	59.08	71.71	77.81	0.740616	0.121149	9.76189e-10	9.61511e-09
Smp_164400.1	413.08	265.93	248.53	6.18	11.31	10.66	5.78009	0.21511	4.87882e-159	1.02623e-155
Smp_164410.1	29.9	28.51	29.72	21.67	23.3	20.4	1.25452	0.229136	4.37491e-08	3.53183e-07
Smp_164500.1	64.82	45.1	43.44	57.52	59.25	61.5	0.554263	0.0945476	4.56603e-09	4.13982e-08
Smp_164540.1	28.51	27.72	23.32	15.78	17.65	16.32	1.48704	0.198614	7.04152e-14	1.0262e-12
Smp_164650.1	391.61	227.67	219.01	301.85	309.97	336.98	0.561097	0.0692837	5.56187e-16	9.63329e-15
Smp_164890.2	17.84	16.04	11.68	10.57	7.8	11.95	1.38274	0.244077	1.46859e-08	1.2546e-07
Smp_164930.1	21.71	10.85	8.59	13.44	14.47	14.02	0.665661	0.186348	0.000354074	0.0014952
Smp_165220.1	25.86	15.3	12.82	16.98	17.68	21.09	0.684721	0.144962	2.31878e-06	1.46518e-05
Smp_165330.1	6.31	4.01	3.06	3.9	3.97	4.58	0.837213	0.196787	2.09594e-05	0.00011218
Smp_165350.1	11.13	9.35	6.91	6.78	4.43	6.29	1.4272	0.230315	5.76532e-10	5.84905e-09
Smp_165360.1	589.79	228.56	177.41	4.89	19.39	6.44	5.6544	0.524405	4.16352e-27	1.53644e-25
Smp_165420.1	5.47	3.4	3.36	5.03	5.34	5.64	0.364572	0.0858452	2.16788e-05	0.000115802
Smp_165680.1	40.72	25.9	24.83	27.61	26.08	28.39	0.91185	0.0896764	2.74866e-24	8.48856e-23
Smp_165710.1	94.21	51.44	46.73	60.86	58.72	74	0.716092	0.134323	9.75987e-08	7.46522e-07
Smp_166120.1	65.35	44.35	41.94	63.38	48.41	50.42	0.664619	0.178324	0.000193753	0.00086509
Smp_166220.1	4.04	3.24	2.14	2.11	3.31	2.27	1.04797	0.319295	0.00103021	0.00394077
Smp_166280.1	17.58	12.04	13.09	8.19	7.18	7.1	1.70727	0.191898	5.75187e-19	1.22899e-17
Smp_166310.1	45.02	31.79	26.52	27.92	36.72	34.77	0.815772	0.148536	3.97241e-08	3.21787e-07
Smp_166320.1	44.15	21.36	25.42	33.98	32.25	33.68	0.589279	0.158497	0.000200878	0.000892892
Smp_166430.1	128.85	86.56	80.36	103.87	105.21	79.6	0.788982	0.18713	2.48423e-05	0.000131293
Smp_166560.1	0.98	3.54	3.87	0.19	0.18	0.12	5.08989	0.72239	1.84266e-12	2.36497e-11
Smp_166560.2	42.11	19.34	17.19	0.67	1.6	0.73	5.38455	0.378901	7.83493e-46	8.24017e-44
Smp_166690.1	0.77	0.24	0.87	0	0	0	8.43134	1.54535	4.87169e-08	3.90695e-07
Smp_166820.1	7.03	4.44	3.72	5.32	5.24	5.12	0.692118	0.157283	1.08013e-05	6.09115e-05
Smp_167000.1	32.04	19.17	18.94	11.94	12.91	15.6	1.54345	0.159408	3.58237e-22	9.63323e-21
Smp_167170.1	86.7	63.49	58.4	81.61	86.15	83.75	0.503807	0.108523	3.44387e-06	2.11606e-05
Smp_167200.1	47.83	43.15	42.36	23.64	31.15	26.59	1.52364	0.215285	1.46949e-12	1.9028e-11
Smp_167240.1	36.72	23.07	20.45	31.16	30.94	29.46	0.552103	0.109245	4.33069e-07	3.03646e-06
Smp_167290.1	17.31	10.59	7.99	11.6	12.36	12.92	0.686224	0.143276	1.67165e-06	1.0764e-05
Smp_167500.1	18.13	11.54	9.41	13.47	14.89	17.16	0.522211	0.135379	0.000114594	0.000538307
Smp_167660.1	17.8	8.77	9.9	4.31	4.93	3.99	2.18277	0.177306	7.92786e-35	4.60375e-33
Smp_167810.2	8.23	5.36	4.42	4.21	4.72	5.05	1.10895	0.139249	1.66835e-15	2.80245e-14
Smp_167830.1	18.55	3.29	23.68	0.2	3.91	2.28	3.62613	1.011	0.000334912	0.00142381
Smp_168040.1	39.67	26.73	23.93	32.68	39.34	35.09	0.51025	0.117005	1.29522e-05	7.21177e-05
Smp_168170.1	39.11	23.73	21.35	24.09	24.76	24.76	0.93184	0.0955211	1.75037e-22	4.82332e-21
Smp_168660.1	31.89	25.3	23.39	30.04	33.13	33.29	0.529208	0.13628	0.000103073	0.000488921
Smp_168760.1	44.29	37.92	33.25	38.97	34.8	42.14	0.792716	0.163234	1.19583e-06	7.85236e-06
Smp_169010.1	30.75	17.99	21.36	20.8	18.9	31.57	0.747571	0.216678	0.000560283	0.00227661
Smp_169090.1	136.19	59.4	175.58	8.42	20	6.76	4.20554	0.537347	5.01722e-15	8.15987e-14
Smp_169280.1	37.97	24.94	22.82	30.27	29.75	32.78	0.642763	0.076756	5.56421e-17	1.03271e-15
Smp_169290.1	8.62	3.4	4.09	3.83	4.79	4.06	1.03423	0.242418	1.98719e-05	0.000106752
Smp_169320.1	38.58	28.68	25.75	31.74	36.78	36.97	0.594149	0.121247	9.56848e-07	6.38416e-06
Smp_169330.1	15.67	11.16	8.79	10.78	11.12	11.62	0.844319	0.117684	7.25803e-13	9.66937e-12
Smp_169340.1	103.58	80.15	78.48	81.13	75.18	79.26	0.945547	0.156842	1.65309e-09	1.58534e-08
Smp_169340.2	39.63	17.24	25.56	24.76	21.86	21.42	1.009	0.263307	0.000127084	0.000591985
Smp_169380.1	1.74	1.01	0.71	0.58	0.79	0.69	1.44945	0.287624	4.6703e-07	3.25528e-06
Smp_169410.1	2.92	2.21	1.46	1.25	1.89	1.43	1.27209	0.309275	3.903e-05	0.000198997
Smp_169520.1	13.62	11.08	9.38	10.98	13.28	11.3	0.720375	0.170633	2.42393e-05	0.00012832
Smp_169670.1	29.78	17.41	16.67	16.83	18.52	17.56	1.00716	0.107448	7.0172e-21	1.70749e-19
Smp_169750.1	8.54	4.36	3.97	6.31	6.65	7.11	0.45825	0.142137	0.0012641	0.0047275
Smp_169870.1	49.37	27.84	41.23	36.76	43.64	43.17	0.718405	0.213008	0.000744458	0.00294347
Smp_169940.3	1.32	0.93	1.21	0.94	0.98	1.09	1.01269	0.31024	0.00109773	0.00417542
Smp_169980.2	0	0	0.57	0	0	0	21.2023	3.76435	1.77731e-08	1.50073e-07
Smp_169990.1	44.07	38.1	35.98	35.96	35.9	30.59	1.00411	0.189573	1.17923e-07	8.94392e-07
Smp_170300.1	33.87	30.45	28.57	30.95	31.36	31.12	0.800552	0.185758	1.63506e-05	8.96419e-05
Smp_170320.1	2.68	3.44	2.2	1.34	1.37	1.09	1.9584	0.362476	6.55942e-08	5.15041e-07
Smp_170340.1	16.13	7.48	5.56	5.93	6.99	6.59	1.25336	0.236068	1.10041e-07	8.36958e-07
Smp_170400.1	32.32	23.97	23.33	19.14	21.25	21.3	1.1509	0.130536	1.17805e-18	2.46155e-17
Smp_170440.2	29.82	19.23	17.77	23.15	22.98	22.94	0.705516	0.101557	3.73111e-12	4.64643e-11
Smp_170560.1	21.34	12.37	10.05	6.46	7.43	7.32	1.76458	0.155939	1.09559e-29	4.70309e-28
Smp_170570.1	64.78	45.85	40.75	46.97	56.95	50.62	0.733864	0.12476	4.04856e-09	3.69543e-08
Smp_170770.1	1.44	0.95	0.78	0	0.15	0.12	4.26881	0.831796	2.86618e-07	2.05841e-06
Smp_170840.1	15.44	7.88	27.77	1.16	2.9	1.89	3.95924	0.601074	4.48974e-11	5.06527e-10
Smp_171070.1	40.8	25.97	22.44	31.17	33.68	36.51	0.561607	0.0968611	6.70821e-09	5.94648e-08
Smp_171120.1	86.12	67.22	70.88	49.11	45.84	48.89	1.43849	0.163324	1.279e-18	2.66954e-17
Smp_171150.1	59.96	40.03	34.17	28.69	33.59	35.03	1.21604	0.11318	6.30474e-27	2.29971e-25
Smp_171200.1	13.29	6.78	5.64	6.44	7.93	6.61	0.990005	0.202172	9.73897e-07	6.485e-06
Smp_171270.2	5.99	3.76	5.49	0.95	2.19	2.32	2.28289	0.426101	8.43171e-08	6.50186e-07
Smp_171370.1	16.84	11.21	10.06	7.57	7.75	7.33	1.50493	0.133746	2.26005e-29	9.5078e-28
Smp_171490.1	3.6	1.78	1.59	2.3	2.51	2.58	0.613768	0.162849	0.000163951	0.000743414
Smp_172130.1	9.23	4.83	4.69	5.66	7.06	5.97	0.720122	0.171073	2.55991e-05	0.000134953
Smp_172190.3	42.66	21.35	23.55	23.5	17.45	20.79	1.23011	0.176663	3.33006e-12	4.1639e-11
Smp_172270.1	23.75	14.03	11.51	17.72	17.25	18.1	0.618939	0.126118	9.21881e-07	6.16901e-06
Smp_172340.1	12.57	9.97	10.88	5.26	6.4	4.48	1.84477	0.24079	1.84042e-14	2.83491e-13
Smp_172530.1	38.33	23.35	21.67	20.36	23.82	22.72	1.05887	0.107826	9.21451e-23	2.57286e-21
Smp_172540.2	12.37	10.73	9.35	10.76	12.06	12.3	0.684687	0.168331	4.75194e-05	0.00023938
Smp_172610.1	10.19	5.82	4.93	2.66	3.55	2.92	1.91151	0.219365	2.93785e-18	5.97384e-17
Smp_172700.1	13.95	6.95	6.32	7.77	8.37	10.06	0.762926	0.174759	1.26784e-05	7.07588e-05
Smp_173150.1	1474.69	1278.61	1193.86	75.67	122.01	63.54	4.70977	0.293571	6.39515e-58	1.19868e-55
Smp_173180.1	62.54	31.78	27.68	31.82	34.27	37.09	0.947273	0.155917	1.23592e-09	1.20666e-08
Smp_173640.1	13.45	9.36	8.85	13.87	12.95	13.33	0.427093	0.121436	0.000436428	0.00181066
Smp_173810.1	15.6	9.32	8.42	10.27	11.9	10.78	0.750472	0.132933	1.6471e-08	1.39952e-07
Smp_174450.1	67.44	50.84	39.53	23.96	29.39	24.44	1.78088	0.166834	1.33887e-26	4.7112e-25
Smp_174580.1	391.6	274.54	297.25	128.68	128.88	111.17	2.16339	0.155034	2.96004e-44	2.83013e-42
Smp_174670.2	60.74	38.46	32.67	49.55	50.08	53.26	0.529216	0.0869305	1.14466e-09	1.12103e-08
Smp_174890.4	9.83	5.73	6.17	7.76	8.3	9.98	0.492952	0.130361	0.00015593	0.000712161
Smp_174950.1	221.57	187.86	206.96	223.62	173.9	220.71	0.810294	0.208755	0.000103794	0.000491848
Smp_174950.2	14.18	14.68	23.95	14.85	10.83	14.03	1.2909	0.387549	0.000865576	0.00336888
Smp_174960.1	12.54	6.53	5.3	5.67	7.42	9.55	0.817545	0.241363	0.000706084	0.00280699
Smp_174990.1	3.91	3.59	3.5	1.54	1.66	2.65	1.73991	0.336266	2.28899e-07	1.66793e-06
Smp_175310.1	85.9	29.43	27.57	17.21	18.57	21.67	1.95926	0.292547	2.12369e-11	2.46013e-10
Smp_175420.1	298.07	238.77	242.02	170.31	167.78	141.94	1.49087	0.183234	4.07167e-16	7.1371e-15
Smp_175430.1	32.48	22.74	20.62	28.59	29.5	31.8	0.522156	0.0860697	1.30597e-09	1.27047e-08
Smp_175610.1	52.48	40.05	34.08	49.58	49.72	55.12	0.490724	0.117837	3.12145e-05	0.000162118
Smp_175680.2	38.03	29.94	24.47	33.45	30.71	34.64	0.683757	0.144853	2.35446e-06	1.48397e-05
Smp_175740.2	1834.6	1527.24	1455.91	1405.54	1614.9	1569.67	0.867545	0.155718	2.52887e-08	2.0979e-07
Smp_175780.1	12.7	12.8	12.67	8.76	9.73	7.17	1.39662	0.276563	4.41963e-07	3.09194e-06
Smp_175780.2	12.11	6.95	6.04	4.39	5.29	4.89	1.50737	0.153005	6.73895e-23	1.90127e-21
Smp_175780.3	29.53	11.76	7.92	5.5	7.86	4.74	2.07259	0.385879	7.82596e-08	6.05943e-07
Smp_175840.2	18.71	13.54	11.95	18.11	17.31	16.8	0.527364	0.11992	1.09434e-05	6.16575e-05
Smp_175910.1	133.37	81.26	91.56	130.12	127.77	133.63	0.408134	0.107681	0.000150526	0.000688809
Smp_175920.1	31.82	13.57	11.94	10.91	11.85	13.88	1.32393	0.220734	1.99967e-09	1.89849e-08
Smp_175950.1	25.52	17.85	15.39	14.1	13.5	13.32	1.28261	0.121167	3.47995e-26	1.19346e-24
Smp_176000.1	5.57	3.61	2.96	1.28	1.96	2	1.95574	0.225197	3.80132e-18	7.64748e-17
Smp_176010.1	3.64	3.08	2.05	2.12	2.07	2.52	1.16499	0.227369	2.99445e-07	2.1424e-06
Smp_176260.1	59.45	40.72	37.15	43.78	37.05	39.47	0.955205	0.145948	5.95694e-11	6.61412e-10
Smp_176340.1	19.39	9.86	7.81	11.39	11.84	11.88	0.772604	0.186671	3.49038e-05	0.000179371
Smp_176620.1	17.62	11.42	9.07	14.85	16.67	16.36	0.410654	0.122793	0.000824951	0.00322735
Smp_176760.2	10.79	11.29	8.78	9.48	9.87	8.06	0.987256	0.265637	0.000201952	0.000897454
Smp_176810.1	75.23	56.02	46.12	47.5	58.59	46.66	0.978614	0.164478	2.6847e-09	2.50735e-08
Smp_178360.1	37.2	29.64	25.06	21.48	22.81	22.67	1.23779	0.133384	1.6963e-20	4.02414e-19
Smp_178410.1	48.43	24.13	23.61	32.97	31.49	39.82	0.598944	0.153467	9.51046e-05	0.000454882
Smp_178490.1	67.83	38.72	39.13	54.23	50	42.73	0.722373	0.163367	9.78935e-06	5.5669e-05
Smp_179000.1	90.25	41.01	38.22	26.15	38.06	33.39	1.48838	0.218946	1.0613e-11	1.2616e-10
Smp_179010.1	35.26	32.24	31.89	36.47	34.11	33.38	0.749574	0.208324	0.000320538	0.00136916
Smp_179180.1	508.92	561.72	510.15	518.45	483.7	353.73	1.04819	0.280553	0.000186864	0.000836292
Smp_179270.1	167.33	130.38	115.47	123.73	135.51	127.94	0.873563	0.12774	7.99693e-12	9.61206e-11
Smp_179290.1	8.33	4.22	3.99	3.82	4.71	4.46	1.05722	0.168066	3.16464e-10	3.28453e-09
Smp_179320.1	119.33	67.29	74.27	40.39	56.8	58.49	1.49566	0.169484	1.09689e-18	2.29451e-17
Smp_179600.1	2.94	3.29	5.13	0	0.07	0	7.73919	1.4196	4.99009e-08	3.99102e-07
Smp_179610.1	187.02	107.87	108.53	107.44	120.3	117.77	0.964738	0.0891049	2.56439e-27	9.51891e-26
Smp_179710.1	180.54	153.21	235.9	23.57	28.26	18.61	3.85356	0.330816	2.3319e-31	1.09542e-29
Smp_179720.1	19.06	13.44	12.67	14.19	15.74	15.57	0.759973	0.111802	1.06464e-11	1.26441e-10
Smp_180070.1	6.71	4.59	5.07	3.01	4.54	5.47	1.11213	0.322469	0.000563069	0.00228695
Smp_180070.2	8.86	5.83	4.32	4.61	5.63	5.19	1.03642	0.174197	2.68614e-09	2.50746e-08
Smp_180160.2	26.1	20.58	19.96	16.61	20.16	9.63	1.2994	0.315898	3.89923e-05	0.000198859
Smp_180370.1	45.35	29.44	25.54	35.13	39.49	33.96	0.630583	0.134896	2.94555e-06	1.82767e-05
Smp_180400.1	14.04	12.13	10.62	11.06	12.2	11.1	0.894287	0.171437	1.82415e-07	1.34789e-06
Smp_180470.3	12.77	12.28	13.18	0.79	4.4	3.35	2.99763	0.572349	1.62836e-07	1.21459e-06
Smp_180520.1	20.58	14	12.54	20.47	19.84	23.1	0.3356	0.101406	0.000934743	0.00360693
Smp_180680.1	7.81	4	3.19	2.77	3.08	3.42	1.39357	0.204833	1.0214e-11	1.21688e-10
Smp_180790.1	17.97	11.8	11.69	6.56	6.69	6.71	1.81733	0.106557	3.20683e-65	8.09448e-63
Smp_180800.1	76.79	39.94	39.55	29.58	30.82	56.65	1.15292	0.292054	7.89298e-05	0.000382153
Smp_180910.1	23.46	13.44	10.78	10.07	13.1	12.21	1.14986	0.167227	6.15351e-12	7.51077e-11
Smp_181000.1	8.47	4.7	4.71	4.33	6.38	4.65	0.944835	0.262471	0.000318498	0.00136137
Smp_181050.1	94.77	54.88	53.2	70.08	86.58	93	0.442556	0.123271	0.000330524	0.00140673
Smp_181390.1	148.79	74.2	60.9	10.85	13.54	11.46	3.6795	0.19232	1.36373e-81	6.79388e-79
Smp_181410.1	218.37	248.68	202.53	196.72	162.23	168.11	1.17446	0.254503	3.93651e-06	2.39467e-05
Smp_186670.1	23.05	21.27	16.95	12.45	18.91	15.19	1.19357	0.227638	1.57764e-07	1.17863e-06
Smp_186920.1	8.43	7.95	6.26	2.32	3.08	0.8	2.62831	0.68307	0.000119186	0.0005578
Smp_187190.1	37.93	23.22	30.54	5.58	7.26	5.43	3.09999	0.226869	1.66046e-42	1.44858e-40
Smp_187360.1	23.38	12.79	15.57	10.95	12.52	12.2	1.28702	0.157165	2.6354e-16	4.68899e-15
Smp_188430.1	13.93	7.65	8.68	11.35	9.95	11.57	0.627165	0.167464	0.000180337	0.000809838
Smp_189960.1	43.23	23.89	22.42	28.59	33.14	31.63	0.665401	0.11921	2.38125e-08	1.98238e-07
Smp_191160.1	34.97	21.17	19.77	20.45	24.32	22.94	0.904642	0.128566	1.97252e-12	2.51968e-11
Smp_191910.1	24011.8	14504.6	14845.9	320.72	1184.07	315.63	5.61123	0.50438	9.48016e-29	3.81849e-27
Smp_191970.1	28.92	16.76	16.06	6.21	8.48	6.46	2.27237	0.215451	5.24212e-26	1.76267e-24
Smp_192570.1	12.08	3.57	4.93	4.19	3.81	2.02	1.67901	0.44416	0.000156708	0.000715198
Smp_193440.1	98.66	65.51	61.16	87.87	99.59	93.41	0.440164	0.093944	2.79432e-06	1.73954e-05
Smp_194430.1	6.43	3.17	2.55	1.87	1.95	2.07	1.73514	0.218128	1.79601e-15	3.00622e-14
Smp_194570.1	12.69	8.93	10.13	7.16	7.45	7.23	1.32738	0.16405	5.9025e-16	1.01988e-14
Smp_194580.1	64.69	43.99	42.39	55.63	59.55	52.61	0.612028	0.122954	6.43415e-07	4.41162e-06
Smp_194730.1	14.13	10.25	8.28	9.6	11	11.32	0.795472	0.125682	2.4637e-10	2.58395e-09
Smp_194750.1	23.1	17.78	19.02	0.32	2.17	0.4	5.13261	0.690717	1.07904e-13	1.5487e-12
Smp_194820.1	5.57	3.09	3.44	2.81	3.2	3.63	1.06891	0.193125	3.1152e-08	2.55963e-07
Smp_194820.2	5.82	5.21	4.83	4.19	3.91	2.91	1.32994	0.2835	2.71687e-06	1.69634e-05
Smp_194840.1	1709.67	569.09	691.86	281.67	297.64	500.82	2.13651	0.303455	1.91376e-12	2.4512e-11
Smp_196220.1	38.56	20.47	17.73	23.55	25.24	24.53	0.775982	0.147086	1.32249e-07	9.96924e-07
Smp_196290.1	25.15	18.94	15.97	11.14	12.26	13.67	1.46973	0.122884	5.73479e-33	2.96627e-31
Smp_196300.1	9.29	4.33	3.41	4.28	4.23	5.54	0.960767	0.237941	5.39483e-05	0.000269542
Smp_196620.1	91.08	59.08	61.32	83.5	82.81	105.26	0.409481	0.1266	0.0012188	0.00458255
Smp_196880.1	8.89	12.05	11.02	5.09	7.83	6.3	1.5964	0.341194	2.88451e-06	1.79172e-05
Smp_196910.1	20.66	11.22	10.61	13.58	13.1	15.86	0.723376	0.153384	2.40386e-06	1.51238e-05
Smp_196950.1	16.75	10.9	6.82	1.39	1.9	1.18	3.66068	0.279516	3.44896e-39	2.43628e-37
Smp_197180.1	85.01	53.57	45.94	82.4	79.68	85.85	0.316337	0.0872251	0.000287089	0.00123801
Smp_197480.1	7.12	3.88	1.91	1.73	1.43	2.15	1.96203	0.44391	9.87563e-06	5.60923e-05
Smp_197730.2	53.95	22.13	18.95	16.41	18.07	21.14	1.44114	0.243205	3.11129e-09	2.87878e-08
Smp_198920.1	57.71	50.83	47.25	52.84	53.32	50.82	0.793859	0.184974	1.77281e-05	9.61911e-05
Smp_199100.1	16.18	10.38	7.6	11.17	9.75	11.53	0.806663	0.171531	2.56706e-06	1.60811e-05
Smp_200150.1	38.25	17.27	26.21	1.8	1.08	1.6	4.97032	0.698817	1.13973e-12	1.49007e-11
Smp_200310.1	11.16	3.36	8.34	0	0	0	7.13904	1.71631	3.18896e-05	0.000165307
Smp_200380.1	38.06	28.53	26.36	25.44	28.18	27.3	0.978895	0.132583	1.54457e-13	2.18048e-12
Smp_200410.1	96.63	59.95	92.37	50.44	49.58	47.56	1.55117	0.236509	5.4309e-11	6.05847e-10
Smp_201230.1	10.59	6.34	8.98	0.93	0.86	1.03	3.99393	0.395785	6.04491e-24	1.81357e-22
Smp_201470.1	344.78	396.38	407.92	371.82	342.11	337.69	0.977485	0.279798	0.000476653	0.00196164
Smp_202690.1	725.4	442.19	437.04	295.94	311.76	357.92	1.48512	0.0833149	4.48908e-71	1.41638e-68
Smp_202970.1	90.05	49.77	108.11	27.73	29.95	33.3	2.26806	0.334731	1.2374e-11	1.4577e-10
Smp_203200.1	2.24	0.35	0.52	0.08	0.19	0.11	3.5222	0.940046	0.000179074	0.000805046
Smp_203810.1	258.46	107.4	110.08	151.95	159.72	160.18	0.69736	0.18982	0.00023897	0.00104818
Smp_203970.1	106.77	78.41	80.34	105.61	85.63	77.61	0.761899	0.199818	0.000137305	0.000635531
Smp_204730.1	52.38	21.71	20.57	23.89	27.65	28.65	0.917815	0.210232	1.26704e-05	7.07353e-05
Smp_205410.1	1.34	0.77	0.31	0.13	0.15	0.17	3.08736	0.950492	0.00116148	0.00439143
Smp_207020.1	26.6	26.18	25.21	23.87	24.79	20.68	0.989454	0.230893	1.82465e-05	9.86927e-05
Smp_207030.1	24.99	13.7	12.16	15.22	16.35	15	0.842721	0.143593	4.38872e-09	3.9867e-08
Smp_207070.1	35.23	31.2	26.71	30.2	29.43	30.81	0.841435	0.164812	3.30053e-07	2.34896e-06
Smp_207080.1	258.19	198.79	210.84	226.38	220.31	189.77	0.860197	0.178617	1.46557e-06	9.47567e-06
Smp_208010.1	31.96	21.86	16.44	19.54	23.02	23.17	0.840831	0.149814	1.99411e-08	1.6778e-07
Smp_208020.1	28.42	15.01	12.72	19.38	20.22	23.82	0.535754	0.160356	0.000834667	0.00325997
Smp_208090.2	40.35	20.67	21.18	19.19	24.76	26.1	0.955976	0.159198	1.91393e-09	1.82073e-08
Smp_210070.1	16.96	12.57	9.8	12.91	14.19	14.57	0.679514	0.124353	4.64517e-08	3.73567e-07
Smp_210080.1	15.89	7.89	5.78	4.84	5.08	6.94	1.49977	0.262603	1.12201e-08	9.70789e-08
Smp_210170.1	27.79	19.67	21.3	20.82	24.76	23.46	0.778313	0.161835	1.51451e-06	9.78541e-06
Smp_210180.1	8.06	9.09	8.41	1.18	1.51	3.31	2.94591	0.50479	5.34989e-09	4.80678e-08
Smp_210310.1	846.36	572.97	532.37	406.88	491.17	511.38	1.23349	0.10863	7.0046e-30	3.04837e-28
Smp_210320.1	7.38	5.8	5.83	6.76	6.08	6.89	0.746037	0.17449	1.90675e-05	0.000102869
Smp_210370.1	342.48	245.42	230.84	165.31	187.01	157.73	1.45176	0.132061	4.12433e-28	1.61317e-26
Smp_210450.1	32.2	22.4	18.17	26.23	24.64	27.99	0.641655	0.126327	3.78776e-07	2.6796e-06
Smp_210480.1	16.11	13.71	11.6	11.89	10.3	13.35	1.01933	0.185487	3.89741e-08	3.16389e-07
Smp_210570.1	141.48	89.93	90.27	129.94	120.98	133.8	0.501475	0.083052	1.55952e-09	1.50476e-08
Smp_210650.1	28.85	15.19	13.62	14.19	19.03	17.28	0.90512	0.171565	1.32284e-07	9.96924e-07
Smp_210660.1	17.42	9.29	6.62	6.91	10.02	9.2	1.048	0.239711	1.2316e-05	6.89603e-05
Smp_210660.2	7.45	3.19	4.46	4.36	4.1	2.41	1.18359	0.339152	0.000483259	0.00198537
Smp_210890.1	79.35	51.68	49.74	53.3	55.11	54.32	0.909454	0.0836464	1.55692e-27	5.81344e-26
Smp_210940.1	4.95	4.96	4.99	4.04	5.16	4.14	0.987449	0.261148	0.00015608	0.000712502
Smp_210950.1	19.06	16.47	15.98	16.48	17.05	14.67	0.899613	0.211611	2.1258e-05	0.00011365
Smp_211050.1	15.02	9.99	9.68	14.44	14.11	16.09	0.402402	0.0893641	6.7017e-06	3.91091e-05
Smp_211100.1	44.88	27.07	22.52	34.36	38.86	38.48	0.48943	0.118263	3.49608e-05	0.000179604
Smp_211120.1	45.28	32.83	29.78	43.78	35.7	38.49	0.641491	0.143624	7.95259e-06	4.59696e-05
Smp_211140.1	47.19	32.09	30.38	44.36	36.98	48.98	0.520237	0.138674	0.000175782	0.00079175
Smp_211160.1	8.89	6.5	6.1	3.17	5.06	4.04	1.57789	0.236117	2.34615e-11	2.70658e-10
Smp_211160.2	1.93	1.06	0.89	0.89	1.04	0.68	1.26476	0.320617	7.98809e-05	0.000386462
Smp_211170.1	37.3	16.72	15.4	14.91	18.25	18.96	1.10178	0.208922	1.33743e-07	1.00752e-06
Smp_211200.1	15.41	9.11	6.52	8.09	8.54	8.12	1.03695	0.197468	1.51071e-07	1.13085e-06
Smp_211330.1	276.46	190.48	179.83	184.72	210.33	191.46	0.905703	0.106832	2.29488e-17	4.36189e-16
Smp_212030.1	10.5	5.65	3.97	4.15	4.47	4.88	1.27215	0.215148	3.36066e-09	3.09439e-08
Smp_212080.3	10.85	4.22	3.24	2.7	4.37	4.59	1.30005	0.350657	0.000209332	0.00092742
Smp_212300.1	10.67	3.88	4.48	3.12	3.99	3.52	1.51184	0.255278	3.17439e-09	2.9343e-08
Smp_212310.1	50.84	46.19	40.57	17.13	22.94	20.41	1.98995	0.200889	3.93281e-23	1.11958e-21
Smp_212490.1	29.8	15.71	13.43	10.08	13.03	11.51	1.4765	0.17247	1.12e-17	2.1702e-16
Smp_212600.2	5.43	2.6	2.61	0.72	1.02	2.26	2.14401	0.415624	2.48906e-07	1.80469e-06
Smp_212870.1	85.11	45.38	38.58	49.47	51.82	51.16	0.858242	0.149557	9.5474e-09	8.3445e-08
Smp_212930.1	21.81	12.76	12.64	13.5	12.06	14.07	0.997538	0.123396	6.26582e-16	1.07737e-14
Smp_213020.1	10.13	5.82	5.65	7.29	9.35	8.41	0.521086	0.149283	0.000481936	0.00198036
Smp_213070.1	15.87	10.65	9.49	13.2	13.62	11.44	0.664822	0.150465	9.94081e-06	5.64287e-05
Smp_213080.1	21.16	14.06	13.66	13.54	14.67	14.34	0.962631	0.094818	3.23299e-24	9.93566e-23
Smp_213130.1	3105.16	1557.67	1411.33	1814.28	1734.54	1675.59	0.922599	0.147849	4.37139e-10	4.49754e-09
Smp_213210.1	8.76	5.96	5.21	6.83	7.25	7.22	0.662382	0.111907	3.2384e-09	2.98763e-08
Smp_213290.2	16.33	10.66	10.71	12.66	11.1	16.97	0.65934	0.184226	0.000344934	0.00146084
Smp_213300.1	203.7	152.98	157.78	136.72	195.2	196.87	0.752303	0.186479	5.47792e-05	0.000273386
Smp_213320.1	3.32	1.79	1.55	1.97	1.66	1.55	1.07269	0.248176	1.54421e-05	8.49315e-05
Smp_213340.1	49.77	38.67	33.52	45.28	40.62	36.81	0.76667	0.172635	8.95428e-06	5.13366e-05
Smp_213390.1	86.61	58.22	51.74	51.45	62.41	43.62	1.06982	0.182055	4.19342e-09	3.81845e-08
Smp_213410.1	5.08	3.5	2.53	2.5	2.19	2.45	1.3848	0.223026	5.32803e-10	5.42576e-09
Smp_213530.1	26.01	15.41	14.86	12.97	10.09	10.41	1.49002	0.164359	1.23843e-19	2.74851e-18
Smp_213600.1	33.14	18.32	15.82	23.16	22.28	24.39	0.665793	0.123031	6.24673e-08	4.91508e-07
Smp_213610.1	12.46	8.04	7.42	10.85	11.08	13.9	0.397415	0.120368	0.00096111	0.00369662
Smp_213640.1	16.9	10.3	8.3	8.46	10.1	7.3	1.17835	0.23347	4.48509e-07	3.13542e-06
Smp_213690.1	17.78	10.07	8.7	11.37	12.51	12.71	0.721785	0.119632	1.6054e-09	1.54508e-08
Smp_213700.1	14.54	8.38	6.58	8.95	9.85	8.91	0.803781	0.178197	6.4631e-06	3.78333e-05
Smp_213710.2	10.63	4.8	4.51	4.34	4.68	6.3	1.07307	0.255051	2.5849e-05	0.000136232
Smp_213960.1	33.12	17.56	15.1	24.52	24.78	27.97	0.480497	0.139355	0.000564728	0.00229221
Smp_213970.1	22.74	15.41	16.02	20.82	20.09	22.23	0.554963	0.122091	5.48127e-06	3.24573e-05
Smp_214090.1	83.36	50.12	54.35	58.26	66.4	73.37	0.683148	0.113744	1.90168e-09	1.81181e-08
Smp_214140.1	54.09	41.4	37.94	49.97	51.21	38.85	0.704901	0.188524	0.00018471	0.000827238
Smp_214240.1	16.5	11.07	9.74	10.72	12.84	13.77	0.757373	0.133001	1.23753e-08	1.06393e-07
Smp_214260.2	23.04	11.4	9.87	3.14	3.34	3.47	2.85075	0.21429	2.2166e-40	1.69889e-38
Smp_214290.1	16.07	10.42	9.45	16.19	14.83	15.38	0.383776	0.119107	0.00127252	0.0047544
Smp_214320.1	0.39	0.66	1.57	0	0	0	7.72853	1.79569	1.67792e-05	9.15671e-05
Smp_214320.2	2.83	3.67	3.45	0.04	0.52	0.07	4.76492	0.941521	4.17338e-07	2.93486e-06
Smp_214350.1	37.11	21.67	20.55	20.8	21.6	20.15	1.0778	0.114789	6.03432e-21	1.47782e-19
Smp_241440.1	51.07	34.85	33.27	0.89	2.75	1.24	5.34651	0.408358	3.62547e-39	2.55144e-37
Smp_241570.1	14.52	11.55	10.95	13.86	12.07	13.16	0.715659	0.167799	1.99931e-05	0.000107312
Smp_241610.1	9084.86	7685.55	6806.76	145.18	640.83	150.6	5.43239	0.782794	3.9284e-12	4.87716e-11
Smp_241620.1	2334.56	1232.46	1035.69	28.65	100.83	24.05	5.59959	0.522949	9.36409e-27	3.31349e-25
Smp_241840.1	75.7	35.92	30.36	22.33	27.27	26.79	1.58528	0.193452	2.5118e-16	4.4817e-15
Smp_241860.1	34.27	23.17	20.56	17.59	17.94	16.88	1.32934	0.11593	1.9385e-30	8.75843e-29
Smp_242060.1	16.99	9.98	7.19	9.33	10.67	11.4	0.836859	0.176831	2.21745e-06	1.4049e-05
Smp_242120.1	7.19	4.22	3.55	4.69	5.38	5.65	0.655227	0.133433	9.0822e-07	6.07974e-06
Smp_242140.2	8.79	0.83	1.08	0.65	0.99	1.01	2.486	0.738915	0.000767121	0.00302612
Smp_242690.1	8.5	6.06	6.1	7.18	7.92	7.32	0.658525	0.142789	3.9905e-06	2.4244e-05
Smp_242740.1	25.32	17.9	15.71	17.58	24.06	22.44	0.644048	0.150688	1.91956e-05	0.000103501
Smp_242830.3	11.03	6.54	5.75	7.36	7.04	6.26	0.903324	0.164528	4.0104e-08	3.24726e-07
Smp_242930.1	34.84	18.06	16.83	21.41	28.24	23.91	0.634957	0.17428	0.00026914	0.0011686
Smp_243210.1	12.55	12.08	8.64	10.57	9.38	10.53	0.929057	0.23467	7.52634e-05	0.000365524
Smp_243300.1	14.79	7.96	6.59	9.28	9.7	11.59	0.653164	0.165942	8.28189e-05	0.000399451
Smp_243670.1	21.13	14.06	13.84	16.87	18.85	20.68	0.565019	0.113704	6.723e-07	4.60134e-06
Smp_243680.1	29.58	17.72	16.92	23.78	24.95	28.93	0.471769	0.097185	1.20788e-06	7.92598e-06
Smp_243850.1	4.31	2.42	2.01	2.9	3.38	3.23	0.592871	0.151114	8.73326e-05	0.000420151
Smp_243870.1	21.37	13.95	12.82	21.61	21.55	23.43	0.288423	0.0837555	0.000573968	0.00232722
Smp_243950.2	15.28	12.73	10.98	1.62	4.18	1.28	3.22743	0.477611	1.40458e-11	1.64542e-10
Smp_243950.3	26.54	11.5	12.79	1.31	3.33	1.97	3.62509	0.412506	1.52278e-18	3.16093e-17
Smp_244070.2	9.34	4.02	3.04	3.28	4.04	4.28	1.15963	0.297321	9.60876e-05	0.00045912
Smp_244100.1	23.45	16.85	15.44	22.88	24.19	22.13	0.457034	0.124022	0.00022861	0.00100577
Smp_244130.1	34.9	20.63	16.29	25.36	25.3	26.56	0.618017	0.134181	4.10765e-06	2.48838e-05
Smp_244170.1	11.96	10.44	10.14	4.57	5.81	5.9	1.80863	0.198244	7.28957e-20	1.65268e-18
Smp_244210.1	9.79	4.49	4.05	5.85	6.38	6.51	0.654822	0.201774	0.00117317	0.00443033
Smp_244230.1	13.23	24.11	29.67	11.19	12.48	12.96	1.79203	0.460947	0.000101192	0.000480718
Smp_244300.1	4.33	3.97	6.08	1.49	3.64	2.46	1.77499	0.470056	0.000159292	0.000724892
Smp_244430.1	7.93	4.86	4.02	5.76	5.66	4.63	0.794774	0.215209	0.000221593	0.000978079
Smp_244640.1	39.13	25.94	34.66	32.52	34.57	35.73	0.750989	0.192734	9.75929e-05	0.000465139
Smp_244650.1	40.61	40.07	51.09	22.87	27.51	19.84	1.75129	0.306394	1.09192e-08	9.47345e-08
Smp_244700.2	1.9	0.55	0.51	0.52	0.48	0.22	1.85717	0.56154	0.000942034	0.00363063
Smp_244750.1	18.02	16.54	17.34	8.09	8.8	9.65	1.79118	0.213131	4.31045e-17	8.07133e-16
Smp_244780.1	19.12	8.04	7.54	10.66	10.47	10.58	0.805468	0.211506	0.000139953	0.000646364
Smp_244860.2	14.94	14.1	10.87	2.49	2.72	2.36	3.19584	0.253127	1.52896e-36	9.64826e-35
Smp_245000.2	8.51	6.02	5.02	3.97	4.38	4.25	1.39205	0.158338	1.47399e-18	3.06301e-17
Smp_245030.1	143.65	173.16	148.23	108.48	124.38	98.04	1.32942	0.275248	1.36612e-06	8.8923e-06
Smp_245050.1	50.01	27.74	25.76	33.14	37.71	40.76	0.618151	0.125286	8.05921e-07	5.44111e-06
Smp_245100.1	30.34	8.94	8.87	5.71	6.19	7.99	1.90251	0.330596	8.67568e-09	7.63548e-08
Smp_245240.1	30.18	14.52	16.9	10.45	18.19	9.83	1.39313	0.319458	1.29523e-05	7.21177e-05
Smp_245250.1	4.93	3.7	6.55	1.65	2.34	2.13	2.15048	0.379084	1.40453e-08	1.20204e-07
Smp_245370.1	110.53	74.81	66.87	57.13	58.14	59.27	1.28938	0.0813633	1.46862e-56	2.52437e-54
Smp_245450.1	98.11	62.15	56.12	61.63	68.02	70.45	0.861304	0.0766852	2.8503e-29	1.19115e-27
Smp_245540.1	3.07	0.54	0.63	0.39	0.2	0.15	3.04417	0.690978	1.05495e-05	5.96155e-05
Smp_245550.1	5.31	2.38	2.34	2.42	2.72	3.04	0.98654	0.20077	8.93372e-07	5.9867e-06
Smp_245570.1	6.24	2.75	3.32	0.38	0.47	0.84	3.59679	0.355567	4.7102e-24	1.42899e-22
Smp_245710.2	1.22	0.57	0.86	0.41	0.54	0.76	1.39903	0.345267	5.07758e-05	0.000255105
Smp_245830.1	8.42	5.4	5.42	6.11	7.18	7.19	0.669249	0.133179	5.02908e-07	3.49378e-06
Smp_245830.5	4.43	3.25	2.39	2.51	2.32	3.46	1.04237	0.260394	6.25257e-05	0.000308329
Smp_245900.1	7.35	5.96	3.57	0.82	1.15	1.66	2.98436	0.317875	6.08777e-21	1.48899e-19
Smp_245900.5	4.19	8.71	6.8	1.28	1.57	1.88	2.96521	0.479796	6.40444e-10	6.46626e-09
Smp_245960.3	15.25	4.33	3.77	5.22	4.51	3.45	1.41754	0.416245	0.000660317	0.00264336
Smp_245960.4	4.23	2.51	1.67	1.97	2.18	2.78	0.988831	0.288168	0.000600398	0.00242142
Smp_246030.1	20.41	19.74	13.74	5.06	6.47	7.07	2.3339	0.243619	9.69167e-22	2.5237e-20
Smp_246040.1	52.5	58	42.73	10.1	12.53	10.72	3.01671	0.25107	2.94824e-33	1.55468e-31
Smp_246050.4	10.04	6.78	5.76	7.43	8.63	8.22	0.647743	0.129303	5.45728e-07	3.77601e-06
Smp_246440.1	16.25	10.17	8.75	13.71	14.96	15.82	0.403037	0.0954312	2.40727e-05	0.000127617
Smp_246450.1	93.59	42.88	47.48	51.83	55.84	80.33	0.687978	0.208715	0.000979821	0.00376247
Smp_246570.1	28.11	14.72	14.46	14.45	18.92	16.14	0.93033	0.163585	1.29198e-08	1.10873e-07
Smp_246620.3	14.39	8.77	6.51	8.68	11.27	10.23	0.698159	0.173911	5.95817e-05	0.000294886
Smp_246670.1	8	5.49	4.69	5.78	7.19	6.66	0.645202	0.132575	1.13473e-06	7.48223e-06
Smp_246680.4	14.99	5.62	6.09	6.51	5.71	7.95	1.08056	0.251555	1.74272e-05	9.46909e-05
Smp_246770.1	324.73	181.6	137.12	2.87	3.09	4.39	6.67747	0.214282	3.48806e-213	1.65081e-209
Smp_246800.1	17.49	10.66	9.67	16.18	14.14	16.85	0.425387	0.114839	0.000212059	0.000937963
Smp_246840.1	174.94	145.58	121.05	50.61	68.26	54.59	2.13103	0.18374	4.21556e-31	1.97537e-29
Smp_246850.1	6.71	2.76	0.59	0.74	0.69	0.15	3.20176	0.897022	0.000357899	0.00151068
Smp_246870.1	28.37	21.94	20.38	17.91	23.09	19.14	1.01496	0.180539	1.8897e-08	1.59207e-07
Smp_246890.1	7.29	4.23	4.5	4.35	5.73	4.06	0.921153	0.204905	6.94045e-06	4.044e-05
Smp_246900.1	17.15	12.98	11.59	12.71	12.71	18.34	0.718267	0.2112	0.000671698	0.00268438
Smp_246920.1	14.05	7.73	6.14	7.32	8.59	7.65	0.952315	0.17715	7.6259e-08	5.91906e-07
Smp_246990.1	99	60.52	51.63	66.24	81.25	89.18	0.574267	0.147787	0.000102008	0.000484474
Smp_247150.1	55.07	44.15	42.42	40.93	40.66	38.53	1.02995	0.15726	5.77958e-11	6.43229e-10
Smp_247150.2	55.07	44.15	42.42	40.93	40.66	38.53	1.02995	0.15726	5.77958e-11	6.43229e-10
Smp_247280.1	11.54	6.57	6.34	6.1	5.95	6.4	1.14162	0.096285	1.9878e-32	9.79977e-31
Smp_247420.1	32.44	16.01	15.36	16.68	15.75	16.83	1.08002	0.152318	1.33572e-12	1.73911e-11
Smp_247440.1	18.29	10.71	11.65	16.02	13.83	13.6	0.65393	0.173206	0.000159723	0.000726507
Smp_247600.1	17.5	7.02	8	3.48	3.58	3.69	2.28411	0.228408	1.52177e-23	4.43894e-22
Smp_247710.1	7.76	4.43	3.89	4.52	5	5.44	0.830966	0.129257	1.28619e-10	1.38032e-09
Smp_247770.1	28.19	13.79	10.86	9.82	10.39	9.28	1.52638	0.212461	6.75703e-13	9.02097e-12
Smp_247830.1	16.83	7.4	6.73	5.63	8.23	7.12	1.24483	0.234191	1.06403e-07	8.11572e-07
Smp_248100.2	23.5	15.09	10.87	3.23	4.18	3.83	2.86581	0.177733	1.7221e-58	3.29304e-56
Smp_248110.1	25.49	13.33	12.59	12.77	15.65	15.57	0.942797	0.146642	1.28241e-10	1.37704e-09
Smp_248150.1	0.51	0.15	0.06	0	0	0	6.75297	1.92643	0.000455863	0.00188322
Smp_248160.1	40.2	23.53	22.18	20.36	26.74	23.26	1.02482	0.141673	4.70142e-13	6.3347e-12
Smp_248170.1	101.72	80.27	75.74	82.47	89.57	81.09	0.812849	0.14641	2.82662e-08	2.33468e-07
Smp_266830.1	21.42	15.14	13.26	16.33	16.91	16.64	0.761395	0.0991406	1.59152e-14	2.45551e-13
Smp_266830.2	6.37	2.88	1.66	2.14	2.26	3.22	1.17635	0.355979	0.000951261	0.00366038
Smp_266840.2	4.34	1.7	2.06	0	0.08	0	6.90274	0.942541	2.41503e-13	3.34203e-12
Smp_266850.1	35.02	25.99	21.42	34.31	33.45	37.87	0.411628	0.112483	0.000252732	0.00110445
Smp_266900.1	5.17	2.22	1.43	1.5	2.17	1.88	1.30727	0.403823	0.00120694	0.00454427
Smp_267040.1	52.8	37.85	36.49	42.22	48.11	44.34	0.691195	0.132108	1.67633e-07	1.24645e-06
Smp_267100.1	24.36	16.39	17.46	13.69	18.77	18.64	0.963003	0.18012	8.96992e-08	6.90283e-07
Smp_267100.2	44.05	36.16	29.49	34.09	39.59	38.58	0.749356	0.145746	2.72516e-07	1.96234e-06
Smp_267110.1	9.72	6.11	5.38	6.41	6.95	5.63	0.898199	0.1589	1.58023e-08	1.34632e-07
Smp_267120.1	30.86	18.49	15.87	19.36	17.9	19.02	0.945148	0.12544	4.89713e-14	7.25979e-13
Smp_267180.1	10.14	4.62	5.82	2.15	2.74	2.31	2.23523	0.211189	3.53333e-26	1.20958e-24
Smp_267220.1	6.8	5.7	5.07	3.61	3.69	3.98	1.43702	0.171044	4.40978e-17	8.24102e-16
Smp_267240.1	19.14	12.26	11.53	16.72	15.62	14.27	0.630884	0.139221	5.85613e-06	3.44936e-05
Smp_300380.1	2.57	2.23	1.14	0	0.2	0.38	4.14665	0.954526	1.39787e-05	7.75359e-05
Smp_300390.1	10.39	7.54	7.33	6.95	7.33	7.59	0.990772	0.199553	6.87128e-07	4.69265e-06
Smp_300470.1	61.15	42.22	34.51	36.98	45.29	29.37	1.05007	0.216769	1.27124e-06	8.31574e-06
Smp_301160.1	44.37	32.95	28.95	29.67	37.93	30.6	0.883192	0.158461	2.49607e-08	2.07523e-07
Smp_301320.1	53.8	39.93	38.16	48.9	49.88	50.74	0.599528	0.113244	1.19571e-07	9.06167e-07
Smp_301600.1	7.97	6.28	7.07	5.11	5.62	5.36	1.21104	0.204514	3.18954e-09	2.94686e-08
Smp_301780.1	35.98	15.9	14.84	15.6	18.23	19.86	1.00279	0.197559	3.85633e-07	2.72404e-06
Smp_302220.1	5.26	22.42	20.9	0.29	1.1	0.29	5.78712	0.768137	4.9224e-14	7.29154e-13
Smp_302220.2	31.08	16.64	12.02	0.37	1.65	0.57	5.20181	0.528557	7.45725e-23	2.10079e-21
Smp_302230.1	141.56	76.63	76.09	82.95	85.4	97.67	0.877283	0.100238	2.09541e-18	4.31645e-17
Smp_302450.1	16.24	9.82	8.8	9.73	9.94	11.41	0.906744	0.120514	5.31429e-14	7.84137e-13
Smp_302460.1	912.61	611.07	622.03	433.39	517.47	478.04	1.3544	0.114966	4.89521e-32	2.38844e-30
Smp_302480.1	67.74	58.06	62.8	62.71	63.73	69.42	0.762219	0.200652	0.000145445	0.000668794
Smp_302650.1	13.88	10.61	10.12	7.94	11.18	7.84	1.14003	0.21772	1.63893e-07	1.22152e-06
Smp_302740.1	32.46	18.11	17.79	26.1	28.39	23.97	0.530141	0.145761	0.000275778	0.00119413
[truncated: 3,072 more rows]

## Sheet: Table P
Table P. List of S. mansoni transcripts Differentially Expressed (DE) between bF and bM samples. bM: bi-sex male; bF: bi-sex female. ERSnnnnnn corresponds to the SRA RNA-Seq library accession number.
transcript_ID	ERS420093 bM	ERS420106 bM	ERS420107 bM	ERS420099 bF	ERS420100 bF	ERS420101 bF	log2FoldChange (LFC)	LFC Standard Error	pvalue	p value adjusted
SmLINC003840-IBu	16.22	23.09	17.54	6.29	2.93	2.96	1.3235	0.318342	3.21756e-05	0.000158642
SmLINC004344-IBu	1.26	1.68	2.15	0.2	0.15	0.08	2.64128	0.427991	6.77112e-10	6.48905e-09
SmLINC100058691	3.24	0.42	0.56	0	0	0	6.26426	1.90141	0.000985852	0.00361061
SmLINC100059064	6.83	7.78	8.27	1.84	0.8	0.71	1.92035	0.468662	4.17619e-05	0.000201815
SmLINC100162489	3.42	4.1	2.66	0.32	0.09	0	4.14831	0.838509	7.52712e-07	4.86318e-06
SmLINC102091-IBu	1.7	1.46	1.35	0	0.06	0.03	4.23493	0.778225	5.27521e-08	4.0042e-07
SmLINC102592-IBu	227.63	176.49	143.4	43.52	24.31	26.39	1.58444	0.178884	8.19252e-19	1.7027e-17
SmLINC104008-IBu	4.13	3.22	3.37	0	0	0	7.81135	1.30112	1.93034e-09	1.75644e-08
SmLINC105115-IBu	21.86	24.94	14.81	7.85	2.07	1.99	1.58621	0.485717	0.00109189	0.0039564
SmLINC105640-IBu	0.26	1.73	0.95	0	0	0	6.36937	1.79302	0.000381863	0.00153023
SmLINC107069-IBu	3.15	2.58	1.06	0	0.06	0	5.25005	1.54562	0.000681979	0.00258989
SmLINC107077-IBu	9.29	7.02	1.14	0	0	0	6.97929	1.71455	4.68846e-05	0.000224198
SmLINC107114-IBu	3.66	1.95	1.48	0.2	0.02	0.03	4.24806	0.946112	7.12167e-06	3.90857e-05
SmLINC107585-IBu	26.57	21.69	20.14	9.28	5.97	5.53	0.76065	0.124999	1.16319e-09	1.08475e-08
SmLINC108863-IBu	3.72	3.14	2.33	0	0.27	0.22	2.88915	0.827639	0.000481508	0.0018899
SmLINC111054-IBu	3.28	3.33	4.14	0	0	0	6.23885	1.53348	4.73334e-05	0.000226171
SmLINC111496-IBu	1.96	0.73	1.32	0.2	0.08	0.08	2.5978	0.650664	6.53705e-05	0.000304055
SmLINC111546-IBu	2.55	2.7	2.65	0	0.21	0.2	3.00557	0.821396	0.000253103	0.00105091
SmLINC112141-IBu	9.53	5.33	4.08	0	0	0	5.64685	1.73496	0.00113496	0.00409977
SmLINC113034-IBu	2.75	2.84	3.65	0	0.05	0	6.01241	1.37469	1.22185e-05	6.44515e-05
SmLINC118187-IBu	6.8	13.38	14.1	2.16	1.26	2.02	1.67316	0.494297	0.000711992	0.00269458
SmLINC118400-IBu	6	8.03	3.43	0.86	0.16	0	3.5382	1.00423	0.000426219	0.00169097
SmLINC119285-IBu	27.05	31.42	27.84	6.03	5.1	7.03	1.19491	0.369716	0.00122944	0.00441637
SmLINC119286-IBu	20.94	12.12	6.38	3.07	2.08	1.79	1.52109	0.445198	0.000633938	0.00242367
SmLINC119396-IBu	4.96	4.77	8.93	0.46	0.26	0.15	3.57073	0.67703	1.33403e-07	9.58233e-07
SmLINC121394-IBu	0.25	0.36	0.19	0	0	0	6.16477	1.58031	9.57986e-05	0.00043342
SmLINC123918-IBu	10.8	22.1	16.68	1.75	2.06	1.64	2.15356	0.443613	1.20631e-06	7.52981e-06
SmLINC125257-IBu	0.8	3.59	4.16	0	0.05	0	5.93681	1.59532	0.00019812	0.000842606
SmLINC125489-IBu	4.08	10.83	9.08	0.89	0.47	0.97	2.37069	0.645781	0.000241567	0.00100815
SmLINC129241-IBu	3.88	4.28	2.9	0.78	0.51	0.59	1.56373	0.345621	6.05628e-06	3.37429e-05
SmLINC129912-IBu	24.63	36.44	45.53	0	0	0	8.55467	1.31456	7.63453e-11	8.07707e-10
SmLINC131043-IBu	4.09	3.8	3.54	0	0	0	6.43603	1.47569	1.29242e-05	6.78683e-05
SmLINC131974-IBu	173.3	168.29	136.88	57.69	32.51	34.61	0.992515	0.133241	9.40345e-14	1.32497e-12
SmLINC136521-IBu	1.36	1.48	2.55	0	0	0	6.87769	1.48077	3.40628e-06	1.98016e-05
SmLINC136629-IBu	1.2	2.93	3.46	0.18	0.06	0.05	3.93885	0.710755	2.99417e-08	2.36378e-07
SmLINC138053-IBu	5.12	3.76	5.97	0.27	0.13	0.33	3.41454	0.956167	0.000355531	0.00143361
SmLINC138058-IBu	2.29	6.66	4.01	0	0.18	0	4.60865	1.31515	0.000457856	0.00180501
SmLINC138076-IBu	1.06	0.69	0.8	0	0.02	0.03	4.3013	1.30729	0.00100097	0.00365955
SmLINC138231-IBu	2.16	2.43	4.41	0	0.11	0	5.2482	1.52986	0.000602431	0.00231265
SmLINC140393-IBu	1.67	0.74	0.88	0.26	0.06	0.1	2.14962	0.590134	0.000269908	0.00111426
SmLINC141274-IBu	4.42	13.74	13.5	0	0	0.16	6.20911	1.48672	2.9617e-05	0.000147033
SmLINC143891-IBu	0.99	2.09	1.8	0	0	0.08	4.63476	1.40753	0.000991807	0.00362955
SmLINC145318-IBu	2.81	0.64	1.83	0	0	0	6.06925	1.75699	0.000551621	0.00213423
SmLINC145813-IBu	2.36	2.32	1.58	0	0.06	0.07	4.27371	1.30899	0.00109504	0.0039666
SmLINC147508-IBu	40.92	13.69	33.32	0.3	0.29	0.17	5.84486	0.479894	3.99898e-34	1.94002e-32
SmLINC147737-IBu	1018.58	758.52	737.69	38.96	92.95	93.5	2.33567	0.480626	1.17603e-06	7.35796e-06
SmLINC148562-IBu	1.67	1	0.94	0	0.09	0.02	3.63887	1.01357	0.0003305	0.00134192
SmLINC148757-IBu	10.19	5.3	5.54	0	0.48	0.18	3.62354	0.913331	7.26661e-05	0.000335655
SmLINC150624-IBu	8.9	23.12	10.09	2.65	1.34	2.36	1.75406	0.523764	0.000811177	0.00303198
SmLINC150962-IBu	29.7	32.29	23.89	10.34	5.46	7.08	0.955297	0.284129	0.000773268	0.00290359
SmLINC152102-IBu	23.26	17.45	17.98	0.18	0.29	0.46	4.80157	0.533314	2.19094e-19	4.72124e-18
SmLINC152254-IBu	19.09	20.32	17.47	3.28	1.59	2.45	2.00554	0.249859	1.00144e-15	1.65078e-14
SmLINC153913-IBu	1.78	2.14	1.87	0.1	0.26	0.05	2.79909	0.793437	0.000419014	0.00166485
SmLINC153921-IBu	2.24	2.98	3.51	0	0.11	0.31	3.09126	0.919713	0.000776301	0.00291381
SmLINC154873-IBu	23.98	19.69	10.48	0	0.42	0	5.5261	1.27105	1.37602e-05	7.20565e-05
SmLINC157011-IBu	2.51	2.39	2.46	0	0.02	0.02	6.1919	1.12361	3.57416e-08	2.79223e-07
SmLINC157363-IBu	3.39	3.23	2.98	0.47	0.17	0.17	2.75134	0.478665	9.03369e-09	7.60976e-08
SmLINC157422-IBu	8.82	15.64	10.44	1.47	0.72	0.85	2.6098	0.540125	1.3527e-06	8.39039e-06
SmLINC157424-IBu	2.2	5.14	3.89	0	0	0.13	4.85646	1.23396	8.29627e-05	0.000379658
SmLINC159150-IBu	56.35	51.38	44.45	23.11	10.3	11.16	0.877924	0.254977	0.000574984	0.00221637
SmLINC161393-IBu	91.96	93.43	62.02	32.63	13.01	19.08	1.01616	0.295767	0.000591105	0.00227384
SmLINC161894-IBu	54.71	13.59	22.55	0	0	0	8.40009	1.42799	4.04201e-09	3.52541e-08
SmLINC162802-IBu	21.05	15.31	12.63	5.53	3.01	3.04	1.14309	0.311961	0.000248121	0.00103251
SmLINC164125-IBu	13.52	2.56	5.16	0.08	0.27	0.22	3.97284	0.908891	1.2363e-05	6.51408e-05
SmLINC164127-IBu	22.83	17.48	16.75	1.21	0.64	0.99	3.30708	0.411829	9.72907e-16	1.60658e-14
SmLINC164132-IBu	2.9	2.68	0.97	0	0	0	6.71763	1.54936	1.4527e-05	7.58172e-05
SmLINC164346-IBu	0.19	2.58	1.63	0	0	0.03	5.7745	1.7609	0.00104069	0.00378553
SmLINC164536-IBu	10.55	9.23	7.54	0.3	0.59	1.1	2.60269	0.699158	0.000197179	0.000838955
SmLINC164599-IBu	22.41	17.7	17.11	7.63	3.98	4.18	0.93808	0.26797	0.00046406	0.00182793
SmLINC164710-IBu	11.66	13.81	11.86	2.46	1.88	1.72	1.63181	0.329825	7.51666e-07	4.85872e-06
SmLINC165185-IBu	12.15	5.16	5.67	1.65	0.34	0.31	2.57468	0.613126	2.67772e-05	0.000134323
SmLINC165357-IBu	16.63	34.21	32.65	4.1	3.64	3.36	1.91926	0.399791	1.58151e-06	9.68458e-06
SmLINC165358-IBu	4.42	6	4.82	0.69	0.49	0.46	2.23719	0.423967	1.31458e-07	9.46014e-07
SmLINC166124-IBu	6.22	4.18	5.41	0	0	0	8.06518	1.29597	4.86861e-10	4.73854e-09
SmLINC166147-IBu	1	15.3	3.98	0	0	0	6.39247	1.97704	0.00122345	0.0043982
SmLINC166531-IBu	4.11	0.45	6.62	0	0.04	0	6.04806	1.7246	0.000453298	0.0017878
SmLINC166571-IBu	2.82	2.46	3.47	0	0.18	0	4.17555	1.26055	0.000924728	0.00340281
SmLINC166572-IBu	1.74	4.45	2.32	0	0	0	6.76094	1.54191	1.16095e-05	6.14643e-05
SmLINC166773-IBu	5.61	7.73	7.48	1.23	1.01	0.92	1.73021	0.282319	8.86692e-10	8.36905e-09
SmLINC166777-IBu	4.34	8.67	4.92	0.79	0.28	0.6	2.50263	0.546184	4.60461e-06	2.61608e-05
SmLINC166787-IBu	2.28	2.12	2.01	0	0.06	0	5.20791	1.4547	0.000343515	0.00138874
SmLINC167344-IBu	3.09	2.27	2.56	0.78	0.3	0.38	1.58366	0.450076	0.000433745	0.00171683
SmLINC167865-IBu	61.12	62.77	63.21	10.74	6.56	7.12	2.00523	0.399795	5.28563e-07	3.49131e-06
SmLINC168817-IBu	3.76	5.32	7.83	0	0	0	6.75354	1.50926	7.65111e-06	4.18198e-05
SmLINC169058-IBu	49.51	38.16	20.77	4.96	1.51	2.42	2.72305	0.430662	2.56637e-10	2.58098e-09
SmLINC169097-IBu	1.54	1.96	1.61	0.3	0.07	0.19	2.32274	0.617452	0.000168687	0.000727006
SmLINC169590-IBu	1.8	2.1	1.99	0	0.13	0.11	3.34155	0.731126	4.86775e-06	2.75056e-05
SmLINC172609-IBu	2.13	1.13	2.03	0	0.06	0	4.98487	1.33115	0.000180551	0.000774215
SmLINC173583-IBu	3.27	4.23	3.29	0.26	0.13	0.09	3.64705	0.426208	1.15888e-17	2.22576e-16
SmLINC177241-IBu	50.37	80.57	40.42	9.74	4.91	9.91	1.80388	0.47699	0.000155696	0.000676777
SmLINC178438-IBu	5.14	22.37	27.14	0	0	0	7.35752	1.60901	4.81461e-06	2.72191e-05
SmLNCA101100-IBu	3.87	3.14	6.18	0	0.05	0.39	3.5807	1.03005	0.000508471	0.00198533
SmLNCA101908-IBu	1.38	1.21	2.22	0	0	0.09	4.37698	1.27696	0.000608836	0.00233437
SmLNCA101962-IBu	2.57	6.89	5.43	0	0	0	6.78031	1.54627	1.16022e-05	6.1443e-05
SmLNCA102274-IBu	8.54	6.92	6.5	2.12	0.71	0.52	1.93069	0.502248	0.000120995	0.000536908
SmLNCA102993-IBu	2.34	1.67	1.61	0.13	0.12	0.1	2.93305	0.363526	7.12551e-16	1.18924e-14
SmLNCA104466-IBu	0.3	0.16	0.13	0	0	0	7.30501	1.4294	3.21207e-07	2.18486e-06
SmLNCA104650-IBu	1.12	1.26	1.58	0.31	0.18	0.17	1.67406	0.328471	3.45955e-07	2.34299e-06
SmLNCA104662-IBu	1.44	0.62	0.82	0.21	0.03	0.07	2.47469	0.671904	0.000230408	0.000966971
SmLNCA105425-IBu	0.75	1.02	1.19	0.03	0.08	0.08	2.86016	0.714409	6.24042e-05	0.000291489
SmLNCA105999-IBu	53.15	47.61	34.7	11.67	7.54	6.46	1.44749	0.207628	3.135e-12	3.82449e-11
SmLNCA107501-IBu	0.57	2.18	0.93	0.14	0.06	0.05	3.09588	0.827702	0.000183779	0.000786437
SmLNCA107705-IBu	1.58	1.91	1.38	0	0	0	5.75903	1.65085	0.000485708	0.00190479
SmLNCA109105-IBu	9.17	5.57	5.12	0.79	0.27	0.34	2.95549	0.433375	9.12238e-12	1.06367e-10
SmLNCA109433-IBu	0.39	0.46	0.66	0	0.03	0.05	2.95159	0.917792	0.00130006	0.00464687
SmLNCA109989-IBu	1.73	2.85	2.56	0.93	0.46	0.4	1.11501	0.335776	0.000897907	0.00331772
SmLNCA111095-IBu	3.04	5.7	4.02	0.39	0.31	0.57	2.26009	0.550632	4.0512e-05	0.000196207
SmLNCA111349-IBu	0.99	2	1.61	0	0	0.06	4.96501	1.19062	3.04476e-05	0.000150797
SmLNCA111606-IBu	1.1	1.53	1.16	0	0.09	0.05	3.55569	1.09553	0.00117192	0.00422026
SmLNCA111865-IBu	3.82	2.94	2.67	0.13	0.29	0.3	2.5299	0.507947	6.33731e-07	4.13781e-06
SmLNCA112137-IBu	51.79	70.88	57.64	11.19	7.32	7.06	1.86297	0.21883	1.6905e-17	3.1976e-16
SmLNCA112943-IBu	4.29	5.49	4.21	0.55	0.45	0.64	2.04445	0.325859	3.5184e-10	3.47498e-09
SmLNCA113146-IBu	4.25	12.68	7.6	1.02	0	0.32	3.58785	1.07651	0.000859568	0.00319117
SmLNCA113431-IBu	1.71	2.41	2.18	0.18	0.19	0.2	2.43337	0.365254	2.69888e-11	3.01907e-10
SmLNCA113446-IBu	5.47	9.34	8.56	0	0.58	0.32	3.41575	0.829343	3.81142e-05	0.000185625
SmLNCA113626-IBu	13.83	8.64	6.75	0.61	0.68	0.97	2.50919	0.713708	0.000438582	0.00173414
SmLNCA114768-IBu	4.73	2.96	2.69	0.5	0.14	0.14	2.90863	0.692263	2.65002e-05	0.000133041
SmLNCA115007-IBu	69.75	129.87	78.24	27.94	14.8	19.09	1.22186	0.318189	0.000123012	0.000545084
SmLNCA115482-IBu	1.8	2.64	1.44	0	0	0.04	5.90923	1.40571	2.62535e-05	0.000131908
SmLNCA115484-IBu	7.52	5.49	5.54	0.34	0.09	0.21	4.01194	0.693129	7.11657e-09	6.0465e-08
SmLNCA115486-IBu	2.28	2.8	3.07	0.2	0.13	0.06	3.48337	0.644869	6.60247e-08	4.94105e-07
SmLNCA115503-IBu	7.58	10.52	9.14	0.77	0.72	0.53	2.76322	0.391028	1.5883e-12	1.99213e-11
SmLNCA115834-IBu	29.62	28.89	33.54	2.01	2	1.74	2.97014	0.266361	7.09573e-29	2.7007e-27
SmLNCA115835-IBu	26.39	16.78	16.62	2.63	0.72	0.64	3.1317	0.442103	1.40401e-12	1.7669e-11
SmLNCA116548-IBu	4.61	3.09	4.07	0.35	0.34	0.42	2.31263	0.462653	5.77417e-07	3.79394e-06
SmLNCA116583-IBu	9.6	11.23	5.47	1.48	0.48	0.92	2.28846	0.499749	4.66702e-06	2.64752e-05
SmLNCA117803-IBu	12.93	15.34	14.42	3.65	1.94	2.18	1.52588	0.21741	2.24345e-12	2.78033e-11
SmLNCA119487-IBu	7.47	7.54	11.17	1.54	1.25	1.14	1.74092	0.458082	0.000144432	0.000630158
SmLNCA120866-IBu	25.85	15.13	8.31	2.13	0.84	0.87	2.77958	0.500631	2.82184e-08	2.23622e-07
SmLNCA120917-IBu	11.88	8.65	6	3.38	1.02	1.01	1.48577	0.451666	0.00100354	0.00366677
SmLNCA121003-IBu	1.6	1.49	1.3	0.58	0.23	0.18	1.31728	0.37286	0.000411021	0.00163657
SmLNCA121412-IBu	1.48	1.49	1.68	0.46	0.08	0.16	1.96026	0.547854	0.000346148	0.00139909
SmLNCA121781-IBu	1.96	1.68	2.95	0.28	0.04	0.04	3.66541	0.972276	0.000163294	0.000706363
SmLNCA122314-IBu	18.37	12.01	9.61	1.48	0.36	0.77	3.06703	0.420449	2.99435e-13	4.03107e-12
SmLNCA123831-IBu	22.62	15.22	17.3	1.92	0.54	0.32	3.63017	0.655937	3.12413e-08	2.46e-07
SmLNCA123984-IBu	91.56	44.53	41.82	9.76	5	5.96	2.14428	0.341033	3.22382e-10	3.19076e-09
SmLNCA124495-IBu	182.58	130.63	131.18	63.91	38.25	27.91	0.847284	0.199379	2.14137e-05	0.000109055
SmLNCA124629-IBu	0.92	1.63	2.4	0	0	0	6.985	1.5102	3.74222e-06	2.16087e-05
SmLNCA124632-IBu	0.38	0.1	0.1	0	0	0	6.13986	1.76578	0.000506806	0.00197965
SmLNCA125303-IBu	2.41	1.95	2.81	0	0.03	0	6.21496	1.35572	4.55589e-06	2.59301e-05
SmLNCA125386-IBu	3.15	1.35	0.32	0	0	0	6.93968	1.75057	7.36305e-05	0.000339774
SmLNCA125958-IBu	32.73	21.66	11.32	2.06	1.74	1.35	2.65319	0.613382	1.52177e-05	7.90696e-05
SmLNCA126328-IBu	42.3	30.31	23.26	9.9	4.78	3.36	1.52301	0.301998	4.58056e-07	3.05904e-06
SmLNCA126335-IBu	2.35	2.41	2.2	1.06	0.69	0.6	0.609065	0.18167	0.00080057	0.0029965
SmLNCA131277-IBu	0.62	2.03	2.1	0	0	0	6.0915	1.74191	0.000470474	0.00184969
SmLNCA131425-IBu	50.2	26.3	26.72	11.17	6.36	5.62	1.21773	0.334622	0.00027357	0.00112839
SmLNCA131678-IBu	6.81	6.77	5.42	1.28	0.68	1.02	1.72059	0.411756	2.93229e-05	0.000145772
SmLNCA131832-IBu	6.95	10.45	6.57	1.53	1.46	0.86	1.64326	0.400992	4.16784e-05	0.000201515
SmLNCA131834-IBu	0.84	0.77	0.95	0.22	0.11	0.1	1.72648	0.475348	0.000281194	0.00115576
SmLNCA132179-IBu	0.48	0.74	0.66	0	0	0	5.83374	1.64749	0.000398645	0.00159169
SmLNCA134933-IBu	0.73	0.67	1.07	0	0	0	5.82477	1.66063	0.000452243	0.00178401
SmLNCA138433-IBu	4	4.21	3.51	0	0.21	0.35	3.14882	0.826008	0.000137799	0.000604738
SmLNCA138594-IBu	0.98	0.58	0.61	0.11	0.04	0.07	2.48246	0.540071	4.2956e-06	2.45767e-05
SmLNCA138853-IBu	5.38	3.53	3.67	0.59	0.24	0.33	2.53435	0.297033	1.43585e-17	2.72971e-16
SmLNCA141163-IBu	2.88	3.34	3.25	0.77	0.59	0.33	1.58179	0.487857	0.00118563	0.00426636
SmLNCA141726-IBu	1.88	1.98	2.12	0	0	0	6.43279	1.48409	1.46094e-05	7.62052e-05
SmLNCA142011-IBu	5.69	3.87	4.21	0.61	0.29	0.08	3.0094	0.583876	2.54742e-07	1.75836e-06
SmLNCA142144-IBu	1.53	0.79	1.71	0	0	0.03	5.67525	1.46021	0.000101662	0.000457626
SmLNCA142534-IBu	2.51	1.84	1.72	0.62	0.36	0.43	1.13943	0.287066	7.21078e-05	0.000333188
SmLNCA142785-IBu	38.31	20.78	18.15	3.48	2.87	1.77	2.26513	0.375644	1.63968e-09	1.50808e-08
SmLNCA143200-IBu	7.54	17.51	13.58	0	0.49	1	3.46161	0.890784	0.000101898	0.000458358
SmLNCA143716-IBu	0.91	0.98	0.69	0.02	0.01	0.06	3.52594	0.773258	5.119e-06	2.88209e-05
SmLNCA144130-IBu	6.42	4.14	2.95	1.13	0.68	1.05	1.21206	0.37489	0.00122457	0.00440079
SmLNCA144394-IBu	9.33	4.39	0.53	0	0	0	8.25751	1.6813	9.04435e-07	5.76266e-06
SmLNCA144407-IBu	1.81	2.47	1.38	0.09	0.02	0.04	4.41615	0.620233	1.07804e-12	1.37236e-11
SmLNCA144408-IBu	1.05	0.96	1.49	0	0.03	0	5.42088	1.0848	5.81935e-07	3.82228e-06
SmLNCA145876-IBu	1.76	2.31	2.55	0.77	0.49	0.46	1.00833	0.272295	0.000212988	0.000900523
SmLNCA147530-IBu	0.89	0.67	0.5	0.09	0.09	0.05	2.13467	0.617273	0.000543755	0.00210725
SmLNCA148466-IBu	12.36	9.46	8.31	2.99	1.24	0.96	1.69865	0.344568	8.23141e-07	5.28243e-06
SmLNCA149162-IBu	1.12	4.33	2.07	0	0	0	6.75923	1.61974	3.00589e-05	0.000148989
SmLNCA149163-IBu	2.5	4.69	3.87	0	0	0	7.2963	1.41255	2.40006e-07	1.66457e-06
SmLNCA149164-IBu	2.36	2.6	2.18	0.75	0.18	0.25	1.80071	0.387922	3.45166e-06	2.00483e-05
SmLNCA149641-IBu	257.06	120.73	131.58	21.03	8.76	6.62	2.94082	0.393492	7.7994e-14	1.10645e-12
SmLNCA150925-IBu	10.04	4.46	3.79	1.31	0.29	0.65	2.17111	0.625571	0.000519297	0.00202044
SmLNCA152010-IBu	4.31	3.08	2.34	0.3	0.17	0.12	3.13114	0.397795	3.51126e-15	5.54868e-14
SmLNCA152040-IBu	12.46	14.51	17.13	2.63	2.46	2.27	1.56916	0.309977	4.14523e-07	2.77922e-06
SmLNCA152128-IBu	1.06	0.4	4.43	0	0	0	6.78561	1.87931	0.000305391	0.00124837
SmLNCA152130-IBu	2.11	2.89	1.75	0	0	0	7.59337	1.34948	1.83472e-08	1.48474e-07
SmLNCA154420-IBu	5.57	5.82	4.78	1.57	1.23	1.14	1.04171	0.185148	1.84036e-08	1.48867e-07
SmLNCA154876-IBu	0.2	0.25	0.26	0.03	0.01	0.01	3.18268	0.832224	0.000131142	0.000578101
SmLNCA156450-IBu	27.82	5.55	7.22	2.69	0.96	0.92	2.26656	0.655883	0.000548792	0.0021246
SmLNCA156624-IBu	3.29	0.08	0.33	0	0	0	7.25006	2.04542	0.000393316	0.00157175
SmLNCA157357-IBu	2.56	2.42	2.53	0	0.19	0.21	2.87878	0.802887	0.00033639	0.00136347
SmLNCA158326-IBu	18.78	9.25	8.05	2.2	0.58	0.84	2.45346	0.494077	6.84388e-07	4.44686e-06
SmLNCA159339-IBu	30.22	17.9	13.24	4.9	1.64	1.4	2.11484	0.454277	3.2335e-06	1.88396e-05
SmLNCA161666-IBu	0.56	0.37	0.66	0	0.05	0.02	3.16243	0.974173	0.00116929	0.0042124
SmLNCA161751-IBu	3.74	3.01	2.92	0.93	0.41	0.53	1.44916	0.225772	1.37444e-10	1.42197e-09
SmLNCA161880-IBu	2.9	2.39	2.68	0.28	0.22	0.28	2.32922	0.286134	3.942e-16	6.70462e-15
SmLNCA161905-IBu	6.1	4.15	5.88	1.1	0.53	0.56	1.9714	0.388498	3.88676e-07	2.61811e-06
SmLNCA162438-IBu	14.14	14.64	15.1	2.91	2.68	2.88	1.344	0.25194	9.57566e-08	7.02365e-07
SmLNCA162621-IBu	21.82	9.47	8.61	2.02	2.02	1.35	1.84358	0.473831	9.99175e-05	0.000450423
SmLNCA162926-IBu	1.71	2.29	1.65	0.3	0.17	0.23	2.08541	0.468098	8.38662e-06	4.56136e-05
SmLNCA162968-IBu	38.42	34.32	33.24	2.94	1.25	1.38	3.36712	0.227338	1.24218e-49	1.07194e-47
SmLNCA163315-IBu	2.85	3.76	3.27	0.5	0.45	0.49	1.74269	0.392408	8.95335e-06	4.84428e-05
SmLNCA163317-IBu	0.81	0.26	0.58	0	0.01	0.02	4.90169	1.33004	0.000228365	0.000959779
SmLNCA163333-IBu	7.92	7.27	5.71	0.9	0.33	0.52	2.65917	0.401896	3.67666e-11	4.0667e-10
SmLNCA163375-IBu	7	8.01	5.74	0.6	0.44	0.42	2.83837	0.207344	1.17874e-42	7.7997e-41
SmLNCA163377-IBu	1.68	3.88	3.26	0.88	0.41	0.36	1.53998	0.407746	0.000158853	0.000688422
SmLNCA163379-IBu	2.38	2.24	4.51	0.13	0.16	0.09	3.54006	0.703055	4.77219e-07	3.17231e-06
SmLNCA163380-IBu	1.98	2.17	1.6	0.57	0.23	0.3	1.50664	0.329287	4.75198e-06	2.6892e-05
SmLNCA163381-IBu	0.3	0.26	0.35	0	0	0	5.7455	1.65872	0.000532581	0.00206697
SmLNCA163427-IBu	5.47	5.36	4.58	0.66	0.18	0.17	3.17201	0.382782	1.1642e-16	2.07627e-15
SmLNCA163716-IBu	3.33	1.51	1.21	0	0.09	0.09	3.79606	0.828436	4.60115e-06	2.61559e-05
SmLNCA164085-IBu	1.01	0.91	0.93	0.07	0.05	0.05	3.053	0.518227	3.83333e-09	3.34808e-08
SmLNCA164174-IBu	3	3.65	3.52	0.93	0.73	0.8	1.04054	0.266567	9.48151e-05	0.000429177
SmLNCA164568-IBu	2.49	0.91	1.64	0.09	0.09	0.11	3.00211	0.606985	7.57798e-07	4.88991e-06
SmLNCA164654-IBu	1.08	1.07	0.98	0.19	0.06	0.06	2.60159	0.456798	1.23179e-08	1.01978e-07
SmLNCA164780-IBu	16.74	10.84	7.81	1.27	1.76	1.91	1.73114	0.461017	0.000173315	0.000745062
SmLNCA164815-IBu	1.55	1.67	2.04	0.57	0.23	0.39	1.2274	0.341877	0.000330445	0.00134192
SmLNCA164851-IBu	6.58	4.78	5.32	1.65	1.42	1.15	0.983332	0.218341	6.67943e-06	3.68965e-05
SmLNCA165218-IBu	5.42	5.21	4.78	1.82	0.98	1.17	1.01213	0.175252	7.68162e-09	6.50592e-08
SmLNCA165391-IBu	0.99	0.95	1.38	0.18	0.08	0.04	2.70905	0.586832	3.90453e-06	2.24834e-05
SmLNCA165644-IBu	10.77	8.11	7.62	0.74	0.91	1.57	1.8957	0.571623	0.000912	0.00336515
SmLNCA165740-IBu	53.59	60.61	53.72	13.86	10.91	8.5	1.3662	0.165547	1.54966e-16	2.72992e-15
SmLNCA165775-IBu	1.46	2.86	2.33	0	0.15	0.2	3.01971	0.901687	0.000811184	0.00303198
SmLNCA165836-IBu	1.28	1.09	0.73	0	0	0	5.80943	1.64923	0.000427498	0.00169458
SmLNCA165909-IBu	3.61	2.92	3.61	1.09	0.35	0.33	1.70299	0.432743	8.30808e-05	0.000380012
SmLNCA165987-IBu	2.97	2.59	3.38	0.98	0.31	0.49	1.44176	0.384233	0.000175217	0.000752548
SmLNCA166195-IBu	1.76	1.5	1.29	0.41	0.27	0.32	1.19132	0.287272	3.36857e-05	0.000165521
SmLNCA166264-IBu	2.31	1.31	1.89	0	0.13	0.08	3.37461	0.963212	0.000459198	0.00180954
SmLNCA166359-IBu	0.99	0.66	0.37	0	0	0	6.13329	1.62359	0.000158348	0.000686394
SmLNCA166575-IBu	2.13	0.73	1.4	0.03	0.08	0.03	3.79828	0.78864	1.46289e-06	9.01717e-06
SmLNCA167419-IBu	4.84	2.43	2.66	0.36	0	0	4.51774	1.27905	0.00041227	0.00164119
SmLNCA167459-IBu	2.25	2.27	2.7	0	0.19	0.17	3.042	0.775102	8.68562e-05	0.00039612
SmLNCA167507-IBu	3.85	3.45	3.38	0.9	0.41	0.57	1.58204	0.243191	7.7517e-11	8.1964e-10
SmLNCA167718-IBu	4.71	2.98	4.01	0.12	0.45	0.55	2.1669	0.64198	0.000737248	0.00278173
SmLNCA167816-IBu	4.56	3.05	3.46	0.58	0.55	0.56	1.66515	0.336301	7.36914e-07	4.76995e-06
SmLNCA168127-IBu	79.45	49.36	48.13	15.64	8.57	10.65	1.37644	0.266294	2.35499e-07	1.63453e-06
SmLNCA168342-IBu	3.06	7.33	5.3	0	0.42	0.32	3.11668	0.896728	0.000509679	0.0019888
SmLNCA168535-IBu	21.79	25.61	23.47	5.75	4.69	5.87	1.09961	0.282112	9.7076e-05	0.000438564
SmLNCA168550-IBu	24.8	18.5	19.75	3.28	2.74	2.66	1.85359	0.196658	4.28367e-21	1.04177e-19
SmLNCA168724-IBu	3.19	2.07	1.53	0.47	0.32	0.36	1.57373	0.356481	1.01189e-05	5.42163e-05
SmLNCA168880-IBu	2.53	1.28	1	0.32	0.17	0.2	1.86632	0.440071	2.22588e-05	0.000113266
SmLNCA169265-IBu	0.96	1.92	2.12	0.47	0.16	0.24	1.66092	0.451896	0.000237435	0.000993121
SmLNCA169692-IBu	3.85	4.35	4.49	0.4	0.27	0.36	2.62979	0.250668	9.48671e-26	3.01098e-24
SmLNCA170291-IBu	2.09	2.15	1.38	0.39	0.3	0.18	1.72139	0.440872	9.44112e-05	0.000427556
SmLNCA171144-IBu	2.86	15.73	15.25	0.14	0.23	0.45	4.30976	0.9113	2.25361e-06	1.34441e-05
SmLNCA171145-IBu	1.87	1.52	2.91	0	0.04	0	5.69191	1.26191	6.46597e-06	3.58124e-05
SmLNCA171146-IBu	1.85	7.9	2.88	0	0.13	0.28	3.68208	1.0242	0.000324316	0.00131899
SmLNCA171413-IBu	1.88	1.91	1.15	0	0.04	0.02	5.07924	1.0358	9.4054e-07	5.97644e-06
SmLNCA172027-IBu	16.6	9.22	8.59	3.61	1.02	1.53	1.62182	0.445175	0.00026938	0.00111282
SmLNCA172517-IBu	2.75	5.96	3.44	0.31	0.1	0.25	3.25158	0.626542	2.10605e-07	1.47156e-06
SmLNCA173144-IBu	7.86	10.18	11.05	0.91	1.1	0.56	2.47892	0.573486	1.5424e-05	8.00528e-05
SmLNCA173190-IBu	1.74	1.9	1.02	0.23	0.16	0.14	2.1729	0.468761	3.56241e-06	2.06531e-05
SmLNCA173737-IBu	1.49	2.43	2.46	0.13	0.14	0.2	2.69972	0.532397	3.95996e-07	2.66454e-06
SmLNCA173784-IBu	22.69	50.48	41.1	0.94	0.79	0.73	4.55676	0.351746	2.2102e-38	1.30151e-36
SmLNCA174172-IBu	1.15	1.24	0.87	0.15	0.19	0.12	1.79408	0.537632	0.000846897	0.00314975
SmLNCA174566-IBu	37.02	20.01	22.32	8.04	3.02	3.57	1.54871	0.365746	2.29165e-05	0.000116139
SmLNCA174766-IBu	0.41	1.1	0.73	0	0	0	6.11695	1.66704	0.000243171	0.00101394
SmLNCA175745-IBu	24.68	15.8	18.47	4.58	3.39	2.89	1.46139	0.201033	3.61101e-13	4.80937e-12
SmLNCA175820-IBu	24.94	49.43	41.11	2.49	2.75	3.14	2.72645	0.456848	2.40227e-09	2.15239e-08
SmLNCA176146-IBu	54.59	8.46	16.2	4.28	1.76	1.27	2.56075	0.776292	0.000971356	0.00355961
SmLNCA176221-IBu	2.45	1.66	1.99	0.36	0.34	0.32	1.53104	0.401617	0.000137737	0.000604607
SmLNCA176316-IBu	522	167.95	198.75	59.19	13.24	12.32	2.59478	0.541785	1.67353e-06	1.02047e-05
SmLNCA176317-IBu	30.84	24.4	35.13	3.48	0.53	4.49	2.44099	0.727154	0.000788174	0.00295305
SmLNCA177295-IBu	1.83	1.48	1.7	0.31	0.13	0.17	2.13356	0.289633	1.75254e-13	2.40954e-12
SmLNCA177607-IBu	5.44	5.28	4.68	0.21	0.54	0.31	2.64609	0.586663	6.47034e-06	3.5826e-05
SmLNCS111416-IBu	2.98	4.96	7.23	0.62	0.57	0.65	2.01918	0.561155	0.000320362	0.00130472
SmLNCS117766-IBu	0.57	1.09	1.44	0	0.02	0	5.36561	1.53127	0.000458296	0.00180637
SmLNCS138026-IBu	23.89	42.24	30.36	6.09	3.58	3.68	1.91268	0.315468	1.33624e-09	1.23751e-08
SmLNCS144775-IBu	5.7	13.99	14.8	2.07	0.44	0.68	2.71079	0.828398	0.00106667	0.00386951
SmLNCS155242-IBu	1.39	1.56	3.34	0	0.04	0	5.54806	1.52153	0.000265968	0.00110018
SmLNCS160063-IBu	49.52	41.81	49.2	17.11	14.01	9.49	0.819633	0.241234	0.000679623	0.00258251
SmLNCS176486-IBu	2.43	7.81	4.88	0.8	0.19	0.43	2.61836	0.733462	0.000357168	0.0014399
Smp_000050.1	1.13	0.44	1.37	0	0	0	8.30453	1.40343	3.27222e-09	2.87949e-08
Smp_000050.2	33.13	23.08	20.44	1.12	1.07	1.26	3.41655	0.291481	9.90738e-32	4.25518e-30
Smp_000100.1	58.8	54.01	62.63	6.12	5	4.07	2.54923	0.169626	4.7712e-51	4.33716e-49
Smp_000100.3	26.66	31.55	44.69	5.47	3.96	3.2	2.08273	0.270023	1.22771e-14	1.85553e-13
Smp_000130.1	40.78	33.32	31.11	12.51	6.49	6.16	1.14305	0.146513	6.10811e-15	9.46075e-14
Smp_000160.1	12.61	12.4	10.92	3.73	1.3	1.34	1.65015	0.276009	2.2506e-09	2.02521e-08
Smp_000180.1	17.75	9.21	11.02	0.42	0.19	0.24	4.57459	0.4861	4.92338e-21	1.19115e-19
Smp_000300.1	1.06	0.75	0.77	0	0	0	7.48594	1.33801	2.20816e-08	1.77164e-07
Smp_000300.2	12.02	13.33	11.67	2.34	1.69	1.28	1.84665	0.186704	4.56446e-23	1.24417e-21
Smp_000320.1	75.09	128.64	112.48	20.06	14.58	14.32	1.72485	0.274179	3.15537e-10	3.12797e-09
Smp_000580.1	12.61	10	7.1	3.28	2.45	1.5	1.08455	0.324473	0.000830303	0.00309541
Smp_000700.1	33.21	31.47	28.82	17.27	10.48	9.95	0.364213	0.097287	0.000181334	0.000777217
Smp_000790.1	7.32	5.73	5.59	0.79	1.27	0.46	1.84977	0.443735	3.06407e-05	0.000151713
Smp_000820.1	704.18	1048.53	932	139.98	146.6	169.65	1.51661	0.323216	2.70214e-06	1.59773e-05
Smp_000820.2	30.48	51.87	72.72	3.53	2.25	2.83	3.19128	0.473901	1.64998e-11	1.87713e-10
Smp_000870.3	15.38	14.86	12.95	2.64	3.39	1.75	1.44365	0.327327	1.03171e-05	5.51994e-05
Smp_000900.1	12.47	11.12	9.31	3.72	1.93	2.64	1.03011	0.24993	3.76243e-05	0.000183477
Smp_000910.1	4.83	3.14	3.48	0.76	0.54	0.4	1.78897	0.371011	1.42207e-06	8.79154e-06
Smp_001040.1	267.34	246.12	244.12	62.84	46.83	38.97	1.38095	0.115265	4.48549e-33	2.01428e-31
Smp_001070.1	8.89	7.34	6.05	1.1	0.88	0.37	2.30329	0.418174	3.63008e-08	2.82766e-07
Smp_001100.1	109.88	85.33	112.19	27.18	22.88	15.07	1.27164	0.219628	7.04028e-09	5.98984e-08
Smp_001560.1	15.03	13.13	11.4	3.14	1.95	1.49	1.65833	0.214189	9.75653e-15	1.48537e-13
Smp_001610.1	29.14	20.29	20.1	7.99	3.89	3.68	1.25586	0.258184	1.14912e-06	7.20161e-06
Smp_001780.3	10.35	9.77	5.79	2.92	0.98	0.86	1.61466	0.398633	5.11082e-05	0.000242722
Smp_001950.1	119.62	88.35	81.15	30.65	14.61	12.21	1.43369	0.219121	6.0333e-11	6.45229e-10
Smp_002100.1	149.13	195.32	174.8	38.28	23.78	26.45	1.5941	0.189149	3.5243e-17	6.4702e-16
Smp_002640.1	11.52	5.82	6.17	1.21	0.45	0.61	2.46672	0.36636	1.66163e-11	1.88923e-10
Smp_002920.1	36.23	35.83	18.87	8.69	6.15	5.44	1.18651	0.301498	8.30694e-05	0.000380012
Smp_003230.1	222.7	364.41	278.5	54.16	37.5	38.24	1.77023	0.247814	9.10496e-13	1.16941e-11
Smp_003440.1	45.04	43.21	43.45	5.7	2.98	2.01	2.74509	0.227248	1.35203e-33	6.38495e-32
Smp_003600.1	3.5	3.21	3.61	0	0	0	6.174	1.5353	5.78618e-05	0.000272721
Smp_003610.1	161.68	226.39	181.38	34.6	29.75	27.44	1.6362	0.235945	4.07261e-12	4.90126e-11
Smp_003710.1	339.69	263.52	238.14	146.57	84.95	76.72	0.508627	0.144952	0.000449902	0.0017759
Smp_003900.1	3.27	2.13	1.91	0.79	0.49	0.45	1.11876	0.334095	0.0008121	0.0030348
Smp_003930.1	11.44	9.65	7.6	2.27	1.23	1.08	1.72843	0.253553	9.30667e-12	1.08421e-10
Smp_004160.1	14.51	17.64	18.29	3.9	3.31	3.2	1.27113	0.303586	2.8259e-05	0.000140889
Smp_004440.1	11.4	8.31	5.29	2.44	0.86	0.7	1.81048	0.457901	7.68999e-05	0.000353294
Smp_004680.1	340	392.25	332.76	181.12	81.7	93.98	0.668179	0.177595	0.000168313	0.000725725
Smp_004690.1	5.02	9.51	5.9	1.5	0.72	0.9	1.79707	0.440694	4.54612e-05	0.000218116
Smp_004690.2	33.32	60.71	45.94	8.84	9.62	6.43	1.48427	0.369169	5.80582e-05	0.000273578
Smp_004710.1	76.25	64.08	43.05	12.07	8.45	8.61	1.66305	0.275452	1.56485e-09	1.44139e-08
Smp_004730.1	8.1	5.89	6.28	0.9	0.5	0.63	2.36034	0.21664	1.21448e-27	4.27488e-26
Smp_005070.1	45.08	42.44	36.43	19.15	12.72	11.09	0.572791	0.144879	7.69874e-05	0.00035361
Smp_005160.3	69.8	65.46	60.09	11.95	7.25	6.33	1.9979	0.1123	8.32001e-71	1.28761e-68
Smp_005160.4	32.29	26.38	15.34	0.91	0.97	0.68	3.73496	0.525753	1.21186e-12	1.53748e-11
Smp_005190.2	61.32	61.65	58.98	18.43	11.12	11.94	1.1781	0.112664	1.36445e-25	4.29423e-24
Smp_005230.1	326.65	357.77	381.63	150.81	98.24	90.87	0.700705	0.14554	1.47547e-06	9.09172e-06
Smp_005470.1	23.05	91.61	45.14	2.77	5.39	4.52	2.56014	0.652402	8.70292e-05	0.000396716
Smp_005720.1	203.05	155.51	138.42	19.49	14.33	13.62	2.40064	0.16889	7.4714e-46	5.48664e-44
Smp_005900.1	295.34	299.48	346.03	95.25	95.9	70.41	0.847076	0.23224	0.000264888	0.00109644
Smp_005910.1	54.56	58.41	54.85	20.37	11.08	11.83	1.02204	0.137164	9.24713e-14	1.30491e-12
Smp_006060.1	369.51	310.55	277.06	151.66	86.13	76.26	0.67579	0.13108	2.52879e-07	1.74674e-06
Smp_006190.1	137.45	121.23	106.13	37.25	24.38	21.1	1.18635	0.118295	1.13869e-23	3.21615e-22
Smp_006350.1	40.17	38.12	41.33	19.52	13.24	11.86	0.466396	0.117071	6.78015e-05	0.000314581
Smp_006750.2	94.28	74.71	65.81	28.62	18.72	17.98	0.877649	0.171388	3.04183e-07	2.07585e-06
Smp_006810.1	40.74	32.85	32.56	11.9	7.43	7.16	1.04685	0.11666	2.87233e-19	6.14009e-18
Smp_006860.1	16.9	12.23	10.37	2.81	1.34	1.24	1.97181	0.267563	1.71259e-13	2.35808e-12
Smp_006860.2	68.83	66.96	58.35	16.31	11.8	14.2	1.19549	0.19011	3.20788e-10	3.17835e-09
Smp_006860.3	277.08	222.71	243.38	14.1	10	7.09	3.62609	0.162442	2.24224e-110	9.33069e-108
Smp_006930.1	10.72	15.9	11.55	2.58	2.34	2.41	1.35711	0.329707	3.85316e-05	0.000187463
Smp_006930.2	58.19	41.58	46.79	18.22	12.81	11.96	0.795156	0.164814	1.40312e-06	8.68013e-06
Smp_007070.1	5.22	3.28	3.47	1.09	0.62	0.7	1.36148	0.338676	5.82006e-05	0.000274042
Smp_007210.1	0.94	1.01	0.34	0	0	0	7.49319	1.45527	2.61866e-07	1.80483e-06
Smp_007210.2	16.91	12.59	12.73	3.72	2.55	2.53	1.2842	0.171411	6.78565e-14	9.67768e-13
Smp_007270.1	158.65	153.99	128.41	22.37	12.88	14.96	2.17536	0.14252	1.3376e-52	1.26504e-50
Smp_007290.2	4.43	5.01	4.6	1.83	1.07	0.87	0.987966	0.267214	0.000217918	0.000920326
Smp_007450.1	48.95	44.77	55.46	16.31	10.67	9.76	1.07147	0.196389	4.87326e-08	3.71869e-07
Smp_007450.2	119.32	118.57	134.81	28.05	19.09	19.84	1.50514	0.177186	1.98471e-17	3.73525e-16
Smp_007650.1	120.69	117.08	115.93	33.69	25.93	24.89	1.07967	0.13923	8.86337e-15	1.35777e-13
Smp_007710.1	7.99	11.4	9.05	2.83	2.06	1.87	1.10572	0.221944	6.2933e-07	4.11194e-06
Smp_007710.2	0.1	0.19	0.39	0	0	0	5.91436	1.80335	0.00103939	0.00378294
Smp_007760.1	182.67	212.27	190.49	48.73	27.66	25.68	1.59343	0.142802	6.51853e-29	2.49114e-27
Smp_008230.1	121.89	127.11	120.27	53.05	28.21	30.06	0.800068	0.129509	6.50506e-10	6.24686e-09
Smp_008490.1	157.96	134.15	140.3	29.63	18.54	15.14	1.83456	0.122586	1.23443e-50	1.10603e-48
Smp_008620.1	22.29	21.9	19.75	6.35	3.38	3.81	1.30146	0.153893	2.74439e-17	5.10342e-16
Smp_008660.2	1194.33	1234.39	1178.23	127.66	132.95	126.55	2.18928	0.238718	4.6874e-20	1.06396e-18
Smp_008660.3	12.44	14.16	11.1	3.58	1.05	0.89	1.98443	0.388915	3.35232e-07	2.2753e-06
Smp_008710.1	23.47	16.76	16.87	2.49	1.58	1.41	2.42624	0.195683	2.65186e-35	1.36425e-33
Smp_009020.1	2.59	1.85	1.19	0.28	0.15	0.09	2.55664	0.594038	1.67868e-05	8.66932e-05
Smp_009070.1	82.19	67.1	67.14	33.62	14.79	13.87	0.908564	0.195802	3.48024e-06	2.01955e-05
Smp_009230.1	470.83	1095.75	1180.12	14.59	28.2	36.66	4.00048	0.55997	9.05906e-13	1.16431e-11
Smp_009540.2	27.91	26.4	25.06	11.97	6.92	7.11	0.666637	0.101428	4.94728e-11	5.35198e-10
Smp_009560.2	13.22	11.84	10.23	5.55	3.09	3.2	0.637432	0.148615	1.79355e-05	9.22695e-05
Smp_009630.1	0.94	0.59	0.46	0.1	0.02	0.03	3.05828	0.791763	0.000112178	0.00050087
Smp_009990.2	16.66	18.21	16.13	7.68	4.13	4.28	0.734141	0.141775	2.24015e-07	1.55945e-06
Smp_010230.1	65.34	42.3	48.16	18.6	10.95	9.54	1.05618	0.189718	2.59042e-08	2.05805e-07
Smp_010550.3	4055.2	2508.74	1625.9	197.65	64.66	44.64	3.90963	0.426252	4.63868e-20	1.05545e-18
Smp_010820.1	96.92	85.3	75.33	17.88	11.68	10.85	1.71087	0.132542	4.04788e-38	2.34677e-36
Smp_011000.1	12.45	17.01	13.12	4.01	3.03	2.95	1.10937	0.22167	5.59755e-07	3.68176e-06
Smp_011560.1	630.66	422.8	297.83	87.31	25.75	25.48	2.44814	0.373475	5.56331e-11	5.97354e-10
Smp_011640.1	42.76	28.7	23.81	6.62	4.47	2.47	1.8816	0.315702	2.5214e-09	2.25052e-08
Smp_011640.2	17.41	19.09	16.2	4.21	2.92	2.66	1.46247	0.15122	4.00035e-22	1.03898e-20
Smp_011640.3	1.57	0.98	1.37	0.2	0.1	0.02	2.87255	0.753941	0.000138941	0.000609182
Smp_011660.2	34.8	30.61	32.01	6.32	7.19	6	1.28272	0.256917	5.95346e-07	3.90215e-06
Smp_011660.3	16.99	17.33	15.23	1.23	1.53	1.19	2.59375	0.279576	1.73563e-20	4.07798e-19
Smp_011680.1	27.85	43.03	41.1	6.37	8.3	6.53	1.36267	0.351967	0.000108138	0.000484217
Smp_011680.2	713.98	791.24	852.92	191.14	183.52	161.75	1.13001	0.224344	4.73056e-07	3.14687e-06
Smp_011700.1	94.3	59.83	59.26	7.72	3.96	3.74	2.86613	0.217591	1.27075e-39	7.75116e-38
Smp_011710.1	70.98	56.97	55.58	28.6	19.42	15.23	0.584945	0.147887	7.64227e-05	0.000351447
Smp_011830.1	439.8	405.35	419.55	143.92	110.08	98.64	0.863025	0.131239	4.83323e-11	5.24374e-10
Smp_011860.2	91.06	79.68	79.44	34.71	19.07	17.24	0.894806	0.12222	2.45641e-13	3.32842e-12
Smp_012010.1	7.28	9.73	7.89	3.83	2.17	2.09	0.691026	0.204576	0.000730574	0.00275932
Smp_012150.1	144.9	129.37	145.6	58.86	36.6	36.33	0.720448	0.124213	6.62815e-09	5.64946e-08
Smp_012200.1	64.31	44.45	52.2	23.1	13.13	10.29	0.872514	0.201088	1.43148e-05	7.4835e-05
Smp_012200.2	8.6	3.6	6.82	0.96	0.52	1.21	1.78373	0.556249	0.00134259	0.00478057
Smp_012350.1	18.92	14.12	11.94	6.66	3.03	2.51	0.996856	0.264221	0.000161416	0.000698401
Smp_012350.3	157.34	162.09	142.01	55.79	32.67	32.19	0.993768	0.125301	2.17333e-15	3.48142e-14
Smp_012380.1	13.82	10.23	12.68	2.95	2.75	1.82	1.29211	0.278829	3.58544e-06	2.0761e-05
Smp_012440.1	237.13	245.23	244.67	39.55	26.49	28.4	1.97315	0.136003	1.0767e-47	8.72825e-46
Smp_012580.1	71.18	48.28	54.28	22.36	10.38	10.67	1.09035	0.200864	5.68948e-08	4.30295e-07
Smp_012780.1	36.59	38.17	30.12	5.94	4.05	3.3	2.02667	0.14323	1.87484e-45	1.36608e-43
Smp_012810.1	47.19	49.33	38.97	7.8	3.52	4.52	2.17443	0.196625	1.98793e-28	7.31356e-27
Smp_012920.1	5.19	2.94	2.45	0.11	0.14	0.22	3.41604	0.625708	4.77549e-08	3.65003e-07
Smp_013080.1	14.22	9.4	9.23	3.38	2.1	1.8	1.22644	0.24353	4.7515e-07	3.15968e-06
Smp_014010.1	285.63	259.52	234.6	148.46	71.2	66.96	0.539255	0.156189	0.000555263	0.00214654
Smp_014170.1	231.72	239.34	220.95	86.51	61.58	52.44	0.825635	0.111206	1.13319e-13	1.58595e-12
Smp_014670.2	67.92	54.2	66.16	9.62	5.64	5.12	2.27457	0.148979	1.25513e-52	1.19308e-50
Smp_014680.1	7.48	7.64	6.44	1.83	1.1	1.37	1.35632	0.29444	4.09607e-06	2.35069e-05
Smp_014780.1	178.6	262.8	235.17	66.1	46.04	45.71	1.1367	0.21605	1.43052e-07	1.02283e-06
Smp_014800.1	223.07	208.33	195.66	77.21	60.59	61.36	0.65703	0.160937	4.45488e-05	0.000214123
Smp_014840.1	18.07	21.42	21.04	3.16	2.14	2.5	1.97492	0.206676	1.22817e-21	3.12059e-20
Smp_014840.3	1.1	3.51	4.91	0	0	0	7.54403	1.54855	1.10657e-06	6.95356e-06
Smp_015020.1	23.95	24.92	29.84	5.8	5.01	4.68	1.34857	0.229839	4.42488e-09	3.84324e-08
Smp_015050.1	83.06	86.37	78.83	38.44	19.75	17.41	0.810621	0.15744	2.62227e-07	1.80665e-06
Smp_015480.1	50.99	69.77	52.83	6.96	4.64	4.7	2.4484	0.21005	2.13223e-31	9.05399e-30
Smp_015480.2	14.14	31.76	33.29	0.76	1.86	2.5	2.81841	0.615044	4.59551e-06	2.61328e-05
Smp_015630.1	11.62	10.68	8.71	2.49	0.99	1.12	1.8727	0.258377	4.23234e-13	5.60897e-12
Smp_015670.1	53.09	40.92	39.92	4.02	1.95	1.5	3.29309	0.280875	9.55852e-32	4.12426e-30
Smp_015760.1	3.03	4.54	2.19	0.91	0.31	0.45	1.67051	0.455184	0.000242582	0.00101194
Smp_016380.1	14.95	12.68	10.35	5.71	2.81	2.93	0.809983	0.19775	4.20343e-05	0.000203079
Smp_016600.1	93.93	71.97	69.92	14.11	6.45	5.18	2.31457	0.225442	9.94407e-25	3.00343e-23
Smp_016630.1	60.69	48.26	52.3	13.97	13.79	10.5	1.06537	0.214402	6.72888e-07	4.37974e-06
Smp_016780.1	376.19	482.28	530.37	15.98	21.16	18.52	3.59139	0.332676	3.61585e-27	1.24012e-25
Smp_017420.1	43.82	32.24	39.47	8.86	4.12	4.19	1.85352	0.230288	8.36821e-16	1.39103e-14
Smp_017430.1	931.91	1137.44	1014.22	322.58	254.9	284.47	0.839094	0.20873	5.81993e-05	0.000274042
Smp_017430.2	931.91	1137.44	1014.22	322.58	254.9	284.47	0.839094	0.20873	5.81993e-05	0.000274042
Smp_017610.1	45.31	46.48	44.88	0.28	0.21	0.16	6.72513	0.288714	5.17175e-120	2.61746e-117
Smp_017710.1	7.7	19.14	10.26	3.14	1.89	1.3	1.64679	0.420447	8.97483e-05	0.000408216
Smp_017710.2	73.67	64.06	56.09	12.86	6.58	5.39	2.06151	0.178211	5.99923e-31	2.47995e-29
Smp_017730.1	496.93	438.07	364.58	38.68	28.67	28.87	2.76423	0.154066	5.55296e-72	8.88759e-70
Smp_017870.1	9.25	5.77	5.87	2.3	1.08	0.66	1.5146	0.422802	0.000340583	0.00137838
Smp_017880.1	21.01	21.15	21.17	8.06	4.9	4.21	0.949968	0.164691	8.01372e-09	6.78106e-08
Smp_018170.1	10.08	8.73	7.21	2.09	1.23	1.41	1.49783	0.214543	2.92036e-12	3.56962e-11
Smp_018250.1	574.82	252.64	311.32	69.36	44.2	31.44	2.02739	0.310071	6.21513e-11	6.63159e-10
Smp_018250.2	1561.34	981.91	897.78	86.83	34.89	35.84	3.55539	0.263513	1.73616e-41	1.10208e-39
Smp_018260.1	98.09	111.72	105.19	33.15	25.28	23.71	0.959615	0.162101	3.22226e-09	2.83819e-08
Smp_018550.1	225.5	306.42	262.43	79.29	62.57	63.18	0.965157	0.214543	6.83836e-06	3.76633e-05
Smp_018590.1	1.19	1.92	1.67	0	0	0.04	5.73082	1.22413	2.84707e-06	1.67761e-05
Smp_018610.1	104.4	114.48	137.25	45.02	35.1	32.06	0.691422	0.208425	0.000908712	0.00335367
Smp_018620.2	12.51	9.79	8.25	3.22	2.89	2.49	0.814048	0.23427	0.000511173	0.00199338
Smp_018800.1	1.72	1.47	1.03	0	0.1	0.04	3.53793	1.10151	0.00131862	0.0047087
Smp_018980.1	3.66	2.54	1.84	0.26	0.14	0.16	2.89592	0.428012	1.32413e-11	1.51934e-10
Smp_019310.1	480.87	779.5	576.48	59.72	37.65	47.92	2.68558	0.271824	5.09141e-23	1.38176e-21
Smp_019350.1	355.16	455.38	259.41	63.62	43.69	41.22	1.87892	0.22902	2.32148e-16	4.02147e-15
Smp_019680.2	68.42	68.96	70.24	26.6	20.2	19.99	0.650891	0.153686	2.28349e-05	0.000115788
Smp_019730.1	593.08	405.73	420.25	191.96	89.13	79.35	1.07796	0.213254	4.30806e-07	2.88426e-06
Smp_019790.2	22.68	21.91	19.96	8.31	6.14	5.21	0.743856	0.12619	3.75264e-09	3.28067e-08
Smp_019900.1	80.51	51.43	51.45	25.34	12.25	10.24	1.03633	0.241601	1.79144e-05	9.21863e-05
Smp_019950.1	28.28	19.66	18.8	7.48	4.67	5.4	0.946717	0.19892	1.94272e-06	1.17126e-05
Smp_020070.1	258.56	173.59	148.94	60.55	22.3	19.53	1.64364	0.302254	5.3904e-08	4.08336e-07
Smp_020070.2	30.92	21.32	22.04	0	0.65	0.46	4.81298	1.40812	0.000630797	0.00241265
Smp_020130.1	6.34	3.6	2.96	0.96	0.23	0.39	2.18777	0.474168	3.95146e-06	2.27257e-05
Smp_020270.1	12.92	10.81	13.22	0.92	1.46	0.65	2.566	0.386558	3.17831e-11	3.53637e-10
Smp_020300.2	1.93	2.58	1.81	0.58	0.4	0.29	1.36549	0.312248	1.22507e-05	6.46035e-05
Smp_020300.3	7.64	7.99	7.5	1.54	1.47	1.08	1.49203	0.240063	5.12722e-10	4.9799e-09
Smp_020300.4	14.31	12.12	10.02	1.29	2.11	1.63	1.74602	0.421358	3.41613e-05	0.000167681
Smp_020340.1	42.72	49.82	53.26	6.68	5.55	4.62	2.13135	0.210072	3.45951e-24	1.00438e-22
Smp_020540.1	30.08	36.74	30.95	9.45	5.74	6.05	1.25015	0.1813	5.36849e-12	6.40728e-11
Smp_020550.3	74.84	48.92	85.67	9.98	8.22	6.28	2.12344	0.274318	9.88093e-15	1.50187e-13
Smp_020760.1	97.84	135.18	101.35	29.27	23.7	22.62	1.15501	0.21949	1.42314e-07	1.01794e-06
Smp_020760.2	19.23	17.88	14.72	5.52	1.62	1.73	1.72218	0.343344	5.27852e-07	3.48785e-06
Smp_021340.1	360.72	423.51	345.86	199.86	113.09	109.92	0.484997	0.136565	0.000383186	0.00153488
Smp_021370.1	17.27	16.31	12.99	3.41	2.47	2.49	1.48249	0.189498	5.14795e-15	8.00669e-14
Smp_021390.2	16.94	17.51	14.63	2.06	0.54	0.55	3.19526	0.386128	1.28323e-16	2.27771e-15
Smp_021600.1	38.76	20.63	19.85	0.93	3.37	0.69	2.85201	0.68553	3.17827e-05	0.000156911
Smp_021920.1	895.27	441.24	445.37	67.1	25.52	21.07	3.10192	0.350156	8.09661e-19	1.68463e-17
Smp_022330.1	507.86	525.13	650.96	191.95	163.39	138.15	0.788406	0.212297	0.000204258	0.000865958
Smp_022340.1	489.89	302.23	287.5	37.38	20.38	15.46	2.96369	0.245802	1.77697e-33	8.29813e-32
Smp_022450.1	142.78	169.24	120.45	36.77	25.86	36.42	1.11317	0.271484	4.12606e-05	0.000199598
Smp_022470.4	10.88	9.55	12.25	2.24	1.86	1.77	1.47149	0.261696	1.8778e-08	1.51699e-07
Smp_022500.1	240.98	195.83	202.5	86.11	46	42.49	0.951836	0.139346	8.44789e-12	9.90578e-11
Smp_022540.1	53.09	46.23	35.9	17.7	8.02	8.76	1.05835	0.196496	7.20017e-08	5.34617e-07
Smp_022570.1	85.54	54.94	60.31	22.27	16.74	12.88	0.979008	0.225635	1.43196e-05	7.48394e-05
Smp_022660.2	7.46	7.05	6.06	3.06	1.45	1.79	0.778584	0.216934	0.000331908	0.00134701
Smp_022810.1	79.91	107.23	105.7	25.08	14.84	15.06	1.47533	0.202332	3.06274e-13	4.11426e-12
Smp_022810.2	7.09	11.9	7.88	0.97	1.41	0.91	1.98343	0.430403	4.05965e-06	2.33122e-05
Smp_022870.1	2.94	3.02	2.63	0.61	0.5	0.35	1.57029	0.397538	7.81376e-05	0.000358365
Smp_022890.1	63.97	51.08	41.5	7.27	3.57	3.52	2.53127	0.202854	9.81257e-36	5.16152e-34
Smp_023550.1	142.8	160.24	158.31	59.2	37.07	34.22	0.879499	0.131855	2.55467e-11	2.86117e-10
Smp_023930.1	27.6	23.8	22.82	8.68	7.24	6.56	0.715934	0.217612	0.00100201	0.00366262
Smp_024180.1	218.02	214.88	202.98	96.75	53.76	59.55	0.655855	0.132341	7.20394e-07	4.67271e-06
Smp_024370.1	164.9	155.72	175.47	46.79	27.3	23.97	1.41245	0.136343	3.78733e-25	1.1684e-23
Smp_024660.1	13.04	9.66	9.38	2.76	1.73	1.43	1.49352	0.180316	1.20332e-16	2.14195e-15
Smp_024820.1	261.16	211.58	217.25	40.3	31.52	25.62	1.84459	0.146098	1.52342e-36	8.34139e-35
Smp_024860.1	6.88	5.24	4.8	1.37	0.81	0.72	1.60951	0.326732	8.38912e-07	5.37995e-06
Smp_024870.1	407.9	356.72	350.48	89.62	38.95	35.2	1.88589	0.197614	1.38374e-21	3.49217e-20
Smp_025030.1	108.86	66.14	62.28	21.11	8.78	8.24	1.74796	0.278812	3.62614e-10	3.57761e-09
Smp_025360.1	33.91	29.82	28.03	12.62	8.21	6.72	0.78959	0.123429	1.58308e-10	1.63063e-09
Smp_025370.1	652.97	743.14	566.99	108.51	68.81	81.29	1.9482	0.177225	4.14047e-28	1.48249e-26
Smp_025380.1	275.5	664.52	290.04	54.84	28.85	31.1	2.49549	0.379631	4.91631e-11	5.32723e-10
Smp_025620.1	18.39	15.08	16.23	5.35	3.46	2.35	1.2258	0.216251	1.44127e-08	1.18159e-07
Smp_025740.1	89.6	102.81	96.82	24.08	14.09	13.06	1.56626	0.146955	1.59794e-26	5.32437e-25
Smp_025860.1	743.54	509.77	415.49	138.63	68.36	59.76	1.73048	0.234762	1.69104e-13	2.33356e-12
Smp_025860.2	9.52	7.93	6.28	1.85	0.71	0.69	2.0187	0.323515	4.37855e-10	4.29056e-09
Smp_026230.1	250	228.32	196.65	60.08	29.53	33.45	1.5296	0.156583	1.53511e-22	4.0545e-21
Smp_026280.1	74.52	93.33	85.46	27.53	21.57	20.83	0.871221	0.201023	1.46463e-05	7.63551e-05
Smp_026920.1	7.5	5.8	4.97	0.55	0.12	0.17	3.72831	0.551018	1.32192e-11	1.51867e-10
Smp_027040.3	1.74	1.49	1.83	0	0.04	0.02	5.06112	0.660379	1.80297e-14	2.68168e-13
Smp_028030.2	19.51	16.23	14.44	8.77	3.18	3.34	0.848287	0.252256	0.000771563	0.00289777
Smp_028070.1	44.01	44.21	41.71	16.25	12.9	10.59	0.731286	0.141688	2.4533e-07	1.69773e-06
Smp_028170.1	750.36	932.58	911.18	223.34	145.55	160.55	1.32827	0.181849	2.78854e-13	3.7594e-12
Smp_028170.2	229.87	266.39	213.3	78.34	53.07	50.49	1.00004	0.139825	8.54901e-13	1.10559e-11
Smp_028200.1	102.23	73.14	87.55	23.73	12.86	10.14	1.5821	0.194448	4.07316e-16	6.92141e-15
Smp_028200.4	17.39	21.87	16.42	4.12	1.56	1.74	2.03951	0.258569	3.07882e-15	4.87353e-14
Smp_028330.1	155.96	153.86	155.39	75.94	53.54	49.49	0.410803	0.116624	0.000427583	0.00169458
Smp_028360.1	21.95	22.57	20.19	3.91	2.06	2.12	2.07956	0.195145	1.62546e-26	5.4017e-25
Smp_028490.1	40.68	38.76	41.24	10.13	3.98	4.65	1.81094	0.230969	4.48308e-15	7.00752e-14
Smp_028500.1	201.7	189.06	175.53	75.61	38.05	42.9	0.925631	0.132126	2.45819e-12	3.03042e-11
Smp_028650.2	6.17	6.7	7.58	0.64	1.1	0.88	1.8767	0.405312	3.65218e-06	2.11278e-05
Smp_028670.1	239.89	255.86	248.07	37.34	30.02	27.71	1.97901	0.162074	2.73003e-34	1.3418e-32
Smp_028690.1	19.71	16.51	14.42	4.82	2.73	2.26	1.44435	0.179768	9.39587e-16	1.5543e-14
Smp_028690.3	0.83	0.98	0.28	0	0	0	6.16072	1.6861	0.00025835	0.00107151
Smp_029160.1	68.69	85.45	54.44	20.49	11.24	11.41	1.33796	0.201546	3.1692e-11	3.52832e-10
Smp_029160.2	5.81	8.64	11.52	0.48	0.81	1.04	2.38055	0.528162	6.56756e-06	3.63214e-05
Smp_029160.3	21.79	32.51	37.73	4.94	2.75	4.15	1.99598	0.323736	7.02776e-10	6.71096e-09
Smp_029470.1	35.46	41.47	39.31	14.74	9.98	6.82	0.952874	0.20456	3.1905e-06	1.86007e-05
Smp_029670.1	141.09	94.81	85.86	23.89	10.58	12.99	1.83433	0.234077	4.63488e-15	7.23877e-14
Smp_029800.1	19.13	16.1	14.46	7.71	4.8	3.6	0.69246	0.169314	4.31732e-05	0.000207884
Smp_030010.1	227.61	194.87	155.24	68.79	29.12	28.52	1.30117	0.216625	1.8947e-09	1.72569e-08
Smp_030150.1	95.85	78.58	86.71	38.37	19.94	17.01	0.887438	0.166627	1.0045e-07	7.3332e-07
Smp_030400.1	92.98	114.83	130.32	42	30.83	27.7	0.788572	0.216859	0.000276551	0.00113867
Smp_030440.1	93.48	76.29	67.52	28.22	14.99	20.04	0.944392	0.215784	1.20569e-05	6.3671e-05
Smp_031000.1	91.34	75.69	79.35	26.41	18.05	14.22	1.11928	0.130781	1.14409e-17	2.20187e-16
Smp_031010.1	28.99	29.09	33.33	14.89	7.36	6.09	0.803089	0.222646	0.000309738	0.00126365
Smp_031050.1	200.3	156.34	141.09	60.67	29.9	25.37	1.19757	0.191684	4.16709e-10	4.09192e-09
Smp_031070.1	43.29	32.56	35.96	14.07	9.45	8.22	0.858408	0.151324	1.40618e-08	1.15593e-07
Smp_031100.1	101.49	68.76	71.99	30.63	14.87	14.52	1.09728	0.195238	1.90699e-08	1.53791e-07
Smp_031180.1	5.21	7.78	4.24	0.79	0.74	0.33	2.23443	0.539155	3.40833e-05	0.000167386
Smp_031180.2	5.36	7.19	4.03	0	0.16	0	5.3117	1.00878	1.39848e-07	1.00107e-06
Smp_031680.1	1.62	0.96	1	0.2	0.11	0.06	2.34412	0.539711	1.40364e-05	7.34206e-05
Smp_031770.1	2724.71	2301.38	2509.7	196.29	122.65	117.33	3.15904	0.0987185	1.0742e-224	2.51442e-221
Smp_031770.2	270.64	176.09	184.21	39.37	26.06	23.8	1.8557	0.187442	4.15762e-23	1.13991e-21
Smp_031770.3	77.71	44.1	54.75	7.3	3.98	3.45	2.66225	0.253404	8.10961e-26	2.57828e-24
Smp_031880.1	551.98	598.09	630.22	192.77	141.02	118.89	1.01543	0.151479	2.0356e-11	2.30324e-10
Smp_032520.1	284.64	337.01	326.13	103.16	72.14	64.46	1.02526	0.154424	3.1532e-11	3.51261e-10
Smp_032720.1	15.79	12.12	14.79	2.98	2.11	1.75	1.67724	0.354026	2.16255e-06	1.29297e-05
Smp_032920.1	82.94	88.6	68.96	41.25	23.04	21.57	0.557722	0.169694	0.00101389	0.00370171
Smp_032930.1	57.32	48.88	53.54	22.54	14.54	12.89	0.727101	0.120227	1.46918e-09	1.35527e-08
Smp_032950.1	92.4	168.13	97.7	30.05	24.7	29.11	1.08325	0.326013	0.000891446	0.00329645
Smp_033040.1	261.58	223.72	240.77	20.91	16.82	17.47	2.71192	0.176696	3.65637e-53	3.54762e-51
Smp_033330.1	192.08	139.89	132.76	50.02	31.88	32.32	1.05563	0.171541	7.56324e-10	7.20759e-09
Smp_033870.1	82.95	57.72	51.22	25.91	11.05	9.15	1.17777	0.267363	1.05716e-05	5.64481e-05
Smp_034120.1	102.94	107.82	102.61	22.65	15.36	16.06	1.55989	0.143513	1.6138e-27	5.65919e-26
Smp_034400.1	113.91	112.68	102.31	53.66	33.89	33.07	0.491146	0.111823	1.12232e-05	5.95874e-05
Smp_034410.1	470.49	743.14	612.69	156.59	141.67	142.88	1.04307	0.273089	0.000133705	0.000588429
Smp_034420.1	694.76	483.3	382.78	194.85	67.88	70.33	1.35999	0.300949	6.21336e-06	3.45564e-05
Smp_034500.1	31.3	61.87	46.47	4.47	2.58	3.49	2.76446	0.336572	2.14699e-16	3.72609e-15
Smp_034550.1	180.98	167.66	158.21	13.02	10.15	10.62	2.90599	0.159062	1.44667e-74	2.50836e-72
Smp_034840.1	2889.7	3575.54	3739.46	1046.55	812.71	768.65	0.980517	0.199195	8.54891e-07	5.47119e-06
Smp_034850.1	11.91	11.99	12.04	2.32	1.03	0.81	2.25455	0.246959	6.89757e-20	1.54687e-18
Smp_034850.2	35.67	34.26	26.9	3.03	2.95	2.84	2.4214	0.233989	4.25785e-25	1.30924e-23
Smp_035110.1	43.41	45.24	41.62	22.76	10.17	9.78	0.720408	0.185412	0.000102143	0.000459237
Smp_035180.1	7.96	6.22	6.33	2.59	1.04	0.98	1.28874	0.285799	6.50598e-06	3.60021e-05
Smp_035210.1	295.62	187.55	216.94	19.71	11.38	10.01	3.15405	0.188287	5.54598e-63	7.26251e-61
Smp_035220.1	9.38	4.3	3.46	0	0.19	0	5.16308	1.09232	2.28197e-06	1.35929e-05
Smp_035260.1	181.46	212.45	188.78	36.84	19.47	15.85	2.11252	0.182655	6.14986e-31	2.53662e-29
Smp_035260.3	16.05	14.63	13.86	0.44	1.41	1.32	2.64415	0.561213	2.4592e-06	1.45916e-05
Smp_035370.2	5.1	5.01	4.37	0.29	0.63	0.28	2.40404	0.64073	0.000175408	0.000753196
Smp_035380.1	3.03	3	1.75	0.61	0.26	0.35	1.76247	0.529301	0.000869091	0.00322269
Smp_035500.1	12.64	17.57	13.86	1.66	2.25	2.04	1.81304	0.39191	3.7248e-06	2.15214e-05
Smp_035650.1	2.76	1.47	1.28	0.33	0.14	0.16	2.22299	0.457115	1.15574e-06	7.2407e-06
Smp_036020.2	3.92	2.88	3.02	0.48	0.72	0.57	1.38363	0.389763	0.000385354	0.00154257
Smp_036500.3	0.5	1.33	1.2	0	0	0	6.97675	1.52275	4.61276e-06	2.61991e-05
Smp_036550.1	89.38	68.26	68.68	22.44	15.9	13.88	1.14402	0.170794	2.10922e-11	2.38366e-10
Smp_037120.1	162.74	109.91	99.67	57.08	25.95	25.8	0.867366	0.243335	0.000364557	0.00146653
Smp_037230.1	648.85	592.12	554.35	83.12	47.16	41.89	2.45404	0.103406	1.679e-124	9.52758e-122
Smp_037780.1	60.11	68.82	67.99	13.94	10.87	9.96	1.52124	0.174848	3.30821e-18	6.57638e-17
Smp_037960.1	26.25	25.7	23.65	4.97	3.86	3.37	1.6446	0.161711	2.69974e-24	7.88696e-23
Smp_038440.1	97.87	96.77	104.47	13.3	8.33	8.19	2.3755	0.150204	2.44619e-56	2.54485e-54
Smp_038530.1	45.07	33.02	27.03	5.56	2.88	2.55	2.3368	0.213793	8.2651e-28	2.91473e-26
Smp_038560.2	33.48	22.07	25.58	9.59	4.38	4.64	1.21497	0.300903	5.39671e-05	0.000255263
Smp_038960.2	313.99	305.37	280.57	141.36	89.72	64.13	0.68064	0.154549	1.06259e-05	5.66896e-05
Smp_039300.1	53.17	42.23	37.75	6.28	3.26	2.31	2.59567	0.227993	4.97412e-30	1.99028e-28
Smp_039590.1	22.94	27.33	18.3	4.87	1.79	2.38	2.04268	0.31107	5.14697e-11	5.54877e-10
Smp_039810.1	91.55	58.5	61.21	8.9	6.49	6	2.31849	0.199133	2.49337e-31	1.05397e-29
Smp_039870.1	45.98	37.73	33.21	16.22	10.83	12.52	0.574217	0.175945	0.00110001	0.00398197
Smp_040550.1	30.94	21.85	25.4	10.92	8.22	6.85	0.612888	0.189587	0.00122605	0.00440504
Smp_040720.1	51.64	50.71	45.67	20.88	8.62	6.87	1.16816	0.25342	4.03446e-06	2.31888e-05
Smp_041770.1	206.19	148.51	143.73	58.48	36.34	30.77	1.04164	0.156856	3.12044e-11	3.47818e-10
Smp_041770.3	9.5	11.96	9.02	4.85	2.6	2.67	0.66255	0.191272	0.000532367	0.00206684
Smp_042020.1	104.94	82.12	98.01	12.62	6.53	4.32	2.7211	0.241072	1.51303e-29	5.9274e-28
Smp_042060.1	211.07	367.14	257.01	70.37	51.44	52.12	1.28876	0.266251	1.29597e-06	8.0572e-06
Smp_042120.1	81.07	41.45	29.33	4.21	1.33	1.43	3.60852	0.519796	3.86083e-12	4.66438e-11
Smp_042160.1	8998.66	8625.32	7473.69	1646.99	928.61	1105.08	1.81144	0.132715	2.04401e-42	1.33832e-40
Smp_042300.1	394.81	420.87	408.15	94.68	63.06	63.54	1.50328	0.124666	1.74954e-33	8.19048e-32
Smp_042340.1	18.75	12	12.2	2.14	0.87	0.92	2.56455	0.275062	1.12503e-20	2.67013e-19
Smp_042530.1	5.78	5.93	5.09	1.11	0.89	0.7	1.65387	0.239893	5.41771e-12	6.46191e-11
Smp_043030.1	563.17	659.95	712.14	193.16	118.2	191.87	0.948476	0.276487	0.000602583	0.00231276
Smp_043110.1	110.32	105.18	92.92	23.88	15.73	14.01	1.56755	0.107342	2.67362e-48	2.20556e-46
Smp_043210.1	79.2	78.8	81.35	32.6	22.59	24.59	0.605379	0.154598	9.00912e-05	0.000409478
Smp_043220.1	327.02	368.68	419.16	87.97	62.51	77.31	1.3017	0.228181	1.16579e-08	9.68529e-08
Smp_043500.1	110.56	101.51	80.6	38.67	19.25	17.17	1.05537	0.181829	6.46745e-09	5.52255e-08
Smp_043570.1	69.82	61.07	53.73	18.14	10.73	13.77	1.13641	0.197922	9.37111e-09	7.87627e-08
Smp_043650.1	274.38	236.54	192.89	33.39	16.18	14.4	2.55914	0.194359	1.35688e-39	8.24968e-38
Smp_043670.2	418.41	378.36	338.13	41.9	31.85	26.14	2.53132	0.128445	1.86434e-86	4.15614e-84
Smp_044060.1	10.66	7	5.92	1.09	0.69	0.39	2.51263	0.340923	1.7051e-13	2.34951e-12
Smp_044470.2	8.2	8.43	7.06	1.35	1.17	1.8	1.39798	0.3649	0.000127555	0.000563612
Smp_044520.1	62.45	52.24	46.82	21.47	13.63	11.78	0.835403	0.151081	3.21117e-08	2.52339e-07
Smp_044530.1	81.61	73.95	82.08	32.34	21.91	20.23	0.713797	0.120064	2.76241e-09	2.44697e-08
Smp_044680.1	152.48	159.75	164.75	77.07	53.5	49.94	0.439117	0.131172	0.000815007	0.00304445
Smp_044750.1	80.85	72.46	53.43	15.78	5.72	5.67	2.06538	0.27187	3.03245e-14	4.43905e-13
Smp_044920.1	15.04	22.4	23.9	5.86	3.55	2.24	1.50353	0.313652	1.63801e-06	1.00011e-05
Smp_044950.1	139.43	148.85	95.94	43.36	20.05	20.36	1.28941	0.225622	1.0975e-08	9.15449e-08
Smp_044970.1	288.59	267.04	262.16	124.51	82.71	80.68	0.542027	0.0869703	4.59562e-10	4.47984e-09
Smp_045200.2	1512.23	835.85	654.04	278.01	65.54	62.19	2.08835	0.457323	4.95983e-06	2.79921e-05
Smp_045220.1	1637.3	1083.12	969.5	160.48	71.12	69.37	2.71124	0.237	2.64442e-30	1.07185e-28
Smp_045300.1	129.5	77.61	83.42	16.83	9.36	7.06	2.21086	0.262038	3.25024e-17	6.00236e-16
Smp_045360.1	100.95	84.04	85.12	13.76	7.87	6.94	2.31229	0.119334	1.21626e-83	2.6179e-81
Smp_045480.1	65.75	54.26	62.75	31.2	19.63	17.27	0.480522	0.127988	0.000173748	0.000746583
Smp_045550.1	311.21	270.02	252.65	45.28	36.61	30.74	1.90083	0.145351	4.42505e-39	2.65588e-37
Smp_045610.1	377.02	309.15	307.25	180.98	113.49	106.48	0.355728	0.0975982	0.000267574	0.00110609
Smp_045650.1	24	20.42	18.15	6.36	2.99	2.3	1.55028	0.254701	1.15278e-09	1.07612e-08
Smp_045710.1	91.71	95.63	81.75	49.63	24.42	22.59	0.573176	0.159923	0.000338276	0.00137001
Smp_045860.3	23.14	23.79	28.15	3.82	5.9	4.81	1.30103	0.360325	0.000305369	0.00124837
Smp_045980.2	3.72	2.72	1.79	0.71	0.44	0.43	1.41173	0.390516	0.000300298	0.00122996
Smp_045990.1	8.73	8.31	6.53	2.5	1.41	1.67	1.11855	0.284728	8.54832e-05	0.000390199
Smp_046060.1	123.51	165.55	116.06	48.19	31.28	41.01	0.761832	0.233657	0.0011123	0.00402335
Smp_046060.2	182.52	112.01	134.2	52.26	31.75	17.49	1.17201	0.282736	3.39461e-05	0.000166756
Smp_046120.1	4.49	3.17	2.84	0.84	0.31	0.31	2.00292	0.400983	5.88283e-07	3.85856e-06
Smp_046630.1	1408.03	1931.65	1058.93	550.62	312.08	317.55	0.95528	0.238641	6.25446e-05	0.000292072
Smp_046690.3	606.66	734.75	867.32	271.81	145.04	181.03	0.94635	0.225937	2.80733e-05	0.000140112
Smp_046800.2	235.22	170.3	145.57	34.86	22.52	24.7	1.76453	0.213994	1.64224e-16	2.87407e-15
Smp_047060.1	166.03	127.76	121.65	48.61	30.56	36.44	0.863247	0.177062	1.08586e-06	6.8372e-06
Smp_047090.1	7.9	9.51	7.75	3.47	1.5	1.65	1.03633	0.258419	6.06454e-05	0.000284267
Smp_047090.2	41.25	41.6	33.42	16.16	9.57	8.3	0.837636	0.156974	9.49526e-08	6.98108e-07
Smp_047240.1	3.29	3.93	2.97	0.47	0.46	0.6	1.67325	0.423709	7.84629e-05	0.000359769
Smp_047330.2	23.65	24.36	25.55	7.32	4.7	6.3	1.01914	0.250805	4.83443e-05	0.000230766
Smp_047460.1	36.34	34.75	35.07	4.23	2.46	2.35	2.61988	0.147044	5.21898e-71	8.14422e-69
Smp_047870.1	91.45	105.26	77.24	31.61	15.22	15.5	1.22765	0.192414	1.76807e-10	1.80626e-09
Smp_047870.2	26.02	28.52	26.16	11.65	4.4	5.51	1.02233	0.256431	6.69877e-05	0.000311114
Smp_048050.1	27.81	21.66	13.05	0	0	0.1	7.94153	1.1128	9.57186e-13	1.22434e-11
Smp_048380.1	11.41	9	10.46	1.94	0.48	0.71	2.50817	0.424501	3.4523e-09	3.028e-08
Smp_048560.1	4.5	6.03	4.01	0.03	0.14	0.02	5.02966	0.716579	2.23484e-12	2.7715e-11
Smp_048560.2	193.37	128	140.52	18.73	11.94	12.01	2.46898	0.176749	2.4165e-44	1.7076e-42
Smp_048980.1	56.71	36.47	34.92	17.92	10.38	9.03	0.838532	0.208797	5.91922e-05	0.000278221
Smp_049270.1	540.77	594.82	531.2	65.97	44.8	40.33	2.50578	0.116729	3.1906e-102	1.06691e-99
Smp_049380.1	109.94	89.12	85.23	35.5	22.04	21.11	0.898942	0.111106	5.92625e-16	9.95292e-15
Smp_049520.1	64.39	62.7	57.18	29.3	19.41	16.67	0.542779	0.101742	9.56107e-08	7.0157e-07
Smp_049580.1	62.82	62.45	40.38	13.03	5.8	5.73	1.85336	0.234673	2.84326e-15	4.51212e-14
Smp_049740.1	37.13	28.55	28.23	7.43	3.05	3.23	1.88792	0.212129	5.59022e-19	1.17226e-17
Smp_049760.2	34.08	30.4	25.32	13.66	9.07	7.95	0.589756	0.136107	1.47075e-05	7.66422e-05
Smp_050220.1	152.3	97.77	75.83	26.98	8.81	9.53	1.98306	0.338264	4.56006e-09	3.95332e-08
Smp_050520.1	67.67	76.18	60.48	11.27	9.13	5.91	1.99433	0.210367	2.53778e-21	6.26119e-20
Smp_050520.2	25.02	24.26	20.05	2.71	1.75	2.49	2.30837	0.252765	6.69615e-20	1.50531e-18
Smp_050830.1	16.21	20.58	13.37	4.07	2.9	2.27	1.47808	0.2404	7.8261e-10	7.43917e-09
Smp_051130.1	1.19	0.68	0.68	0	0	0.04	4.56889	1.15336	7.45213e-05	0.000343462
Smp_051220.1	4.36	5.17	4.84	1.46	1.07	0.98	1.06164	0.27451	0.000110004	0.000491868
Smp_051290.1	6.15	5	5.67	1.9	1.06	1.11	1.10833	0.290309	0.000134666	0.000592099
Smp_051410.1	24.56	20.63	15.48	5.62	4.41	4.86	1.00818	0.289954	0.000506983	0.00197993
Smp_051530.1	6.82	7.39	8.54	1.59	0.69	0.86	1.96281	0.322624	1.17312e-09	1.09293e-08
Smp_051640.1	8.45	7.42	6.32	2.87	1.53	1.64	0.944023	0.212499	8.89283e-06	4.81571e-05
Smp_051660.1	78.83	95.52	71.92	20.97	19.22	17.78	1.07488	0.22549	1.87114e-06	1.13138e-05
Smp_051810.1	79.44	85.86	82.14	15.54	11.26	9.82	1.78803	0.153305	1.96529e-31	8.40229e-30
Smp_052230.1	47.62	35.4	51.28	12.61	8.28	5.92	1.39511	0.234468	2.67993e-09	2.38066e-08
Smp_052290.1	1.41	1.48	1.34	0.03	0.11	0.13	2.7248	0.634775	1.76633e-05	9.09941e-05
Smp_052630.1	2.72	2.93	2.11	0.23	0.14	0.21	2.74646	0.495879	3.04939e-08	2.40636e-07
Smp_052640.1	69.8	58.47	62.58	30.82	22.07	17.39	0.482717	0.14113	0.000625373	0.00239434
Smp_053060.1	130.61	115.16	109.35	61.09	40.38	39.57	0.365764	0.0995612	0.000239006	0.000998802
Smp_053420.1	15.73	19.1	19.07	3.07	1.64	2.04	2.05366	0.205939	2.01793e-23	5.63997e-22
Smp_053430.1	50.44	48.9	45.48	15.52	11.47	10.45	0.972942	0.127481	2.31038e-14	3.41201e-13
Smp_053560.1	34.74	53.21	43.91	9.89	6.35	6.73	1.56432	0.230552	1.16014e-11	1.34186e-10
Smp_054300.1	6.58	15.57	17.59	0.84	1.19	1.71	2.32035	0.595951	9.88017e-05	0.000445607
Smp_054330.1	26.59	33.45	28.86	12.01	6.21	7.9	0.826137	0.239275	0.00055509	0.00214632
Smp_054350.1	13.1	10.35	9.35	0.47	0.19	0.11	4.62996	0.36998	6.25317e-36	3.30782e-34
Smp_054360.1	5.44	4.21	5.51	1.9	0.85	1.06	1.08746	0.303303	0.000336553	0.00136384
Smp_054470.1	18.64	16.3	14.02	4.9	2.68	2.77	1.30683	0.203833	1.44273e-10	1.49016e-09
Smp_054810.1	22.3	22.09	24.68	9.25	6.49	5.97	0.704267	0.177209	7.0613e-05	0.000326817
Smp_055100.1	103.88	47.12	32.14	13.81	4.46	5.24	2.07799	0.45241	4.36592e-06	2.49333e-05
Smp_055130.1	38.51	37.57	34	16.62	10.7	10.16	0.596149	0.127284	2.81852e-06	1.66235e-05
Smp_055220.2	42.25	36.11	35.68	5.31	2.47	2.82	2.51498	0.166197	9.88938e-52	9.12259e-50
Smp_055220.3	24.53	16.06	17.97	3.18	1.95	1.04	2.34855	0.306094	1.68513e-14	2.5144e-13
Smp_055420.1	69.03	62.39	59.85	32.59	18.1	19.98	0.492606	0.140993	0.000476134	0.00186959
Smp_056060.1	2.84	2.07	1.59	0.45	0.18	0.19	2.09314	0.484756	1.57507e-05	8.16577e-05
Smp_056280.1	12.92	11.53	7.15	0.28	0.34	0.3	4.00194	0.413118	3.41881e-22	8.90413e-21
Smp_056390.1	123.66	109.03	99.98	45.55	22.26	20.02	1.0174	0.160295	2.1945e-10	2.22011e-09
Smp_056930.2	14.66	14.42	12.19	2.74	2.59	2	1.48784	0.20122	1.4238e-13	1.98378e-12
Smp_056990.1	129.53	139.22	91.91	38.48	22.38	19.31	1.23609	0.190528	8.71509e-11	9.16847e-10
Smp_057090.1	12.13	13.78	13.65	3.49	1.88	1.89	1.52487	0.240677	2.36164e-10	2.38148e-09
Smp_057360.1	6.85	7.46	7.92	1.19	0.74	0.62	2.1932	0.199749	4.7814e-28	1.70546e-26
Smp_057530.1	9.46	12.09	13.2	0	0.74	0.24	3.93347	0.984528	6.46167e-05	0.000300923
Smp_057530.2	27.13	15.71	15.15	3.93	1.25	1.46	2.26932	0.344058	4.23121e-11	4.62813e-10
Smp_057620.3	12.17	9.37	8.94	0.99	1.67	1.6	1.72492	0.446192	0.000110696	0.000494606
Smp_057630.2	19.58	19.53	19.01	7.34	3.84	4.35	0.972181	0.148542	5.95666e-11	6.37397e-10
Smp_057650.1	348.43	415.13	418.77	84.95	61.52	54.83	1.59188	0.169477	5.83725e-21	1.40499e-19
Smp_057860.1	25.64	31.27	28.12	5.3	4.4	2.67	1.81578	0.281941	1.19257e-10	1.23998e-09
Smp_057860.2	93.07	116.62	90.34	17.87	17.62	14.28	1.5789	0.243848	9.48713e-11	9.95272e-10
Smp_058080.1	5.11	2.88	3.03	0.88	0.51	0.5	1.60205	0.427703	0.000179886	0.00077154
Smp_058140.3	67.49	72.74	69.66	13.88	12.25	10.74	1.50758	0.195315	1.17495e-14	1.77867e-13
Smp_058270.1	47.42	37.18	33.01	20.39	8.6	7.09	0.832456	0.254387	0.00106636	0.00386916
Smp_058470.1	5.07	4.25	2.89	1.09	0.35	0.35	1.95212	0.463737	2.5589e-05	0.000128846
Smp_058730.1	37.67	29.91	33.79	8.24	5.17	5.02	1.5048	0.149803	9.64399e-24	2.74041e-22
Smp_058780.1	61.19	71.07	70.25	23.54	18.17	19.88	0.72159	0.213379	0.000720316	0.00272388
Smp_058980.2	14.08	7.23	9.66	4.41	1.68	1.62	1.13273	0.336004	0.000748485	0.00282015
Smp_059130.1	63.31	53.53	49.45	26.28	18.84	16.61	0.457174	0.124155	0.000231141	0.000969394
Smp_059170.1	95.92	72.99	69.55	5.18	2.35	2.43	3.67999	0.197682	2.39643e-77	4.53288e-75
Smp_059170.2	95.92	72.99	69.55	5.18	2.35	2.43	3.67999	0.197682	2.39643e-77	4.53288e-75
Smp_059200.1	81.86	70.98	52.75	18.21	10.81	10.68	1.42004	0.209293	1.16135e-11	1.34244e-10
Smp_059240.1	39.4	25.53	27.75	12.87	6.63	5.76	0.962252	0.220144	1.23677e-05	6.51467e-05
Smp_059290.2	32.72	31.37	25.03	12.84	6.21	6.07	0.920167	0.18358	5.37731e-07	3.54437e-06
Smp_059340.1	17.75	16.07	15.09	5.71	4.95	3.34	0.823886	0.199419	3.60518e-05	0.000176499
Smp_059340.2	210.33	149.99	152.55	47.53	24.13	18.55	1.60667	0.212803	4.35107e-14	6.30636e-13
Smp_059360.1	95.14	85.71	81.13	41.91	20.13	20.99	0.74598	0.148892	5.43677e-07	3.57978e-06
Smp_059530.1	310.1	547.29	310.05	58.24	26.28	28.99	2.4596	0.290879	2.77329e-17	5.15205e-16
Smp_059570.1	4.12	4.25	3.01	0.73	0.24	0.29	2.34442	0.368443	1.97797e-10	2.01192e-09
Smp_059600.2	1.52	2.09	2.08	0.23	0.24	0.15	2.15098	0.492726	1.2685e-05	6.66683e-05
Smp_059670.1	54.83	54.22	56.95	19.44	9.97	8.64	1.22686	0.180448	1.05345e-11	1.22148e-10
Smp_059920.1	41.85	43.3	49.73	8.16	9.11	8.37	1.35468	0.299519	6.10079e-06	3.39707e-05
Smp_059930.1	134.34	64.21	48.35	30.39	13.46	11.6	1.24701	0.376476	0.000925258	0.003404
Smp_060160.1	12.38	13.84	12.53	4.38	2.46	2.38	1.14461	0.214542	9.54703e-08	7.01326e-07
Smp_061680.1	25.38	28.28	23.14	8.47	4.22	3.59	1.34113	0.183908	3.04498e-13	4.09334e-12
Smp_061970.1	35.41	32.73	30.8	13.05	6.5	6.43	1.01767	0.142791	1.02568e-12	1.30927e-11
Smp_062120.1	99.08	107.19	90.17	53.39	25.98	24.92	0.602771	0.164354	0.000244912	0.00102029
Smp_062250.1	593.46	646.71	519.15	240.93	154.21	157.6	0.707765	0.12978	4.93641e-08	3.76075e-07
Smp_062560.1	20.86	12.59	11.7	2.42	0.87	0.84	2.60244	0.363508	8.11203e-13	1.05198e-11
Smp_062970.1	7.53	5.02	4.57	0.73	0.48	0.35	2.50223	0.305973	2.88752e-16	4.96983e-15
Smp_063070.1	81.84	82.46	58.7	10.76	4.68	5.06	2.54585	0.21875	2.63642e-31	1.11193e-29
Smp_063180.1	113.64	103.39	81.68	47.47	28.84	27.58	0.571846	0.137366	3.14174e-05	0.000155353
Smp_063180.2	3.98	5.99	5.88	1.05	1.08	0.89	1.36838	0.374538	0.000258679	0.00107245
Smp_064010.1	31.85	28.6	27.85	13.34	9.02	8.62	0.543686	0.0970743	2.13457e-08	1.7148e-07
Smp_064020.2	16.63	12.62	10.48	5.5	3.16	3.2	0.795087	0.202128	8.36876e-05	0.000382508
Smp_064430.1	141.35	145.33	139.56	19.88	13.16	14.1	2.20328	0.15134	5.1578e-48	4.19934e-46
Smp_064950.1	330.98	285.88	307.74	125.95	79.51	80.61	0.733606	0.107818	1.01681e-11	1.18046e-10
Smp_065210.1	298.5	177.33	185.25	39.98	19.43	16.4	2.21928	0.253515	2.05848e-18	4.16275e-17
Smp_065290.1	20.95	21.84	19.5	7.33	3.99	3.66	1.13842	0.158253	6.30727e-13	8.24215e-12
Smp_065370.3	36.39	36.94	33.72	10.34	9.77	8.51	0.885793	0.222718	6.97336e-05	0.000323066
Smp_066410.2	59.31	54.8	39.78	11.54	7.31	7.35	1.58722	0.174848	1.10881e-19	2.44565e-18
Smp_066670.1	49.28	43.14	49.03	23.79	14.99	14.08	0.470693	0.139127	0.000716482	0.00271047
Smp_066760.1	444.76	461.86	370.57	129.52	81.51	75.49	1.20513	0.111815	4.37834e-27	1.49888e-25
Smp_067000.1	120.13	103.89	95.11	58.49	23.76	26.65	0.657448	0.197912	0.000894033	0.00330536
Smp_067000.3	69.88	56.01	52.67	3.96	4.17	4.21	2.80334	0.260524	5.29304e-27	1.79887e-25
Smp_067010.1	25.75	36.87	38.76	11.74	8.17	5.31	1.08507	0.278575	9.81682e-05	0.00044307
Smp_067430.1	1.8	1.02	1.23	0.16	0.02	0.02	3.86979	0.900682	1.73511e-05	8.95086e-05
Smp_067510.1	5.15	6.5	7.05	1.17	0.63	0.5	2.14007	0.416528	2.77863e-07	1.90526e-06
Smp_067520.1	19.39	22.54	20.96	5.8	4.05	3.05	1.34094	0.179466	7.91069e-14	1.12139e-12
Smp_067580.1	96.25	82.19	70.61	12.95	10.4	9.92	1.90166	0.177275	7.58837e-27	2.56036e-25
Smp_068170.1	110.34	102.11	105.09	18.68	21.32	21.51	1.31751	0.278409	2.22014e-06	1.32614e-05
Smp_068220.1	229.74	240.21	248.23	84.74	50.9	49.37	1.01598	0.121437	5.94541e-17	1.07569e-15
Smp_068240.1	26.12	16.21	18.36	2.26	0.47	0.62	3.41399	0.44647	2.06295e-14	3.06107e-13
Smp_068250.1	43.9	38.36	47.63	12.52	10.62	9.43	1.00328	0.1971	3.5769e-07	2.41634e-06
Smp_068270.1	68.35	66.12	66.9	23.94	18.78	15.91	0.80072	0.144112	2.75638e-08	2.18527e-07
Smp_068280.1	287.19	269.6	274.68	34.79	19.58	19.47	2.55959	0.1025	1.23919e-137	1.00892e-134
Smp_068350.1	23.06	19.34	16.65	9.37	3.78	2.93	1.02631	0.310799	0.000959446	0.00351941
Smp_068500.1	121.68	131.51	109.66	22.89	12.11	12	2.0258	0.138947	3.78692e-48	3.09668e-46
Smp_068510.1	68.99	30.68	30.98	6.99	3.23	2.16	2.51202	0.385716	7.38549e-11	7.81802e-10
Smp_068530.1	251.3	366.11	261.62	73.17	35.75	33.58	1.72479	0.226719	2.79221e-14	4.10415e-13
Smp_068680.1	6.45	4.35	2.92	0.92	0.46	0.45	1.98627	0.419511	2.19357e-06	1.3111e-05
Smp_068840.1	27.48	56.41	30.08	7.8	5.05	5.92	1.63106	0.339037	1.50283e-06	9.25117e-06
Smp_068840.2	8.93	5.52	5.36	1.42	0.52	0.19	2.43986	0.544589	7.45793e-06	4.08474e-05
Smp_069120.1	18.52	20.75	17.22	3.91	2.41	1.78	1.8793	0.230529	3.57641e-16	6.10501e-15
Smp_069240.1	50.45	47.98	45.15	6.31	3.86	3.42	2.46106	0.12404	1.32056e-87	3.05294e-85
Smp_069720.1	2.52	1.7	1.25	0.26	0.08	0.06	3.01907	0.57894	1.83992e-07	1.29674e-06
Smp_069890.1	25.53	22.21	21.75	1.73	3.56	2.59	2.01495	0.448414	7.0059e-06	3.84955e-05
Smp_070020.1	144.36	106.54	95.17	9.9	5.52	4.9	3.15837	0.176934	2.86149e-71	4.54104e-69
Smp_070100.1	537.29	493.33	298.31	132.47	32.85	34.11	1.93605	0.41751	3.53269e-06	2.04872e-05
Smp_070380.1	550.17	310.16	202.25	81.77	28.31	27.56	2.07628	0.389175	9.55025e-08	7.01326e-07
Smp_070640.1	36.98	25.71	22.54	4.23	1.85	1.53	2.60607	0.266783	1.53737e-22	4.05476e-21
Smp_070780.1	186.26	188.8	155.5	56.2	36.18	33.96	1.11333	0.113497	1.02645e-22	2.73418e-21
Smp_070860.1	2.13	3.48	3.39	0.15	0	0	6.049	1.19984	4.61898e-07	3.08141e-06
Smp_071150.1	59.57	63.52	62.34	30.11	16.15	15.84	0.656	0.133366	8.7081e-07	5.56546e-06
Smp_071250.1	519.25	714.75	757.07	131.07	130.13	128.78	1.33587	0.285982	2.99483e-06	1.75528e-05
Smp_071380.1	186.29	201.62	141.62	55.99	32.97	32.57	1.17567	0.15947	1.67674e-13	2.31724e-12
Smp_071390.1	156.23	280.26	233.77	24.87	32.07	31.53	1.86953	0.375143	6.24403e-07	4.08402e-06
Smp_072210.1	39.51	60.32	45.02	16.38	8.21	9.69	1.15234	0.234349	8.7791e-07	5.60319e-06
Smp_072450.1	7.65	6.68	6.03	1.4	0.23	0.21	2.79684	0.602151	3.40483e-06	1.98009e-05
Smp_072500.3	0.52	0.91	1	0	0	0	6.64681	1.51261	1.11151e-05	5.91143e-05
Smp_073270.1	179.8	197.82	156.01	53.04	27.25	23.62	1.45497	0.173952	6.05316e-17	1.09413e-15
Smp_073280.1	31.7	28.91	26.05	6.88	3.54	4.11	1.64064	0.145963	2.59039e-29	1.00848e-27
Smp_073280.3	22.67	34.07	31.19	0.96	3.3	2.9	2.4345	0.586776	3.34012e-05	0.000164209
Smp_073400.1	744.56	1001.37	942.19	201.83	176.16	175.61	1.27875	0.236735	6.60442e-08	4.94105e-07
Smp_073470.1	22	18.38	15.39	6.17	5.17	4.45	0.821217	0.187997	1.25253e-05	6.59029e-05
Smp_073490.1	20.7	49.97	45.15	4.92	4.5	5.49	1.94204	0.418703	3.51399e-06	2.03851e-05
Smp_073720.1	123.13	99.67	84.66	44.24	30.07	29.57	0.588656	0.162739	0.00029783	0.00122092
Smp_074140.1	771.96	1016	837.74	191.61	145.31	149.32	1.44754	0.196978	2.00067e-13	2.73663e-12
Smp_074150.1	191.82	197.87	168.22	31.47	18.69	17.4	2.10694	0.119387	1.05471e-69	1.58004e-67
Smp_074450.2	250.78	239.81	193.45	17.03	18.3	13.94	2.76374	0.243332	6.7786e-30	2.70077e-28
Smp_074450.3	3.63	7.17	8.28	0.4	0.24	0.32	3.33709	0.499826	2.44705e-11	2.75382e-10
Smp_074460.1	217.02	219.86	147.88	57	23.1	17.95	1.71856	0.292581	4.25968e-09	3.70836e-08
Smp_074560.1	7.01	10.92	11.82	0.27	0.28	0.26	4.06568	0.569526	9.42161e-13	1.20677e-11
Smp_074560.2	117.76	124.26	72.28	2.01	1	0.8	5.48232	0.337072	1.76188e-59	2.07503e-57
Smp_074560.3	134.95	142.65	162.52	3.33	2.92	3.71	4.43265	0.277539	2.02695e-57	2.15662e-55
Smp_074590.1	33.26	28.99	30.56	3.67	3.89	3.69	1.99516	0.261237	2.21702e-14	3.27671e-13
Smp_075140.1	6.51	6.72	6.21	2.36	1.5	1.13	1.02954	0.263323	9.23776e-05	0.000419158
Smp_075280.1	47.71	50.73	52.06	15.8	8.43	8.85	1.26093	0.172315	2.52475e-13	3.41361e-12
Smp_075280.2	22.14	20.06	21.38	7.92	2.33	3.14	1.42327	0.340675	2.94344e-05	0.000146243
Smp_075350.1	22.31	17.52	16.96	5.84	2.07	2.38	1.60049	0.270508	3.28641e-09	2.88791e-08
Smp_075360.1	10.53	7.1	5.96	2.21	0.7	0.79	1.83477	0.400874	4.71853e-06	2.67108e-05
Smp_075370.1	283.28	248.63	220.4	60.15	28.34	22.55	1.87388	0.205503	7.61679e-20	1.70205e-18
Smp_075400.1	254.43	219.3	189.2	84.68	42.81	44.49	1.01999	0.144927	1.95028e-12	2.43149e-11
Smp_075420.1	127.57	108.15	106.19	15.21	9.64	8.03	2.43496	0.119811	7.98656e-92	2.19936e-89
Smp_075500.1	59.12	66.27	54.77	12.26	7.34	8.67	1.70463	0.184681	2.70379e-20	6.25849e-19
Smp_075770.1	305.12	139.94	112.8	33.07	11.22	9.24	2.52783	0.430994	4.48835e-09	3.89475e-08
Smp_076030.1	28.5	19.44	16.33	3.56	1.73	1.27	2.4014	0.283921	2.72065e-17	5.0643e-16
Smp_076300.1	24.87	13.89	14.14	2.58	1.41	1.06	2.47064	0.290824	1.97386e-17	3.71857e-16
Smp_076370.1	560.68	981.33	936.72	172.35	148.21	160.5	1.36602	0.310013	1.05134e-05	5.61694e-05
Smp_076400.1	116.08	107.99	91.32	6.04	3.76	3.45	3.62345	0.157161	1.29162e-117	5.89925e-115
Smp_077090.1	137.18	143.3	148.36	35.26	38.88	36.21	0.923252	0.262176	0.000429124	0.00169962
Smp_077310.2	12.22	12.37	9.06	3.7	2	1.66	1.28351	0.333695	0.000119889	0.000532379
Smp_077580.1	8.61	5.51	4.4	1.28	0.51	0.75	1.94564	0.476323	4.41323e-05	0.000212284
Smp_077720.2	535.67	389.37	411.47	71.28	36.05	27.91	2.40675	0.206365	1.97901e-31	8.44168e-30
Smp_077850.1	38.73	59.34	53.76	9.24	5.83	5.04	1.98467	0.247895	1.184e-15	1.93977e-14
Smp_077860.1	8.5	9.89	6.46	0.25	0.73	0.57	2.8116	0.546099	2.62565e-07	1.80831e-06
Smp_077980.4	45.21	62.54	52.96	9.62	7.32	7.81	1.70904	0.231241	1.46017e-13	2.03144e-12
Smp_078040.1	80.74	90.47	96.01	28.78	22.8	18.38	0.962938	0.190229	4.14909e-07	2.78081e-06
Smp_078230.1	12.85	15.55	13.12	1.65	1.68	1.63	2.02539	0.277245	2.76365e-13	3.72854e-12
Smp_078490.1	2.39	2.29	1.43	0	0	0	6.09932	1.57705	0.00010993	0.000491653
Smp_078690.1	429.23	478.58	461.3	47.79	32.09	31.48	2.65824	0.132859	4.7016e-89	1.1434e-86
Smp_078750.1	317.47	280.04	272.53	117.75	63.01	65.97	0.884034	0.106695	1.17516e-16	2.09382e-15
Smp_078910.1	3.73	5.44	2.14	0	0	0	7.49607	1.42031	1.30776e-07	9.41526e-07
Smp_079640.1	7.6	7.29	6.08	0.58	0.69	0.68	2.34337	0.325714	6.2654e-13	8.19315e-12
Smp_079840.1	15.68	19.05	17.6	7.58	4.76	4.78	0.659444	0.187	0.000421204	0.00167249
Smp_079860.1	87.23	71.83	70.43	32.06	20.52	19.03	0.723932	0.110078	4.81599e-11	5.22807e-10
Smp_079920.1	106.29	90.52	107.44	40.57	30.61	29.19	0.61783	0.16036	0.000116792	0.000519737
Smp_079920.2	106.29	90.52	107.44	40.57	30.61	29.19	0.61783	0.16036	0.000116792	0.000519737
Smp_079970.1	0.78	1.41	1.5	0	0.05	0	4.82603	1.37863	0.000464223	0.00182819
Smp_080210.1	140.11	167.07	99.25	31.82	15.69	14.86	1.79331	0.23912	6.39901e-14	9.14717e-13
Smp_080320.1	16.83	24.91	22.9	3.13	3.17	2.53	1.85985	0.326523	1.227e-08	1.01668e-07
Smp_080420.1	193.9	161.84	140.91	51.46	26.02	23.53	1.38486	0.166461	8.83963e-17	1.581e-15
Smp_080620.1	51.37	41.27	32.03	18.3	6.37	5.35	1.21186	0.319271	0.000147216	0.000641555
Smp_080700.1	56.48	48.7	45.97	25.9	18.16	15.88	0.367645	0.110088	0.000839116	0.00312453
Smp_081190.1	105.14	152.66	118.9	35.48	27.52	29.73	1.02892	0.24053	1.88802e-05	9.70229e-05
Smp_081430.1	137.06	149.04	146.76	22.63	17.9	15.59	1.96736	0.160052	9.9923e-35	5.02999e-33
Smp_081470.1	88.91	58.62	56.79	10.3	8.18	8.44	1.91202	0.231091	1.29669e-16	2.29724e-15
Smp_081900.1	391.13	384.35	219.54	127.13	40.54	56.16	1.27286	0.32592	9.4054e-05	0.000426145
Smp_082240.1	3191.54	4008.18	4240.64	1423.15	991.36	1032.64	0.763171	0.199869	0.00013434	0.000590807
Smp_082250.1	4.9	3.04	2.72	1.03	0.34	0.23	1.93575	0.487994	7.28578e-05	0.000336457
Smp_082250.2	2.93	3.14	2.71	0.08	0.16	0.22	3.0842	0.540991	1.19088e-08	9.88053e-08
Smp_082300.1	3.06	2.85	2.13	0.94	0.49	0.41	1.22329	0.280705	1.31295e-05	6.89076e-05
Smp_082360.1	124.19	68.69	43.75	20.16	7.01	6.08	1.9689	0.411174	1.68049e-06	1.02397e-05
Smp_083040.2	43.65	36.42	36.38	7.75	4.78	5.51	1.71843	0.147674	2.68306e-31	1.12906e-29
Smp_083040.3	81.29	69.55	74.52	22.08	18.67	14.33	1.04883	0.166113	2.71989e-10	2.72076e-09
Smp_083240.1	35.89	34.36	25.8	5.99	4.24	3.87	1.79081	0.282517	2.31602e-10	2.33799e-09
Smp_083730.1	976.77	920.23	730.13	245.11	145.91	142.41	1.35044	0.121212	7.90516e-29	2.99054e-27
Smp_083740.1	198	172.51	162.56	77.61	53.38	46.65	0.622205	0.110046	1.56738e-08	1.27556e-07
Smp_084010.1	30.09	26.38	21.61	9.49	3.14	3.25	1.45196	0.29574	9.12734e-07	5.81158e-06
Smp_084090.1	52.06	48	54.49	4.3	3.14	3.05	2.90205	0.15298	3.00843e-80	6.19076e-78
Smp_084270.1	7.52	4.93	5.14	0.2	0.45	0.31	3.05455	0.462382	3.9453e-11	4.34587e-10
Smp_085010.1	163.69	160.74	127.98	84	36.94	33.64	0.663836	0.207621	0.00138702	0.00492198
Smp_085240.1	117.77	117.52	89.01	45.49	24.81	24.21	0.845877	0.149152	1.41751e-08	1.1632e-07
Smp_085290.1	330.27	596.59	633.29	75.28	81.6	65.61	1.8047	0.350446	2.60892e-07	1.79877e-06
Smp_085530.1	226.18	207.77	196.05	115.11	71.25	60.78	0.410219	0.0962891	2.04171e-05	0.000104234
Smp_085540.1	3749.6	1810.89	1549.66	152.93	53.08	56.38	3.87864	0.36836	6.31942e-26	2.03329e-24
Smp_085540.2	224.93	104.13	79.23	45.33	18.73	15.15	1.4757	0.395944	0.000193735	0.000825642
Smp_085690.1	4.81	4.95	3.06	0	0.12	0.14	4.28795	0.82757	2.20255e-07	1.53384e-06
Smp_085840.1	874.81	502.6	298.95	94.54	16.17	12.26	3.0385	0.611771	6.80937e-07	4.42905e-06
Smp_086190.1	163.96	155.27	136.69	72.15	29.8	31.31	0.887308	0.197046	6.69839e-06	3.69903e-05
Smp_086330.1	1162.63	997.36	829.15	79.23	45.56	42.42	3.22	0.13539	4.98101e-125	2.91482e-122
Smp_086480.1	686.08	374.13	595.73	116.75	61.37	54.6	1.91392	0.253757	4.6162e-14	6.67514e-13
Smp_086530.1	2687.39	2769.64	2650.09	398.85	272.05	227.45	2.2223	0.110192	1.88866e-90	4.9121e-88
Smp_087250.1	304.83	237.39	232.47	44.55	21.96	23.39	2.183	0.154113	1.51022e-45	1.1047e-43
Smp_087560.1	56.46	44.94	37.68	15.51	6.43	6.96	1.37213	0.232218	3.44602e-09	3.0239e-08
Smp_087580.1	117.86	141.91	93.8	50.63	21.74	22.76	0.999124	0.227333	1.10785e-05	5.89365e-05
Smp_087620.1	191.93	226.12	184.84	87.19	55.57	54.67	0.655344	0.13599	1.44228e-06	8.8989e-06
Smp_087690.1	8.26	5.06	3.69	1.59	0.57	0.45	1.86715	0.498379	0.00017936	0.000769461
Smp_087870.1	16.09	7.71	7.88	1.99	0.86	0.72	2.26915	0.400004	1.40465e-08	1.15518e-07
Smp_088090.1	21.39	46.96	21.9	2.12	1.38	1.42	3.23623	0.444743	3.42278e-13	4.57821e-12
Smp_088920.2	4.25	3.13	3.1	0.14	0.24	0.17	3.11894	0.416055	6.55647e-14	9.35796e-13
Smp_088940.1	5.31	3.46	2.17	1.12	0.43	0.31	1.72154	0.475525	0.000294264	0.00120736
Smp_088990.1	14.28	16.79	16.01	6.44	4.64	4.32	0.640127	0.197312	0.00117766	0.00424011
Smp_089200.1	51.13	73.63	102.61	9.41	9.96	9.02	1.99106	0.358693	2.84262e-08	2.25078e-07
Smp_089200.2	22.22	23.41	26.24	1.55	3.31	2.86	2.11043	0.44697	2.33951e-06	1.39167e-05
Smp_089320.1	190.42	125.92	83.32	9.01	3.39	4	3.70968	0.353972	1.06589e-25	3.37729e-24
Smp_089670.1	246.25	239.27	160.43	32.43	18.43	23.4	2.14879	0.207767	4.53365e-25	1.38948e-23
Smp_089700.1	174.19	210.57	196.94	50.14	45.29	40.52	1.09731	0.209646	1.65809e-07	1.17656e-06
Smp_089930.1	31.73	25.66	23.38	5.99	6.29	4.94	1.20225	0.238386	4.5761e-07	3.05715e-06
Smp_089930.2	35.8	39.85	30.87	10.15	8.68	8.67	0.944094	0.205945	4.55708e-06	2.59301e-05
Smp_090080.1	1195.72	1133.52	897.99	267.12	143.4	176.87	1.50209	0.160595	8.49876e-21	2.03774e-19
Smp_090240.1	17.22	14.91	13.15	6.91	2.72	2.35	1.05777	0.25754	4.00458e-05	0.000194274
Smp_091010.1	487.12	625.21	738.43	188.29	157.78	145.44	0.930188	0.249261	0.000190131	0.00081121
Smp_091190.1	76.36	77.41	58.45	20.1	13.05	14.28	1.18431	0.170002	3.25107e-12	3.96351e-11
Smp_091210.1	14.31	12.35	9.29	0.48	0.21	0.26	4.33821	0.417831	2.97296e-25	9.20191e-24
Smp_091650.1	64.66	63.09	65.96	24.76	19.65	16.38	0.694962	0.149097	3.14466e-06	1.83677e-05
Smp_091730.1	253.95	250.06	277.11	95.86	68.67	70.57	0.755209	0.156644	1.427e-06	8.81623e-06
Smp_091820.1	291.88	285.11	274.83	47.1	37.13	38.18	1.80115	0.161865	9.2178e-29	3.46611e-27
Smp_091820.2	30.12	37.66	26.63	3.53	4.13	6.7	1.61975	0.437388	0.00021286	0.000900184
Smp_091840.1	54.35	47.13	44.61	23.03	16.71	15.29	0.43109	0.123613	0.000487731	0.00191192
Smp_092020.1	9.08	6.58	5.45	1.25	1.17	1.01	1.60069	0.31009	2.4428e-07	1.69109e-06
Smp_092020.3	38.45	25.51	22.31	12.04	4.05	3.55	1.29303	0.351808	0.000237492	0.000993137
Smp_092500.1	168.38	142.71	150.54	66.65	49	38.8	0.615581	0.138914	9.3624e-06	5.05246e-05
Smp_092530.1	41.54	48.01	40.91	18.53	13	13.66	0.551223	0.158956	0.000524793	0.00203928
Smp_092530.2	14.66	11.99	13.43	4.37	3.64	3.39	0.814561	0.181382	7.0938e-06	3.89442e-05
Smp_093100.1	18.86	19.62	23.77	5.08	5.4	3.99	1.09436	0.280724	9.68589e-05	0.000437794
Smp_093110.1	9.66	9.34	6.53	2.57	0.43	0.49	2.19687	0.684424	0.00132824	0.00473584
Smp_093210.1	10.44	8.6	8.83	2.71	0.9	0.73	1.87581	0.359528	1.81441e-07	1.27972e-06
Smp_093220.1	133.42	128.8	132.5	42.83	38.92	35.63	0.742442	0.191574	0.000106413	0.000477063
Smp_093710.1	13.8	38.81	28.89	2.29	2.45	2.55	2.452	0.492142	6.28336e-07	4.10769e-06
Smp_093740.1	206.4	173.87	198.74	61.77	39.95	42.21	1.04186	0.133004	4.75299e-15	7.41086e-14
Smp_093920.1	71.44	46.97	44.21	18.58	9.56	7.73	1.26889	0.234225	6.04721e-08	4.55328e-07
Smp_093930.1	26.64	24.23	23.6	2.8	1.56	2.02	2.58302	0.167373	9.86513e-54	9.67196e-52
Smp_093930.2	35.09	29.62	32.67	9.37	5.92	5.16	1.30641	0.120842	3.05684e-27	1.05419e-25
Smp_094190.1	61.37	54.05	50.1	8.47	4.25	4.76	2.31662	0.141937	6.94439e-60	8.28284e-58
Smp_094340.1	135.16	118	116.54	64.53	37.52	35.05	0.493525	0.0919207	7.91619e-08	5.86387e-07
Smp_094470.1	123.9	132.87	127.35	47.78	38.68	33.19	0.698814	0.165426	2.3965e-05	0.000121125
Smp_094480.1	37.58	47.09	55.74	12.02	10.35	9.33	1.16052	0.251122	3.81286e-06	2.20098e-05
Smp_094770.1	4.93	6.24	5.12	1.82	1.23	0.78	1.16324	0.362354	0.00132626	0.00472967
Smp_094820.1	187.16	165.84	142.75	50.79	29.46	28.47	1.24636	0.124507	1.3725e-23	3.84753e-22
Smp_094890.1	16.3	13.67	12.6	6.94	4.61	3.59	0.544172	0.164211	0.000920189	0.00339069
Smp_094930.1	10.22	15.71	6.45	0	0.26	0.34	4.47202	0.774178	7.62854e-09	6.46682e-08
Smp_095190.2	13.9	9.22	9.02	2.26	1.75	1.08	1.69769	0.273201	5.16328e-10	5.00972e-09
Smp_095290.1	3.41	2.63	1.65	0.65	0.15	0.04	2.52668	0.788114	0.00134599	0.00479092
Smp_095360.1	4199.63	3195.84	2968.66	1263.55	816.2	797.54	0.882099	0.137556	1.42988e-10	1.4777e-09
Smp_095360.2	856.56	736.78	820.11	177.37	217.32	181.64	1.02154	0.276358	0.000218633	0.000922932
Smp_095520.1	450.77	451.57	577.62	96.39	58.12	37.64	2.04502	0.241747	2.6881e-17	5.01368e-16
Smp_095580.1	109.47	127.88	136.67	48.74	37.83	31.98	0.689201	0.1897	0.000280033	0.00115124
Smp_095630.1	213.66	193.2	210.4	54.86	53.53	43.28	1.01684	0.205861	7.83412e-07	5.04476e-06
Smp_096000.1	21.14	15.14	12.36	4.02	1.48	0.72	2.1804	0.52074	2.8251e-05	0.000140887
Smp_096390.1	69.67	88.4	57.47	7.89	5.92	6.7	2.38603	0.290258	2.02836e-16	3.52348e-15
Smp_096410.1	11.71	8.82	7.42	0.65	0.57	0.64	2.86788	0.277895	5.72248e-25	1.74526e-23
Smp_096410.2	1.64	2.15	1.88	0.14	0.08	0.1	3.19058	0.412259	9.99995e-15	1.51873e-13
Smp_096480.1	11.3	19.27	18.04	2.78	1.34	1.57	2.18689	0.358919	1.10819e-09	1.03604e-08
Smp_097320.1	114.65	96.43	96.43	41.9	23	22.16	0.891347	0.120017	1.11209e-13	1.55759e-12
Smp_098300.1	17.35	8.46	8.8	3.8	1.39	1.06	1.61805	0.420333	0.000118388	0.000526214
Smp_098550.1	2.4	3.77	3.59	0.52	0.64	0.19	1.8733	0.503847	0.000200819	0.000852729
Smp_098650.1	12.35	9.68	12.96	3.61	2.76	1.78	1.15701	0.295447	8.99794e-05	0.000409069
Smp_099160.1	677.96	586.34	504.12	335.92	165.74	158.6	0.50663	0.156017	0.00116516	0.00419836
Smp_099310.2	63.8	68.05	67.53	14.35	15	10.48	1.31787	0.235333	2.14333e-08	1.7211e-07
Smp_099440.1	16.68	12.89	9.19	3.52	1.05	1.04	1.97136	0.402695	9.81001e-07	6.22298e-06
Smp_099770.1	208.69	338.6	182.24	55.15	21.89	25.02	1.95219	0.310072	3.05562e-10	3.03391e-09
Smp_100350.1	7.32	5.18	4.44	1.13	0.59	0.77	1.79689	0.293273	8.95496e-10	8.44789e-09
Smp_101290.2	110.36	83.48	111.53	0	0.79	0.78	6.38318	1.21515	1.4964e-07	1.0679e-06
Smp_101970.1	365.01	364.88	326.74	30.39	25.67	21.18	2.77692	0.1634	9.00449e-65	1.24902e-62
Smp_102160.1	12.14	8.2	10.52	4.46	1.54	1.39	1.2285	0.35459	0.00053108	0.00206242
Smp_102340.1	42.44	27.39	27.73	5.42	4.62	3.52	1.85178	0.226984	3.40132e-16	5.82737e-15
Smp_102340.2	50.16	53	53.59	21.89	16.55	14.06	0.609474	0.145314	2.73844e-05	0.000137002
Smp_103140.1	47.51	88.42	73.12	5.2	4.12	6.21	2.72829	0.37274	2.48809e-13	3.3689e-12
Smp_103340.2	0.46	0.61	0.56	0	0	0	5.90868	1.61363	0.000250515	0.00104132
Smp_103460.1	373.83	365.69	351.49	187.83	114.87	109.1	0.459869	0.0805573	1.13912e-08	9.47206e-08
Smp_103530.1	93.3	96.87	113.76	18.63	18.75	15.47	1.51354	0.246288	7.97578e-10	7.56608e-09
Smp_103740.1	50.51	44.78	39.25	19.02	10.34	11.33	0.783713	0.154754	4.09998e-07	2.75381e-06
Smp_103920.1	24.81	31.63	27.62	5.81	3.64	4.63	1.59928	0.239707	2.52656e-11	2.83307e-10
Smp_104450.1	11.57	12.92	7.25	0.71	0.12	0.13	4.40081	0.587961	7.16133e-14	1.01825e-12
Smp_104670.1	292.53	219.53	209.97	118.81	63.02	58.24	0.662829	0.15909	3.09468e-05	0.000153147
Smp_104720.2	11.21	8.7	7.66	3.99	1.77	1.19	1.13406	0.325626	0.00049634	0.00194321
Smp_104730.1	77.97	60.39	59.6	15.67	6.15	5.25	2.01649	0.269236	6.90451e-14	9.83223e-13
Smp_104890.1	6.78	3.8	3.72	0.28	0.27	0.21	3.17877	0.5035	2.73074e-10	2.73016e-09
Smp_105020.1	339.56	292.73	309.94	51.41	31.48	25.27	2.19159	0.125736	4.87977e-68	7.13896e-66
Smp_105090.1	4.29	5	3.58	1.07	0.85	0.83	1.22277	0.215718	1.44181e-08	1.18159e-07
Smp_105090.2	46.62	43.93	40.81	16.81	8.89	8.76	1.00576	0.112111	2.93515e-19	6.26724e-18
Smp_105220.1	179.63	246.31	154.45	80.41	46.54	49.71	0.767639	0.217044	0.000405015	0.0016154
Smp_105340.1	4.51	2.01	2.93	0.22	0.24	0.21	2.7512	0.4806	1.03736e-08	8.67215e-08
Smp_105360.1	2.83	2.87	2.44	0.83	0.34	0.5	1.36361	0.311998	1.23911e-05	6.5252e-05
Smp_105410.1	137.16	177.15	225.24	15.78	12.32	8.54	2.935	0.275973	2.04559e-26	6.74398e-25
Smp_105480.1	13.23	14.42	11.03	3.94	1.64	1.44	1.60999	0.326047	7.89674e-07	5.08159e-06
Smp_105730.1	53.2	73.73	32.27	4.68	1.27	0.77	3.83205	0.546704	2.39386e-12	2.95569e-11
Smp_105780.1	11.47	10.49	6.51	0.36	0.15	0.12	4.66807	0.43443	6.23761e-27	2.11604e-25
Smp_105950.1	7.93	8.66	7.12	1.5	1.27	1.02	1.64539	0.248092	3.30774e-11	3.67382e-10
Smp_106010.1	72.38	70.85	67.68	8.87	5.05	2.5	2.81134	0.315745	5.3953e-19	1.1352e-17
Smp_106060.1	25.41	25.01	17.19	10.07	4.75	5.44	0.815461	0.230603	0.000405915	0.00161865
Smp_106110.1	87.15	81.26	53.7	24.6	10.32	8.9	1.46852	0.290081	4.13899e-07	2.77603e-06
Smp_107200.1	33.33	31.74	25.58	10.76	2.42	3.08	1.68524	0.39743	2.23184e-05	0.000113477
Smp_114430.1	14.3	12.53	12.14	1.62	0.71	0.54	2.94437	0.300765	1.24792e-22	3.30999e-21
Smp_114430.2	66.18	83.24	77.42	14.09	10.51	5.4	1.99484	0.289257	5.33209e-12	6.36791e-11
Smp_114660.1	270.82	425.93	238.81	35.74	22.6	22.72	2.57172	0.275518	1.01828e-20	2.43219e-19
Smp_119110.1	10.89	9.36	7.43	2.34	1.29	1.47	1.48599	0.177065	4.76523e-17	8.68876e-16
Smp_120380.2	15.39	11.31	9.7	1.61	1.1	0.92	2.37606	0.333812	1.09528e-12	1.39336e-11
Smp_120380.3	4.53	3.88	3.32	0	0	0	7.59643	1.32096	8.8891e-09	7.49807e-08
Smp_120700.1	1376.88	1778.82	1611.43	327.01	299.82	279.16	1.39107	0.227569	9.7935e-10	9.19724e-09
Smp_121130.1	97.11	110.38	89.27	34.37	22.6	24.4	0.894197	0.163839	4.82174e-08	3.68388e-07
Smp_121140.1	14.51	12.14	12.52	5.98	3.08	2.16	0.922852	0.270758	0.00065344	0.00249161
Smp_121190.1	43.39	41.38	41.21	1.48	0.64	1.31	4.22844	0.294743	1.12577e-46	8.60457e-45
Smp_121190.2	14.63	12.87	11.23	2.67	1.51	0.13	2.36126	0.738346	0.00138367	0.00491197
Smp_121190.4	2.64	1.04	1.21	0	0	0	7.03433	1.48128	2.04616e-06	1.22966e-05
Smp_121320.1	13.72	20.69	14.06	4.86	3.73	3.13	1.06701	0.310663	0.000593405	0.00228175
Smp_121390.1	36.8	30.19	31.58	4.58	2.38	2.05	2.55459	0.239849	1.72827e-26	5.72806e-25
Smp_121580.1	54.56	55.62	43.06	7.56	4.12	3.57	2.41287	0.175383	4.57892e-43	3.09548e-41
Smp_121600.3	16.33	10.58	11.13	1.57	1.6	1.38	2.00779	0.337346	2.65332e-09	2.36038e-08
Smp_121660.1	157.27	133.08	115.42	23.81	13.56	13.79	2.04255	0.146074	1.98152e-44	1.40553e-42
Smp_121780.1	44.52	30.85	25.15	5.64	2.16	2.15	2.46054	0.288872	1.62676e-17	3.08015e-16
Smp_121940.1	66.07	60.82	47.03	11.76	4.79	6.04	2.03695	0.218395	1.09011e-20	2.59054e-19
Smp_121950.1	170.48	192.78	212.4	38	20.97	15.72	2.04886	0.210107	1.81782e-22	4.77426e-21
Smp_122030.1	47.74	37.43	34.82	20.76	9.39	8.59	0.737934	0.208741	0.000407515	0.00162468
Smp_122820.1	9.85	18.77	13.8	1.38	0.26	0.92	3.18094	0.577933	3.71273e-08	2.88843e-07
Smp_122900.1	62.37	54.39	43.31	15.53	8.82	7.92	1.37509	0.158672	4.46622e-18	8.75752e-17
Smp_122900.2	35.01	30.55	35.02	9.29	5.79	5.28	1.3666	0.198789	6.21558e-12	7.37597e-11
Smp_122980.1	8.6	8.44	9.88	1.92	1.49	1.39	1.50326	0.201574	8.81212e-14	1.24634e-12
Smp_123000.1	26.46	41.37	35.67	6.55	5.14	5.64	1.58626	0.262249	1.46048e-09	1.34857e-08
Smp_123020.1	37.9	41	26.66	8.37	3.26	1.92	2.13421	0.3643	4.67381e-09	4.04444e-08
Smp_123020.2	14.08	13.29	6.79	2	0.74	1.86	1.90399	0.437506	1.34953e-05	7.07482e-05
Smp_123030.1	70.58	66.74	62.64	26.97	16.07	17.6	0.764307	0.122369	4.21318e-10	4.13501e-09
Smp_123050.1	7.19	4.84	3.5	0.91	0.57	0.64	1.8862	0.327087	8.08499e-09	6.83828e-08
Smp_123200.1	280.93	441.46	363.59	34.36	20.7	18.28	2.96256	0.312742	2.72269e-21	6.70856e-20
Smp_123230.1	13.61	12.86	12.11	3.28	2.04	1.54	1.56357	0.197502	2.43868e-15	3.88653e-14
Smp_123270.1	3577.34	3732.17	3079.02	640.64	447.18	422.58	1.81138	0.120485	4.3925e-51	4.01238e-49
Smp_123300.1	10.42	5.53	5.32	0.43	0.39	0.25	3.29587	0.466948	1.68517e-12	2.10798e-11
Smp_123360.1	11.24	10.64	9.97	0.11	0.14	0.12	5.34084	0.290861	2.63981e-75	4.75319e-73
Smp_123370.1	6.75	3.19	3.71	0.28	0.07	0.1	4.16191	0.518972	1.06161e-15	1.74844e-14
Smp_123440.1	206.91	199.31	175.75	72.98	47.35	43.04	0.877824	0.0924817	2.26916e-21	5.62068e-20
Smp_123640.1	27.1	18.26	19.8	8.12	6.55	5.63	0.688377	0.207142	0.000889868	0.00329322
Smp_123710.2	10.65	13.56	13.35	5.12	3.45	3.58	0.662649	0.198196	0.000827597	0.00308655
Smp_123820.1	2.09	1.08	1.43	0.39	0.09	0.12	2.17443	0.600484	0.000293317	0.00120374
Smp_123830.1	385.03	307.16	348.76	70.27	34.01	29.81	2.0587	0.177813	5.33656e-31	2.22072e-29
Smp_123860.1	23.12	12.9	15.35	3.44	2.12	1.39	1.96466	0.297538	4.02717e-11	4.43083e-10
Smp_124000.1	561.86	603.81	431.46	84.96	41.51	37.31	2.38353	0.198219	2.63478e-33	1.20633e-31
Smp_124000.2	730.8	714.97	542.99	82.34	56.85	40.72	2.51942	0.17985	1.38402e-44	9.85444e-43
Smp_124050.1	141.45	136.93	140.91	3.24	1.18	0	5.85197	1.52471	0.000123991	0.000548903
Smp_124050.2	120.42	157.05	158.13	0	0.39	1.45	6.62674	1.43476	3.8611e-06	2.22471e-05
Smp_124050.3	19.68	20.41	21.08	0	0	0	10.752	1.20309	3.99738e-19	8.43566e-18
Smp_124130.1	7.11	6.94	7.3	2.42	1.62	1.17	1.10157	0.274914	6.15027e-05	0.000287853
Smp_124240.1	259.36	231.49	254.51	52.07	31.24	30.56	1.7663	0.110724	2.74635e-57	2.90554e-55
Smp_124290.1	178.15	140.79	142.79	49.1	30.08	31.7	1.09675	0.15601	2.06597e-12	2.56718e-11
Smp_124350.3	0.79	0.86	1.5	0	0.02	0.08	3.60481	0.978144	0.000228387	0.000959779
Smp_124450.1	51.72	51.77	50.4	9.96	7	7.91	1.6418	0.162084	4.094e-24	1.18492e-22
Smp_124470.1	1.06	0.84	0.71	0.04	0	0.02	4.79389	1.23719	0.00010671	0.000478281
Smp_124520.1	118.07	95.12	71.19	21.77	10.75	10.9	1.78565	0.203743	1.88047e-18	3.81101e-17
Smp_124660.1	25.8	24.39	22.19	5.48	3.04	2.48	1.80427	0.151767	1.3593e-32	6.07501e-31
Smp_125020.1	38.58	44.38	46.95	6.76	5.86	7.99	1.61404	0.344983	2.88843e-06	1.69983e-05
Smp_125130.1	12.03	9.57	9.16	2.98	2.45	1.78	1.1058	0.239335	3.83206e-06	2.20933e-05
Smp_125160.1	16.34	12.91	12.45	5.98	3.56	2.83	0.822414	0.159272	2.42263e-07	1.67898e-06
Smp_125200.2	7.14	6.48	6.5	0	0.41	0.28	3.61787	0.821809	1.07097e-05	5.71206e-05
Smp_125210.1	13.16	16.9	14.91	2.38	1.96	2.44	1.70854	0.305923	2.33889e-08	1.87011e-07
Smp_125300.2	15.22	10.91	11.19	2.73	2.22	2.43	1.31569	0.247257	1.03124e-07	7.51109e-07
Smp_125320.1	1314.06	1968.62	1439.22	124.21	100.83	75.73	3.00164	0.244187	9.95175e-35	5.02309e-33
Smp_125440.1	5.22	3.61	3.16	1.08	0.44	0.46	1.70964	0.310359	3.61765e-08	2.82032e-07
Smp_125450.1	0.85	0.55	0.64	0	0.03	0.02	3.93325	0.920612	1.93351e-05	9.91426e-05
Smp_125480.1	157.67	83.15	82.86	15.64	6.34	6.39	2.6169	0.305884	1.17661e-17	2.25751e-16
Smp_125490.1	4.96	3.62	3.05	0.91	0.27	0.22	2.26894	0.442506	2.93642e-07	2.0083e-06
Smp_125510.1	4.99	2.96	2.9	1.44	0.61	0.48	1.23539	0.349041	0.000401057	0.00160064
Smp_125630.1	19.37	14.8	14.65	4.12	3.26	2.86	1.25969	0.176306	9.00625e-13	1.15832e-11
Smp_125640.1	221.66	264.4	217.05	97.75	71.57	69.32	0.581357	0.163279	0.00037012	0.00148667
Smp_125650.1	52.23	40.51	37.18	18.41	10.5	9.59	0.818036	0.152654	8.37898e-08	6.18954e-07
Smp_125730.3	299.51	222.75	207.54	34.25	21.08	16.06	2.418	0.178074	5.35978e-42	3.46094e-40
Smp_125810.1	65.11	93.31	72.65	12.08	5.12	5.03	2.5027	0.254951	9.57053e-23	2.56025e-21
Smp_125810.3	13.04	9.63	3.85	1.05	0.21	0.69	2.85639	0.658787	1.45204e-05	7.58041e-05
Smp_125930.1	3.39	2.17	2.55	0.24	0.26	0.17	2.56471	0.46668	3.89245e-08	3.01447e-07
Smp_125940.1	8.6	5.84	3.83	0.32	0.32	0.42	3.01339	0.549785	4.22857e-08	3.25727e-07
Smp_125940.2	12.58	9.6	10.84	0.76	0.39	0.35	3.55355	0.219872	9.36124e-59	1.06242e-56
Smp_125940.3	1.32	1.09	0.98	0	0	0	8.23821	1.27213	9.42475e-11	9.89282e-10
Smp_125980.1	10.54	8.04	7.79	4.03	1.46	1.67	1.01689	0.304259	0.000831187	0.00309809
Smp_126050.1	11.16	7.74	7.4	1.34	1.08	1.09	1.89303	0.251288	4.94609e-14	7.14114e-13
Smp_126140.1	11.13	11.75	9.44	1.64	1.05	1.09	2.13033	0.176357	1.35364e-33	6.38495e-32
Smp_126170.1	54.44	37.4	40.36	7.37	6.46	6.88	1.64749	0.241166	8.4108e-12	9.86846e-11
Smp_126220.1	9.23	10.52	9.88	1.11	0.82	1.24	2.18882	0.469259	3.09504e-06	1.80892e-05
Smp_126240.1	24.72	45.87	45.28	4.43	2.35	2.52	2.72395	0.300333	1.19266e-19	2.61826e-18
Smp_126260.1	25.94	29.3	30.29	5.74	4.44	4.09	1.60441	0.182672	1.59115e-18	3.24221e-17
Smp_126310.1	15.16	14.82	15.92	6.28	3.13	2.68	1.03379	0.204768	4.45066e-07	2.97547e-06
Smp_126360.1	32.93	19.78	14.67	1.55	0.44	0.39	4.02626	0.441745	7.90796e-20	1.76081e-18
Smp_126370.1	55.42	79.91	70.62	0	2.99	4.06	3.62792	0.941984	0.000117465	0.000522357
Smp_126420.1	31.73	17.96	19.17	2.52	1.13	1.05	2.97839	0.305421	1.81296e-22	4.76817e-21
Smp_126450.1	26.6	23.76	20.63	9.13	4.11	4.06	1.13952	0.189079	1.67368e-09	1.53785e-08
Smp_126480.1	406.04	274.84	279.72	52.91	23.97	18.75	2.44544	0.247628	5.31865e-23	1.44135e-21
Smp_126530.1	7.48	3.51	3.77	0.6	0.29	0.18	2.89869	0.459041	2.70746e-10	2.71122e-09
Smp_126540.1	59.01	71.38	73.98	6.26	3.82	3.97	2.91653	0.179733	3.248e-59	3.80137e-57
Smp_126620.1	19.25	16.02	14.51	5.15	2.27	1.47	1.6321	0.306016	9.64111e-08	7.06612e-07
Smp_126730.1	5.39	4.88	4.45	1.31	0.91	0.88	1.26834	0.222521	1.19909e-08	9.94426e-08
Smp_126760.1	3.71	5.99	4.74	0.82	1.14	0.5	1.54038	0.41806	0.000229071	0.00096222
Smp_126970.1	6.35	4.89	4.67	0.86	0.67	0.45	2.03653	0.258752	3.52998e-15	5.57356e-14
Smp_126990.1	39.36	29.07	26.81	9.23	4.22	3.36	1.61975	0.24641	4.91871e-11	5.32723e-10
Smp_127030.1	5.99	7.94	7.84	2.56	1.55	1.28	1.09269	0.289503	0.00016042	0.000694892
Smp_127190.1	14.91	17.29	11.25	2.17	1.54	1.2	2.18528	0.237993	4.22745e-20	9.66584e-19
Smp_127240.1	5.36	10.89	4.9	0.85	0.28	0.35	3.00008	0.56119	8.99574e-08	6.62945e-07
Smp_127310.1	13.73	9.06	9.26	4.1	1.9	1.58	1.19195	0.269573	9.79708e-06	5.26428e-05
Smp_127380.2	10.07	9.24	8.77	0.6	1.77	1.36	1.76889	0.52514	0.000756007	0.00284505
Smp_127440.1	28.78	14.54	12.21	5.36	0.92	1	2.17196	0.561965	0.000111117	0.000496371
Smp_127440.2	50.55	56.19	59.53	10.49	9.08	7.36	1.63908	0.203491	7.95979e-16	1.32493e-14
Smp_127440.3	18.07	19.62	19.11	9.76	5.71	5.02	0.545106	0.138189	7.9917e-05	0.000366167
Smp_127450.1	81.13	43.23	38.76	10.86	4.3	3.6	2.24363	0.338889	3.57854e-11	3.96051e-10
Smp_127460.1	15.43	15.99	15.14	5.59	3.99	3.72	0.833445	0.172895	1.43173e-06	8.84252e-06
Smp_127650.1	318.8	490.86	395.78	84.09	73.77	66.86	1.42989	0.250414	1.12922e-08	9.39814e-08
Smp_127660.2	65.62	48.84	40.49	22.31	10.44	11.65	0.880313	0.237579	0.000211103	0.000892957
Smp_127710.1	30.05	22.83	18.12	9.25	5.62	6.65	0.742975	0.231004	0.00129863	0.00464265
Smp_127740.2	2.8	2.82	2.42	1.29	0.73	0.69	0.638135	0.171586	0.000199981	0.000849362
Smp_127820.1	31.35	28.42	31.85	2.97	3.69	4.21	2.00122	0.334912	2.29581e-09	2.06193e-08
Smp_127860.1	10.44	4.46	5.77	1.2	0.3	0.29	2.73674	0.528998	2.29831e-07	1.59815e-06
Smp_127920.1	17.23	16.83	14.3	7.94	4.19	3.56	0.71364	0.157306	5.71563e-06	3.19305e-05
Smp_127930.1	42.91	37.08	25.26	14.13	7.02	6.29	1.02994	0.265556	0.000105139	0.00047169
Smp_127940.1	69.05	61.51	55.13	19.31	14.28	11.8	1.0617	0.12483	1.81376e-17	3.4273e-16
Smp_128010.1	22.68	13.36	25.38	1.62	0.91	0.49	3.47739	0.458858	3.49935e-14	5.09952e-13
Smp_128170.1	87.66	91.21	79.32	31.05	22.67	21.55	0.799415	0.13366	2.21844e-09	1.99916e-08
Smp_128220.1	44.12	44.24	36.08	6.37	5.16	3.61	2.06387	0.196228	7.15892e-26	2.28768e-24
Smp_128230.1	70.61	70.28	59.39	27.72	15.9	16.07	0.803902	0.111996	7.07593e-13	9.22729e-12
Smp_128440.1	18.44	18.8	17.46	6.98	4.39	4.11	0.870645	0.147818	3.86197e-09	3.37153e-08
Smp_128510.1	5.7	10.26	4.98	0.16	0.12	0.2	4.36948	0.841529	2.07699e-07	1.45288e-06
Smp_128520.1	13.43	13.66	11.27	3.57	2.68	2.36	1.17443	0.177326	3.51951e-11	3.89748e-10
Smp_128610.1	1149.39	855.26	802.53	386.71	240.06	238.63	0.735769	0.145987	4.6561e-07	3.10285e-06
Smp_128650.1	141.33	134.05	127.74	42.66	32	32.29	0.924827	0.143049	1.01216e-10	1.06005e-09
Smp_128660.1	10.58	13.35	12.26	4.45	2.74	2.53	0.958099	0.169696	1.64246e-08	1.33204e-07
Smp_128680.2	23.4	25.8	21.18	4.66	4.97	4.65	1.26335	0.26292	1.54695e-06	9.49775e-06
Smp_128710.1	2.66	3.7	2.26	0.53	0.4	0.15	2.08508	0.557323	0.00018311	0.000783931
Smp_128760.1	32.18	20.14	21.8	3.29	1.69	0.84	2.7996	0.356256	3.89101e-15	6.11267e-14
Smp_128920.1	6	5.12	4.1	2.37	1.07	1.08	0.853599	0.223084	0.000130054	0.000574248
Smp_129000.1	10.51	8.77	9.36	1.9	1.34	1.35	1.65642	0.272036	1.13633e-09	1.06129e-08
Smp_129010.1	15.51	12.45	13.25	5.13	1.9	1.82	1.37438	0.298517	4.14386e-06	2.37593e-05
Smp_129050.1	56.36	50.16	51.6	13.12	11.8	8.72	1.24215	0.182885	1.10616e-11	1.28181e-10
Smp_129050.2	33.29	37.27	27.58	13.96	5.84	8.49	0.868631	0.232168	0.000183008	0.000783849
Smp_129060.1	26.76	23.59	22.01	3.81	2.83	2.43	2.01572	0.152701	8.72589e-40	5.3399e-38
Smp_129130.1	13.25	9	6.16	3.57	1.65	1.62	1.13894	0.323797	0.000435743	0.00172364
Smp_129240.1	44.29	52.72	49.14	12.57	7.61	9.55	1.32871	0.202017	4.79395e-11	5.20716e-10
Smp_129260.1	81.28	82.65	67.46	35.85	22.73	19.96	0.611116	0.11712	1.81014e-07	1.27719e-06
Smp_129360.1	29.97	56.76	49.79	9.86	9.05	8.94	1.29177	0.326276	7.52227e-05	0.000346439
Smp_129430.1	25.06	21.15	17.17	4.66	2.61	2.6	1.74169	0.163244	1.41768e-26	4.74061e-25
Smp_129640.2	3.88	3.4	3.39	1.08	0.84	0.53	1.16633	0.242863	1.56759e-06	9.61191e-06
Smp_129670.2	4.64	4.23	3.37	1.46	0.8	0.64	1.16647	0.224577	2.05745e-07	1.44029e-06
Smp_129670.3	20.93	14.02	17.28	6.26	4.89	3.6	0.853318	0.206944	3.73278e-05	0.000182269
Smp_129770.1	64.51	51.29	57.88	9.34	6.56	9.87	1.73223	0.263989	5.31801e-11	5.72328e-10
Smp_129810.1	3.75	1.84	1.83	0.48	0.04	0.14	2.77976	0.748898	0.000205786	0.00087224
Smp_129830.1	7.48	7.94	6.85	1.98	1.06	0.91	1.58611	0.19606	5.97036e-16	1.0009e-14
Smp_129840.1	7.56	6.78	5.98	1.79	1.87	1.23	1.03958	0.258137	5.64325e-05	0.00026637
Smp_130020.2	6.71	5.45	4.63	2.43	1.05	0.73	1.14242	0.344666	0.000917863	0.00338344
Smp_130020.3	0.53	0.65	0.42	0	0	0	5.98591	1.59671	0.000177609	0.000762473
Smp_130030.1	64.19	60.28	55.94	32.22	21.09	19.06	0.36218	0.0874065	3.41859e-05	0.000167758
Smp_130080.1	29.9	25.26	24.5	9.15	5.27	3.45	1.25628	0.248656	4.36579e-07	2.92082e-06
Smp_130160.1	29.68	13.91	14.52	7.23	2.46	2.32	1.41648	0.385266	0.000236352	0.000989035
Smp_130230.1	137.31	138.85	130.84	69.26	46.48	45.15	0.37504	0.0997222	0.000169337	0.000729469
Smp_130250.1	31.16	28.99	24.82	7.19	3.97	3.42	1.62336	0.153287	3.3058e-26	1.08035e-24
Smp_130260.1	124.98	76.25	75.11	21.63	8.91	8.42	1.93947	0.270712	7.8158e-13	1.01497e-11
Smp_130280.1	8.99	23.42	20.62	1.74	1.39	1.22	2.64295	0.397961	3.11095e-11	3.46966e-10
Smp_130280.2	72.53	41.98	42.47	5.48	3.98	3.14	2.66496	0.243129	5.87733e-28	2.08051e-26
Smp_130280.3	0.08	0.39	0.22	0	0	0	6.89687	1.64655	2.80569e-05	0.000140067
Smp_130300.1	62.71	61.03	62.35	28.84	21.42	19.36	0.444643	0.125947	0.000414945	0.00165079
Smp_130440.1	51.83	40.74	42.85	18.47	13.93	11.18	0.664128	0.145906	5.32056e-06	2.99018e-05
Smp_130520.1	48.68	41.29	44.34	14.33	13.13	7.36	0.975859	0.238453	4.26824e-05	0.000205838
Smp_130540.1	18.84	15.25	16.45	7.32	4.08	3.51	0.84202	0.152132	3.11605e-08	2.45585e-07
Smp_130620.1	25.66	30.66	23.51	3.28	2.73	2.1	2.31433	0.218597	3.41589e-26	1.11439e-24
Smp_130810.1	1.43	1.18	1.08	0.4	0.18	0.17	1.42764	0.268198	1.02024e-07	7.43678e-07
Smp_130950.1	96.57	92.65	93.97	19.33	15.03	15.39	1.51432	0.160235	3.36754e-21	8.22171e-20
Smp_131020.1	46.52	47.74	48.41	9.79	6.68	5.67	1.73423	0.142785	6.04117e-34	2.90069e-32
Smp_131080.1	90.28	41.83	39.29	15.39	5.18	3.59	1.99871	0.467551	1.91261e-05	9.82053e-05
Smp_131290.1	3.39	2.13	1.71	0.3	0.16	0.3	2.24078	0.496661	6.43112e-06	3.56721e-05
Smp_131350.1	5.82	3.43	2.91	1.36	0.51	0.36	1.61291	0.446528	0.000303726	0.00124237
Smp_131390.1	16.42	15.92	15.53	6.94	4.62	4.41	0.621354	0.108158	9.19996e-09	7.73937e-08
Smp_131470.1	16.31	16.13	13.29	5.77	3.56	4.08	0.801359	0.227163	0.000419218	0.00166531
Smp_131600.1	5.23	3.94	2.96	0.94	0.56	0.45	1.70153	0.301296	1.62921e-08	1.32243e-07
Smp_131620.1	4.27	2.78	2.28	1.06	0.51	0.33	1.42319	0.393858	0.000302148	0.00123646
Smp_131810.1	32.72	36.61	26.83	10.18	7.2	5.68	1.10168	0.190679	7.57467e-09	6.42406e-08
Smp_131840.1	223.08	244.82	151.85	23.62	9.89	9.99	2.94559	0.254024	4.33249e-31	1.80691e-29
Smp_131890.1	138.85	130.06	97.29	18.14	12.14	11.61	2.1577	0.153883	1.14854e-44	8.20903e-43
Smp_131940.1	18.12	15.5	16.75	4.01	3.72	3.59	1.1358	0.213242	1.00216e-07	7.3249e-07
Smp_131990.2	72.09	83.11	63.11	7.24	5.9	5.54	2.54772	0.191464	2.12202e-40	1.32456e-38
Smp_132210.1	112.7	171.18	154.7	34.56	20.66	26.5	1.46118	0.257845	1.45403e-08	1.18952e-07
Smp_132240.1	16.02	26.98	21.91	3.47	1.03	2.65	2.25571	0.427007	1.27352e-07	9.18997e-07
Smp_132270.1	47.5	32.77	30.21	5.53	3.79	4.76	1.96421	0.242276	5.17441e-16	8.72937e-15
Smp_132280.1	27.45	34.97	27.48	4.28	4.62	3.85	1.78592	0.287266	5.06943e-10	4.92888e-09
Smp_132300.1	16.65	12.44	11.08	3.04	2.31	1.64	1.55203	0.252165	7.51537e-10	7.16927e-09
Smp_132320.1	36.02	25.04	22.2	7.09	4.45	3.97	1.46714	0.194863	5.11032e-14	7.36688e-13
Smp_132390.1	25.28	22.72	18.62	7.06	2.53	2.51	1.6119	0.290604	2.91075e-08	2.30083e-07
Smp_132540.1	4.9	4.58	4.33	0.61	0.24	0.33	2.65773	0.26264	4.53783e-24	1.30933e-22
Smp_132610.1	20.02	14.58	16.95	3.31	1.78	1.59	2.02885	0.186343	1.31943e-27	4.63557e-26
Smp_132610.2	5.94	6.73	7.05	0.71	0.57	0.99	2.06175	0.377816	4.84188e-08	3.69776e-07
Smp_132670.1	6213.75	3842.4	3487.05	378.14	212.78	195.17	3.16285	0.220217	8.90691e-47	6.92078e-45
Smp_132700.1	3.73	4.22	3.7	0.94	0.39	0.22	2.09147	0.380677	3.92732e-08	3.03897e-07
Smp_132700.2	19.48	15.85	17.44	1.7	0.88	0.66	3.13927	0.205343	9.20001e-53	8.83484e-51
Smp_132740.1	47.96	50.43	44.63	8.06	4.32	4.73	2.13028	0.15319	5.81425e-44	4.07781e-42
Smp_132830.1	9.07	5.57	3.99	1.04	0.72	0.33	2.22729	0.530944	2.72921e-05	0.000136614
Smp_132850.1	29.9	36.38	34.08	11.19	7.67	6.91	1.00627	0.167892	2.05295e-09	1.85987e-08
Smp_132850.2	29.9	36.38	34.08	11.19	7.67	6.91	1.00627	0.167892	2.05295e-09	1.85987e-08
Smp_132850.3	13.21	18.27	13.65	1.17	0.48	0.73	3.32863	0.296024	2.46607e-29	9.62075e-28
Smp_132900.1	56.75	39.64	40.42	22.24	10.31	10.66	0.750709	0.201079	0.000188913	0.000806561
Smp_132930.1	5.75	4.54	3.82	1.01	0.51	0.51	1.87335	0.237152	2.80357e-15	4.4529e-14
Smp_132940.1	111.27	104.08	98.36	59.56	32.29	28.73	0.461254	0.125452	0.000236232	0.000988751
Smp_133020.1	61.82	63.96	65.56	31.57	17.72	15.87	0.63367	0.143082	9.47889e-06	5.10944e-05
Smp_133250.1	24.94	16.56	16.15	5.36	3.12	3.12	1.35909	0.201142	1.41013e-11	1.61604e-10
Smp_133260.1	9.87	11.8	9.16	1.19	0.63	0.86	2.57786	0.454449	1.40742e-08	1.15644e-07
Smp_133310.1	83	80.97	55.64	27.57	12.86	13.75	1.10339	0.21125	1.75909e-07	1.24258e-06
Smp_133340.1	117.91	95.62	102.03	22.5	21.96	19.22	1.2847	0.226727	1.45915e-08	1.19319e-07
Smp_133420.1	18.38	15.7	13.84	5.05	3.79	3.58	0.958239	0.156077	8.27756e-10	7.83252e-09
Smp_133490.1	13.13	10.59	9.01	2	0.76	0.98	2.23316	0.272412	2.44977e-16	4.23587e-15
Smp_133530.1	46.84	41.37	31.13	16.08	7.26	5.55	1.17035	0.263693	9.06749e-06	4.90178e-05
Smp_133530.2	4.32	3.98	2.4	0	0	0	8.31677	1.30036	1.59784e-10	1.64492e-09
Smp_133580.1	8.48	6.9	6.76	2.05	0.85	0.79	1.71662	0.243441	1.77061e-12	2.21339e-11
Smp_133600.1	148.43	152.18	148.77	75.38	47.16	42.26	0.504753	0.103993	1.21153e-06	7.55731e-06
Smp_133690.1	36.16	33.96	34.11	6.8	6.3	5.31	1.49396	0.189181	2.85648e-15	4.52926e-14
Smp_133740.1	21.83	19.13	18.28	9.36	6.03	5.63	0.537508	0.102749	1.68341e-07	1.19317e-06
Smp_133830.1	27.32	26.17	23.2	2.11	1.19	1.12	3.18917	0.146725	9.43761e-105	3.27275e-102
Smp_134140.1	40.26	36.96	34.55	3.82	3.96	3.18	2.32597	0.219427	2.97375e-26	9.73539e-25
Smp_134140.3	2.99	0.68	0.63	0	0	0	7.21604	1.63449	1.01077e-05	5.4172e-05
Smp_134230.1	47.62	54.54	50.46	22.25	14.17	12.36	0.70318	0.152899	4.24554e-06	2.43051e-05
Smp_134260.1	5.51	4.06	3.84	0.74	0.22	0.19	2.76602	0.462342	2.19571e-09	1.98058e-08
Smp_134290.1	29.33	25.58	25.5	10.07	6.98	5.56	0.87534	0.140974	5.32476e-10	5.15571e-09
Smp_134300.1	36.96	28.78	28.2	8.88	5.92	6.62	1.14804	0.170218	1.53549e-11	1.75327e-10
Smp_134360.1	21.44	12.4	12.07	4.6	2.19	1.4	1.60964	0.34498	3.07285e-06	1.79876e-05
Smp_134410.1	49.9	66.48	66.73	10.19	8.38	7.09	1.85834	0.225225	1.57012e-16	2.76336e-15
Smp_134410.2	41.95	21.86	24.39	5.89	2.07	2.24	2.2444	0.355436	2.71056e-10	2.71288e-09
Smp_134450.1	7.01	7.95	6.76	1.1	0.35	0.52	2.61057	0.324693	8.975e-16	1.48863e-14
Smp_134470.1	39.62	26.08	25.62	10.19	7.06	5.59	1.03619	0.210455	8.49764e-07	5.44209e-06
Smp_134540.1	7.77	5.48	5.42	1.99	0.93	0.58	1.55929	0.369982	2.50326e-05	0.000126249
Smp_134550.1	45.42	41.01	31.62	2.91	0.98	0.71	3.8862	0.346406	3.30418e-29	1.27839e-27
Smp_134660.1	20.12	19.03	16.54	5.11	3.73	3.46	1.19375	0.189237	2.8229e-10	2.81329e-09
Smp_134670.3	79.96	102.89	89.91	23.84	15.39	15.36	1.36578	0.171505	1.67214e-15	2.71104e-14
Smp_134720.1	47.09	54.43	39.69	20.77	9.81	10.89	0.852131	0.194939	1.23526e-05	6.51041e-05
Smp_134800.1	11.01	8.63	8.03	1.69	0.93	0.56	2.23388	0.270501	1.47744e-16	2.61252e-15
Smp_134870.1	154.13	401.11	308.8	10.75	11.54	21.16	3.23693	0.508876	2.00531e-10	2.03531e-09
Smp_134880.1	87.64	91.68	92.43	31.52	20.29	18.24	1.00827	0.131131	1.48285e-14	2.21965e-13
Smp_134910.1	15.48	9.14	8.22	4.12	2.32	2.17	0.985381	0.263198	0.000181206	0.000776846
Smp_134960.1	14.43	11.9	13.34	1.13	1.39	0.83	2.51572	0.343088	2.25784e-13	3.07636e-12
Smp_135010.1	20.54	18.58	18.38	5	2.65	1.75	1.73109	0.249786	4.19972e-12	5.04776e-11
Smp_135040.2	8.38	5.83	4.03	1.8	0.68	0.44	1.81012	0.427214	2.26502e-05	0.000115008
Smp_135080.1	146.9	109.23	101.25	57.92	36.31	32.2	0.546205	0.149843	0.000267209	0.00110502
Smp_135130.1	7.05	8.21	6.19	2.29	1.39	1.44	1.11187	0.289924	0.00012555	0.000555147
Smp_135140.1	15.6	12.53	11.9	1.74	0.94	0.64	2.70049	0.224219	2.08534e-33	9.61826e-32
Smp_135160.1	81.14	77.36	58.6	10.02	4.6	4.9	2.56678	0.19203	9.47656e-41	5.95497e-39
Smp_135170.1	7	7.36	7.45	2.12	1.43	1.31	1.19502	0.248524	1.52097e-06	9.34742e-06
Smp_135210.1	15.49	17.52	18.33	1.37	1.14	1.02	2.87164	0.203815	4.40972e-45	3.18828e-43
Smp_135230.1	23.17	40.1	42.37	0	0.02	0.02	10.0729	1.09029	2.4937e-20	5.80808e-19
Smp_135350.1	7.59	6.89	4.74	1.9	0.87	0.62	1.64141	0.352843	3.28794e-06	1.91449e-05
Smp_135460.2	37.68	40.16	33.03	5.12	3.62	4.14	2.11389	0.175957	3.01226e-33	1.3758e-31
Smp_135480.1	3.72	3.59	3.55	0.77	0.46	0.59	1.60237	0.304834	1.46792e-07	1.04877e-06
Smp_135490.1	25	30.74	25.36	6.99	4.12	3.69	1.52274	0.192148	2.28478e-15	3.6537e-14
Smp_135490.2	3.89	5.42	4.91	1.16	0.45	0.67	1.75064	0.341451	2.94284e-07	2.01196e-06
Smp_135540.2	4.71	4.87	2.66	1.44	0.61	0.68	1.26121	0.339301	0.000201529	0.00085512
Smp_135550.1	8.21	5.01	5.46	0.77	0.72	0.82	1.95667	0.422489	3.63391e-06	2.10286e-05
Smp_135560.1	1081.83	1018.95	1153.15	200.05	103.57	93.01	2.12871	0.155226	8.41885e-43	5.61037e-41
Smp_135790.2	51.45	49.64	49.24	14.58	9.73	7.55	1.29598	0.13304	2.01042e-22	5.26533e-21
Smp_135790.3	44	33.55	33.7	10.39	7.6	5.77	1.26415	0.166254	2.87705e-14	4.22223e-13
Smp_135980.1	61.17	84.56	51.74	7.72	4.39	3.65	2.72883	0.262295	2.3856e-25	7.39615e-24
Smp_135990.1	8.57	5.73	4.57	1.88	0.71	0.54	1.763	0.469465	0.000173111	0.000744355
Smp_136030.1	2.77	2.4	1.98	0.62	0.39	0.34	1.45451	0.227359	1.58027e-10	1.62863e-09
Smp_136050.1	15.82	8.01	6.01	0.23	0.3	0.1	4.51623	0.717014	3.00203e-10	2.98229e-09
Smp_136070.1	19.88	14.51	15.47	2.67	1.67	1.12	2.26922	0.222472	1.98218e-24	5.81791e-23
Smp_136110.1	2.63	3.97	3.42	0.35	0.59	0.41	1.79413	0.526565	0.000656266	0.00250122
Smp_136130.1	3.61	2.11	2.31	0.92	0.26	0.31	1.62202	0.462027	0.000446982	0.00176512
Smp_136190.1	100.18	121.32	94.49	12.11	4.97	3.73	3.07841	0.278738	2.3412e-28	8.59633e-27
Smp_136210.1	18.55	19.69	17.88	4.34	3.41	2.7	1.4466	0.180599	1.14673e-15	1.882e-14
Smp_136400.1	87.5	75.83	67.06	36.81	23.23	21.79	0.53753	0.114775	2.82225e-06	1.66403e-05
Smp_136460.1	7.59	6.08	6.05	0.26	1.17	0.6	2.11575	0.607519	0.000496564	0.00194329
Smp_136470.1	31.39	22.49	18.64	8.16	2.09	2.29	1.71677	0.386184	8.76981e-06	4.75336e-05
Smp_136480.1	23.79	12.35	11.06	2.78	0.86	0.85	2.55698	0.425383	1.84379e-09	1.68261e-08
Smp_136530.1	19.68	15.98	13.12	7.84	4.03	3.2	0.789291	0.226409	0.000490066	0.00192027
Smp_136580.1	23.01	26.88	17.17	2.69	1.21	2.38	2.4357	0.331013	1.86251e-13	2.55511e-12
Smp_136660.1	139.12	162.39	113.17	11.84	5.99	7.25	3.10882	0.196516	2.27651e-56	2.38156e-54
Smp_136690.1	26	65.47	51.24	1.22	0.82	1.36	4.38603	0.440345	2.27041e-23	6.32107e-22
Smp_136710.1	141.1	72.58	80.54	21.37	16.41	17.89	1.38716	0.28017	7.37759e-07	4.77376e-06
Smp_136710.2	128.76	63.86	64.38	13.62	12.6	8.95	1.85888	0.312522	2.7144e-09	2.409e-08
Smp_136760.1	118.72	81.16	50.44	31.39	10.43	10.05	1.42138	0.420998	0.000734875	0.00277333
Smp_136850.1	14.04	16.68	10.96	4.16	2.33	3.38	1.09964	0.332092	0.000928801	0.00341637
Smp_136930.1	127.82	82.97	65.9	20.11	7.25	6.75	2.15659	0.327973	4.84847e-11	5.25723e-10
Smp_137020.1	142.18	215.68	178.24	66.03	46.23	47.13	0.782218	0.224931	0.000505953	0.00197673
Smp_137180.1	4.19	3	3.03	0.88	0.35	0.24	1.96739	0.447295	1.09039e-05	5.80733e-05
Smp_137300.1	0.89	0.72	0.82	0.05	0.05	0.02	3.37034	0.927419	0.000278944	0.00114707
Smp_137410.1	11.79	11.29	12.73	2.73	1.82	1.4	1.65022	0.18931	2.85543e-18	5.68839e-17
Smp_137410.2	1.01	2.08	1.75	0.06	0.18	0.2	2.32433	0.677886	0.00060628	0.002326
Smp_137530.1	45.64	30.2	33.09	16.94	8.08	7.2	0.8544	0.219953	0.000102559	0.000460887
Smp_137580.1	126.68	121.06	112.81	26.82	17.78	15.31	1.63664	0.0911428	4.24123e-72	6.84667e-70
Smp_137590.1	129.98	105.25	98.79	32.13	16.68	16.23	1.43832	0.151579	2.3354e-21	5.76949e-20
Smp_137600.1	386.78	362.52	303.78	176.29	87.33	75.44	0.73378	0.177938	3.727e-05	0.000182034
Smp_137610.1	18.69	15.46	19.68	3.3	2.22	2.43	1.78386	0.204371	2.57949e-18	5.17169e-17
Smp_137710.1	70.15	66.57	62.92	34.39	15.95	15.55	0.700463	0.161788	1.49433e-05	7.77733e-05
Smp_137750.1	24.03	22.12	21.27	4.23	2.27	1.5	2.19064	0.238012	3.45266e-20	7.94281e-19
Smp_137910.1	8.55	7.54	7.07	1.55	1.15	0.86	1.73495	0.206562	4.49707e-17	8.22385e-16
Smp_137940.1	75.42	64.2	52.66	8.23	4	3.75	2.68887	0.220373	3.05393e-34	1.48927e-32
Smp_138030.1	74.8	86.06	68.85	37.42	20.21	19.92	0.639524	0.142733	7.44515e-06	4.07893e-05
Smp_138150.1	12.49	10.86	9.52	2.8	1.09	1.06	1.86627	0.243756	1.91345e-14	2.8415e-13
Smp_138210.1	79.16	66.21	62.59	19.27	7.67	7.05	1.74581	0.234546	9.81402e-14	1.37867e-12
Smp_138290.1	78.83	84.87	62.34	21.46	10.36	9.71	1.54099	0.190748	6.54683e-16	1.09461e-14
Smp_138300.1	7.94	5.81	4.67	0.91	1.02	0.62	1.81013	0.447756	5.28469e-05	0.000250281
Smp_138310.1	37.05	28.96	26.87	9.07	5.82	5.82	1.1981	0.149056	9.13648e-16	1.51407e-14
Smp_138430.1	19	18.37	20.63	5.17	4.84	4.37	0.999396	0.226835	1.05382e-05	5.6286e-05
Smp_138500.1	33.07	22.32	23.35	7.76	5.68	5.19	1.09687	0.188197	5.59965e-09	4.80344e-08
Smp_138510.1	30.35	35.55	20.28	9.01	3.89	3.55	1.5053	0.278827	6.71244e-08	5.01785e-07
Smp_138600.1	1.73	2.33	1.57	0	0	0	8.30039	1.28866	1.18595e-10	1.23446e-09
Smp_138600.2	11.9	11.4	8.36	2.26	1.72	1.45	1.56042	0.220419	1.44859e-12	1.82178e-11
Smp_138880.1	10.49	8.83	6.85	2.85	1.14	1.69	1.28213	0.274224	2.93287e-06	1.72274e-05
Smp_138880.2	18.21	8.21	7.1	2.16	1.19	1.22	1.91182	0.400684	1.82957e-06	1.10875e-05
Smp_138900.1	37.91	23.13	21.83	5.12	2.19	1.53	2.36361	0.327538	5.34276e-13	7.03576e-12
Smp_139010.1	26.91	18.43	18.09	7.95	5.44	4.3	0.883183	0.203328	1.4014e-05	7.3324e-05
Smp_139070.1	65.97	72.65	61.22	35.73	20.98	20.55	0.430216	0.120919	0.00037384	0.00150001
Smp_139070.2	6.05	8.68	7.36	1.56	1.29	1.54	1.2951	0.367879	0.00043082	0.00170597
Smp_139080.1	3.48	6.86	3.87	0.82	0.66	0.5	1.86713	0.407173	4.52709e-06	2.57829e-05
Smp_139090.1	9.43	8.75	7.4	3.39	2.06	2.22	0.775754	0.147699	1.50242e-07	1.07178e-06
Smp_139100.1	0.19	2.8	1	0	0	0	8.86859	1.63804	6.1577e-08	4.63275e-07
Smp_139100.5	61.08	38.01	28.86	7.32	1.72	3.66	2.44858	0.411172	2.59892e-09	2.31309e-08
Smp_139100.7	10.2	36.6	22.84	0.3	0.04	0.22	6.0605	0.70581	8.95945e-18	1.72964e-16
Smp_139140.1	12.78	18.25	12.87	0	0.17	0.26	5.28933	0.709318	8.85619e-14	1.25163e-12
Smp_139180.1	1.43	1.75	1.01	0.27	0.14	0.13	2.05844	0.446975	4.11939e-06	2.36335e-05
Smp_139200.1	11.15	9.73	7.02	1.21	0.68	0.53	2.6097	0.249326	1.22412e-25	3.85908e-24
Smp_139380.1	8.7	6.64	4.82	0.14	0.05	0.12	5.06798	0.563219	2.29362e-19	4.93683e-18
Smp_139420.1	11.71	11.28	9.43	1.07	0.97	1.28	2.2257	0.35693	4.49835e-10	4.39417e-09
Smp_139430.1	62.27	55.09	52.86	22.26	13.69	12	0.885901	0.108005	2.35566e-16	4.0769e-15
Smp_139520.1	61.82	58.17	52.28	7.57	4.9	4.31	2.40808	0.119528	2.88943e-90	7.41197e-88
Smp_139530.1	12.98	9.62	6.92	2.5	0.93	0.84	1.92985	0.336233	9.48869e-09	7.96795e-08
Smp_139620.1	16.51	18.07	16.83	6.54	3.44	3.23	1.04953	0.194291	6.59544e-08	4.93827e-07
Smp_139650.1	86.62	65.73	57.01	26.16	16.55	13.97	0.934723	0.173954	7.72707e-08	5.73058e-07
Smp_139760.1	16.95	16.62	14.47	8.25	3.89	2.89	0.802441	0.245161	0.00106366	0.00386085
Smp_139840.1	153.48	211.77	172.52	61.67	39.33	38.3	0.998428	0.188319	1.14679e-07	8.30746e-07
Smp_139970.1	4.58	4.75	4.78	0.49	0.42	0.21	2.70626	0.316359	1.1848e-17	2.27089e-16
Smp_139970.2	54.11	51.52	56.36	6.4	4.51	3.89	2.49012	0.135873	5.05091e-75	8.92295e-73
Smp_139980.1	5.07	4.57	3.25	0	0.38	0.23	3.16551	0.929375	0.000659065	0.00251
Smp_139980.2	21.53	21.75	16.66	2.41	0.67	0.97	3.04657	0.318575	1.14266e-21	2.91519e-20
Smp_139980.3	2.47	3.76	2.62	0	0	0	7.81182	1.33121	4.40488e-09	3.83121e-08
Smp_140020.2	22.65	23.18	17.13	11.13	5.86	5.7	0.546916	0.162593	0.000769037	0.00288945
Smp_140030.1	17.53	16.52	12.79	3.46	2.21	1.63	1.74598	0.236839	1.68049e-13	2.32072e-12
Smp_140110.1	8.8	6.86	5.98	1.44	0.72	0.88	1.89457	0.27309	3.99033e-12	4.80843e-11
Smp_140120.2	20.72	18.99	20.89	9.11	4.24	4.43	0.866435	0.168362	2.65722e-07	1.82803e-06
Smp_140140.1	13.59	19.76	12.83	2.52	1.34	1.23	2.26812	0.286783	2.59794e-15	4.1298e-14
Smp_140150.1	2.63	2.14	2.17	0.22	0.28	0.34	1.9235	0.460162	2.91444e-05	0.000145033
Smp_140200.2	35.42	30.84	36.43	11.28	9.12	7	0.931687	0.196205	2.04886e-06	1.23089e-05
Smp_140250.1	12.53	6.19	6.09	1.31	0.68	0.93	2.11652	0.443098	1.78258e-06	1.08238e-05
Smp_140270.1	25.05	25.92	22.26	5.44	2.91	4.77	1.49359	0.279874	9.46749e-08	6.9634e-07
Smp_140330.1	90.69	84.81	76.34	39.25	23.42	20.35	0.665796	0.106314	3.78726e-10	3.72872e-09
Smp_140370.3	2.07	2.02	1.75	0.73	0.47	0.34	0.993944	0.273088	0.000273019	0.00112636
Smp_140490.1	92.94	109.39	90.41	41.53	32.53	26.82	0.563101	0.164948	0.000640619	0.00244721
Smp_140510.1	42.96	48.54	44.07	4.89	3.48	3.11	2.59372	0.147415	2.70831e-69	3.99338e-67
Smp_140510.2	57.04	74.79	38.29	10.48	7.74	7.18	1.76167	0.266862	4.07205e-11	4.46971e-10
Smp_140520.1	10	9.03	7.21	1.57	1.24	0.73	1.93624	0.251507	1.37592e-14	2.0662e-13
Smp_140520.3	14.97	10.16	12.11	2.78	2.51	2.15	1.31185	0.249218	1.41065e-07	1.00939e-06
Smp_140560.1	29.5	61.5	60.69	11.74	10.65	7.45	1.37831	0.39105	0.000424057	0.00168311
Smp_140560.2	2.87	1.8	2.14	0.65	0.45	0.36	1.26345	0.350921	0.000317746	0.00129491
Smp_140590.1	74	49.52	47.61	10.81	4.61	5.41	2.12426	0.227888	1.14693e-20	2.71865e-19
Smp_140590.2	10.84	12.78	11.43	0.99	1.42	0.55	2.54511	0.398711	1.73267e-10	1.773e-09
Smp_140760.1	17.43	13.45	12.4	5.74	2.62	3.13	0.993537	0.21047	2.35197e-06	1.39864e-05
Smp_140800.1	15.35	16.51	14.13	2.12	1.54	1.57	2.15118	0.15561	1.82146e-43	1.24484e-41
Smp_140820.1	10.19	18.48	14.08	4.42	3.54	1.84	1.1876	0.36978	0.00131984	0.00471216
Smp_140820.2	96.75	73.25	53.82	19.6	8.89	7.95	1.72009	0.254795	1.46944e-11	1.67989e-10
Smp_140860.1	21.51	13.36	14.87	3.25	1.62	1.4	2.08107	0.252055	1.50127e-16	2.65214e-15
Smp_140920.2	0.78	1.22	0.89	0.07	0.09	0.09	2.39473	0.658863	0.000278359	0.00114511
Smp_140940.1	8.63	7.2	6.06	3.6	1.57	1.39	0.860018	0.240203	0.000343092	0.00138733
Smp_140990.1	42.08	32.07	25.61	4.5	2.1	2.11	2.60558	0.216926	3.09736e-33	1.41122e-31
Smp_141010.1	36.24	28.55	27.69	0	0	0	13.2212	1.19106	1.24924e-28	4.66933e-27
Smp_141010.3	49.3	38	41.79	16.06	10.7	11.34	0.785293	0.145194	6.35297e-08	4.7739e-07
Smp_141010.4	4.55	3.95	2.78	1.15	0.84	0.38	1.32552	0.359694	0.000228582	0.000960382
Smp_141010.5	14.62	30.15	22.43	5.97	3	5.15	1.28796	0.366448	0.00044025	0.00174
Smp_141070.1	6.95	6.12	4.4	0.73	0.35	0.36	2.67781	0.261453	1.28535e-24	3.83273e-23
Smp_141230.1	6.84	6.53	5.49	1	0.59	0.37	2.36697	0.296173	1.32921e-15	2.17197e-14
Smp_141280.1	13.23	10.92	9.43	3.23	2.18	1.79	1.26187	0.265048	1.92704e-06	1.16255e-05
Smp_141290.3	241.21	214.41	223.41	58.63	42.13	30.2	1.42505	0.149478	1.52012e-21	3.81068e-20
Smp_141310.1	0.96	0.71	0.53	0	0.08	0.06	2.73557	0.851952	0.00132298	0.00472148
Smp_141350.1	4.21	4.62	3.77	1.22	0.5	0.69	1.48369	0.307706	1.42291e-06	8.79386e-06
Smp_141390.1	47.67	50.65	57.94	11.58	8.12	8.62	1.48935	0.19548	2.55805e-14	3.76293e-13
Smp_141490.1	72.54	68.58	35.14	9.17	5.84	4.72	2.20705	0.316874	3.28243e-12	3.99653e-11
Smp_141500.1	136.26	130.88	119.1	19.6	20.52	13.33	1.83341	0.266851	6.39604e-12	7.57572e-11
Smp_141520.1	7.91	6.88	5.56	0.67	0.53	0.51	2.56398	0.230304	8.66491e-29	3.26477e-27
Smp_141610.1	2538.42	3411.97	2718.44	425.25	491.31	471.53	1.60005	0.29413	5.32961e-08	4.04385e-07
Smp_141680.1	121.68	94.98	85.21	35.81	16.53	12.23	1.34551	0.246058	4.54449e-08	3.48628e-07
Smp_141690.1	6.51	3.33	4.6	0.74	0.56	0.65	1.86924	0.42299	9.91055e-06	5.32323e-05
Smp_141770.3	11.83	10.78	9.43	4.23	2.94	3.07	0.660361	0.163089	5.14204e-05	0.000244081
Smp_141830.3	8.78	6.38	5.03	0.58	0.07	0.29	3.57467	0.550427	8.33933e-11	8.78797e-10
Smp_141830.4	1.76	1.68	1.68	0	0	0	8.0218	1.28137	3.84108e-10	3.77972e-09
Smp_141860.1	6.25	5.27	5.19	2.48	1.05	0.78	1.09505	0.267395	4.21697e-05	0.00020368
Smp_141860.2	5.66	6.55	5.83	2.28	1.11	1.21	1.05461	0.174052	1.3681e-09	1.26639e-08
Smp_141930.1	6.53	7.47	5.12	1.03	0.49	0.68	2.18729	0.464705	2.51583e-06	1.49087e-05
Smp_141940.1	15.26	17.97	13.4	1.23	0.78	1.26	2.82016	0.430132	5.50869e-11	5.92168e-10
Smp_141980.1	20.35	11.96	14.55	1.04	0.99	1.01	2.90538	0.298365	2.0823e-22	5.43838e-21
Smp_142050.1	22.52	27.45	28.66	6.63	4.71	3.8	1.42571	0.215914	4.02638e-11	4.43083e-10
Smp_142050.2	12.19	18.1	12.02	2.8	2.52	0.73	1.87576	0.494733	0.000149768	0.000652224
Smp_142160.1	129.51	115.78	85.07	14.19	4.6	5.26	2.93723	0.306878	1.0555e-21	2.6965e-20
Smp_142170.1	47.36	46.69	44.67	21.86	13.29	12.72	0.589727	0.101555	6.36081e-09	5.43645e-08
Smp_142180.1	70.44	69.84	63.5	18.03	15.26	14.51	1.08829	0.173914	3.90789e-10	3.84344e-09
Smp_142250.1	24.19	34.68	32.15	9.88	5.72	5.47	1.18372	0.218907	6.39483e-08	4.79958e-07
Smp_142560.1	2.8	2.16	2.26	0.23	0.44	0.42	1.59188	0.493607	0.00125978	0.00452014
Smp_142620.1	12.53	16.16	13.63	5.22	3.57	3.01	0.89187	0.182808	1.06771e-06	6.73006e-06
Smp_142650.2	66.65	56.1	55.24	18.12	8.29	10.61	1.33757	0.173485	1.25819e-14	1.90007e-13
Smp_142650.3	17.66	12.28	10.75	0.3	1.65	1	2.57808	0.638273	5.3646e-05	0.000253873
Smp_142700.1	14.2	9.13	8.57	1.6	0.72	0.53	2.61715	0.366873	9.77232e-13	1.24912e-11
Smp_142700.2	14.63	14.91	10.85	4.98	1.72	1.09	1.57201	0.400326	8.60711e-05	0.000392635
Smp_142880.1	17.8	14.48	12.45	1.78	0.75	0.93	2.78796	0.22759	1.68207e-34	8.39957e-33
Smp_142940.1	3.12	1.63	1.39	0.43	0.17	0.09	2.33678	0.537804	1.39246e-05	7.28968e-05
Smp_142970.1	158.22	182.28	147.27	79.12	43.59	48.85	0.563984	0.156032	0.000300877	0.00123206
Smp_142980.1	36.76	35.19	33.33	5.59	2.13	1.12	2.78421	0.397814	2.582e-12	3.1747e-11
Smp_143060.1	199.15	186.8	170.9	54.55	27.79	30.24	1.37958	0.129649	1.92314e-26	6.36268e-25
Smp_143070.1	39.78	29.24	29.52	12.2	6.13	6.1	1.09314	0.182456	2.08248e-09	1.88571e-08
Smp_143090.1	11.58	11.51	10.21	3.3	1.54	1.34	1.55688	0.309413	4.86056e-07	3.22647e-06
Smp_143130.1	128.15	107.98	95.91	15.89	7.53	8.15	2.47602	0.1602	6.9e-54	6.83647e-52
Smp_143190.1	0.89	0.7	0.49	0.02	0	0	6.23102	1.36024	4.63153e-06	2.62818e-05
Smp_143220.1	2.59	1.95	1.42	0.23	0.13	0.23	2.29911	0.573289	6.06176e-05	0.000284208
Smp_143260.1	13.43	6.78	6.51	0.66	0.73	0.62	2.67428	0.381775	2.47223e-12	3.04572e-11
Smp_143260.2	3.07	4.55	4.03	1.31	0.24	0.29	1.93386	0.531875	0.00027698	0.00113994
Smp_143270.1	15.52	19.25	11.01	4.83	1.63	1.82	1.6171	0.359796	6.97404e-06	3.83316e-05
Smp_143310.1	12.74	8.62	5.96	3.78	1.47	1.14	1.23956	0.385648	0.0013079	0.00467222
Smp_143470.1	188.58	172.28	191.29	68.61	39.29	35.23	1.02098	0.121563	4.51209e-17	8.24326e-16
Smp_143480.1	36.2	33.11	26.44	12.5	4.2	4.95	1.28239	0.277166	3.71358e-06	2.14631e-05
Smp_143550.1	13.34	9.8	8.2	3.31	1.77	1.29	1.4123	0.351375	5.83588e-05	0.000274718
Smp_143840.1	1063.98	1144	1171.5	243.31	228.96	214.45	1.28834	0.213911	1.71458e-09	1.57311e-08
Smp_143910.2	3.63	4.59	3.07	0.98	0.5	0.45	1.64694	0.298989	3.62211e-08	2.82262e-07
Smp_144020.1	5.31	6.85	4.89	1.19	0.69	0.76	1.74125	0.290457	2.03685e-09	1.84707e-08
Smp_144030.1	66.4	52.41	48.73	18.01	13.05	10.77	1.03164	0.15302	1.56364e-11	1.78323e-10
Smp_144130.1	28.13	23.42	22.64	0	1.7	0.96	3.56544	0.97436	0.000252945	0.00105072
Smp_144130.2	6.1	4.73	4.91	1.42	0.3	0.11	2.45383	0.719288	0.000646129	0.00246625
Smp_144350.2	0.93	0.31	0.07	0	0	0	6.40239	1.91727	0.000839796	0.00312582
Smp_144370.1	5.56	5.44	4.12	1.66	0.84	0.51	1.46196	0.360512	5.00843e-05	0.000238221
Smp_144390.1	17.71	17.22	13.8	4.84	3.41	2.77	1.18112	0.147404	1.12083e-15	1.8411e-14
Smp_144540.1	3.45	3	1.8	0	0.02	0.06	5.46023	0.911705	2.11088e-09	1.90866e-08
Smp_144590.2	8.48	5.74	5.24	0.76	0.65	0.56	2.28583	0.255772	4.00025e-19	8.43566e-18
Smp_144590.3	37.86	24.81	22.1	4.57	2.3	1.69	2.40684	0.265293	1.16414e-19	2.56468e-18
Smp_144600.1	42.14	54.06	37.67	4	2.25	1.92	3.11537	0.203556	7.11056e-53	6.86352e-51
Smp_144600.3	2.22	3.16	3.47	0.2	0.14	0.3	2.72612	0.505365	6.87645e-08	5.12409e-07
Smp_144660.3	6.56	6.21	7.51	0.45	0.45	0.78	2.49766	0.453284	3.58524e-08	2.79855e-07
Smp_144850.1	90.37	76.03	67.06	32.61	14.34	12.31	1.0962	0.218542	5.27644e-07	3.4877e-06
Smp_144860.2	6.95	5.13	4.87	1.82	1.61	1.01	0.945991	0.294416	0.00131304	0.00468969
Smp_144940.1	96.45	86.05	65.24	33.75	16.24	17.11	0.963225	0.182642	1.33594e-07	9.59234e-07
Smp_145040.1	11.16	9.33	6.7	1.6	0.88	1.04	1.98639	0.27801	8.99589e-13	1.15778e-11
Smp_145140.1	18.82	19.24	19.37	1.83	1	1.35	2.82143	0.244351	7.67824e-31	3.16006e-29
Smp_145210.1	14.99	14.11	12.96	1.37	0.82	0.56	3.02717	0.198663	1.9865e-52	1.85071e-50
Smp_145230.1	1.51	0.85	0.65	0.07	0.07	0.13	2.37316	0.674272	0.000432206	0.0017111
Smp_145300.2	58.4	92.64	81.19	19.15	17.78	17.83	1.0743	0.297224	0.000301012	0.00123235
Smp_145410.1	16.3	7.27	6.43	2.37	1.08	1.06	1.81345	0.399634	5.68499e-06	3.17734e-05
Smp_145410.3	30.39	18.91	18.8	6.6	3.09	3.81	1.40053	0.251411	2.53738e-08	2.01848e-07
Smp_145420.1	13.55	12.51	12.2	6.09	3.57	3.04	0.663547	0.119137	2.55293e-08	2.02999e-07
Smp_145460.1	26.28	19.79	16.46	6.33	2.43	3.04	1.51056	0.288888	1.70558e-07	1.20797e-06
Smp_145470.1	2.12	1.3	1.26	0.04	0.07	0.11	3.23343	0.69159	2.93448e-06	1.72314e-05
Smp_145540.1	24.76	13.98	14.11	3.28	2.11	2.02	1.86251	0.267918	3.60714e-12	4.36634e-11
Smp_145560.1	6.65	4.24	3.96	1.12	0.54	1.05	1.45488	0.376222	0.000110148	0.000492391
Smp_145560.4	2.63	2.41	1.64	0	0.16	0.15	3.10423	0.804689	0.00011447	0.00051013
Smp_145580.1	16.8	13.15	9.57	4.63	1.71	2.03	1.35266	0.299838	6.44335e-06	3.57083e-05
Smp_145610.1	81.85	75.05	67.13	23.57	17.36	17.74	0.943349	0.1427	3.82492e-11	4.22569e-10
Smp_145630.1	33.46	29.04	23.04	12.35	6.26	7.1	0.800374	0.203042	8.08373e-05	0.000370112
Smp_145630.2	33.46	29.04	23.04	12.35	6.26	7.1	0.800374	0.203042	8.08373e-05	0.000370112
Smp_145700.1	62.57	40.46	37.67	14.04	5.57	6.44	1.5323	0.255777	2.0886e-09	1.89034e-08
Smp_145890.1	83.19	67.56	69.22	14.98	9.16	9.19	1.76732	0.114364	7.15264e-54	7.04949e-52
Smp_145930.1	7.15	8.23	5.02	2.11	0.93	1.15	1.37137	0.317129	1.5299e-05	7.9448e-05
Smp_146000.1	11.52	9.48	9.07	2.22	0.39	0.31	2.74742	0.764505	0.000325982	0.0013253
Smp_146060.2	75.04	82.14	65.71	15.33	10	9.35	1.72719	0.124272	6.47319e-44	4.48951e-42
Smp_146120.1	10.39	7.13	6.96	1.63	1.89	0.93	1.44248	0.345076	2.9127e-05	0.000144985
Smp_146150.1	4.75	3.9	3.81	0.7	0.44	0.43	2.03677	0.413054	8.1805e-07	5.25336e-06
Smp_146280.1	3.18	3.53	2.71	0.56	0.4	0.41	1.79536	0.292544	8.40601e-10	7.95005e-09
Smp_146420.1	7.19	4.5	3.37	1.51	0.28	0.29	2.11497	0.581266	0.000274173	0.00113037
Smp_146440.1	111.05	97.15	95.62	27.93	20.52	18.42	1.20721	0.117959	1.39378e-24	4.1232e-23
Smp_146580.1	7.52	5.33	5.31	1.27	0.82	1	1.56442	0.229932	1.01883e-11	1.18208e-10
Smp_146630.1	34.81	24.6	27.57	12.6	7.26	4.69	0.920446	0.25066	0.000240582	0.00100427
Smp_146710.1	1.4	1.22	1.01	0.26	0.23	0.2	1.36319	0.362366	0.000168627	0.000726911
Smp_146720.1	137.05	111.06	104.74	17.89	15.18	11.55	1.99515	0.171307	2.38634e-31	1.01101e-29
Smp_146730.1	13.4	13.15	13.57	1.36	1.27	1.05	2.42842	0.223453	1.64237e-27	5.7486e-26
Smp_146760.1	7.72	7.25	5.62	0.33	0.37	0.17	3.55559	0.341048	1.89661e-25	5.91932e-24
Smp_146840.1	12.54	9.41	9.6	3.31	2.52	2.15	0.999164	0.196876	3.87295e-07	2.60975e-06
Smp_146870.1	40.29	34.39	28.63	12.38	7.02	5.69	1.12012	0.191712	5.13595e-09	4.41984e-08
Smp_146910.1	3.19	3.4	2.98	0.73	0.44	0.52	1.53118	0.290036	1.297e-07	9.34788e-07
Smp_146940.1	5.74	3.67	3.1	1.14	0.35	0.22	2.10103	0.515434	4.57727e-05	0.000219361
Smp_147000.1	62.61	48.18	43.1	12.26	7.23	6.27	1.64308	0.180226	7.74174e-20	1.72586e-18
Smp_147070.1	49.92	45.83	42.03	14.68	4.77	4.69	1.67795	0.29296	1.01873e-08	8.52397e-08
Smp_147110.1	6.34	7.08	6.26	0.39	1.12	0.97	1.82078	0.565759	0.00128954	0.00461456
Smp_147140.1	13.93	13.17	12.81	6.57	4.12	4.41	0.43828	0.117375	0.000188461	0.000804818
Smp_147160.1	25.17	17.35	17.77	1.66	3.35	3.31	1.71572	0.494476	0.000520903	0.00202626
Smp_147240.1	12.09	10.94	10.34	3.58	2.97	2.87	0.820094	0.173503	2.28218e-06	1.35929e-05
Smp_147260.1	30.13	17.36	13.47	4.99	1.79	1.5	2.02822	0.397325	3.31334e-07	2.25129e-06
Smp_147370.3	0.23	1.09	0.37	0	0	0	6.89067	1.65756	3.22287e-05	0.000158862
Smp_147390.1	12.38	7.46	8.14	0.63	0.41	0.59	3.08578	0.321628	8.45304e-22	2.16541e-20
Smp_147400.1	51.86	48.56	46.86	13.06	8.67	7.43	1.38426	0.0994617	4.95801e-44	3.49037e-42
Smp_147410.1	201.99	347.49	155.98	22.54	12.03	8.56	3.13814	0.367502	1.35242e-17	2.57634e-16
Smp_147420.1	106.88	63.74	55.08	21.28	9.62	11.05	1.49873	0.273365	4.19317e-08	3.23133e-07
Smp_147430.1	1.72	4.05	2.94	0	0.09	0.17	3.78583	0.871845	1.40984e-05	7.37242e-05
Smp_147430.2	42.28	27.48	31.18	4.54	1.99	1.79	2.71862	0.245125	1.39079e-28	5.16747e-27
Smp_147470.1	108.39	77.57	68.46	13.82	9.84	8.09	2.03135	0.188633	4.83202e-27	1.64817e-25
Smp_147520.1	38.27	29.22	27.73	9.41	6.18	5.08	1.25112	0.154205	4.92389e-16	8.31423e-15
Smp_147590.2	17.21	17.61	15.89	8.85	5.78	5.69	0.357389	0.111715	0.00137857	0.0048957
Smp_147670.1	19.93	16.33	13.87	3.85	0.69	0.67	2.53713	0.521298	1.13338e-06	7.11014e-06
Smp_147670.2	1.26	0.3	0.6	0	0	0	6.56627	1.64295	6.42463e-05	0.000299422
Smp_147670.3	23.6	17.45	16.28	1.82	0.78	1	3.07955	0.250152	7.93104e-35	4.02484e-33
Smp_147680.1	667.91	608.39	563.41	105.75	58.55	48.46	2.19529	0.135413	4.16511e-59	4.81456e-57
Smp_147790.1	13.74	13.37	13.32	1.41	1.16	1.28	2.37393	0.204138	2.93307e-31	1.22874e-29
Smp_147890.1	11.84	12.66	8.02	1.77	0.41	0.32	2.9544	0.476864	5.81072e-10	5.60595e-09
Smp_148080.1	20.73	26.33	20.15	5.32	2.6	3.37	1.63959	0.245034	2.21245e-11	2.4958e-10
Smp_148130.1	22.42	14.23	12.03	6.1	2.69	2.04	1.29161	0.331832	9.9272e-05	0.00044762
Smp_148160.1	2.82	3.45	3.06	0.43	0.38	0.33	2.0145	0.476072	2.32138e-05	0.000117582
Smp_148200.1	8.04	3.03	3.43	0.49	0.3	0.22	2.90719	0.439911	3.88017e-11	4.27916e-10
Smp_148250.1	18.22	14.88	15.65	3.06	1.41	0.23	2.58479	0.606294	2.01459e-05	0.000103046
Smp_148290.1	9.14	9.98	10.15	1.54	1.41	1.19	1.80623	0.376005	1.55733e-06	9.55833e-06
Smp_148670.3	15.84	7.86	9.66	2.18	0.96	0.92	2.14586	0.359654	2.42474e-09	2.17148e-08
Smp_148790.1	44.27	34.33	37.26	7.16	7.8	5.69	1.46521	0.243756	1.84381e-09	1.68261e-08
Smp_148870.1	13.64	9.11	7.55	3.22	1.61	1.81	1.24862	0.259213	1.4577e-06	8.98813e-06
Smp_148910.1	18.46	12.62	11.36	3.3	1.33	0.77	2.14639	0.40297	1.00161e-07	7.32378e-07
Smp_148980.1	72.52	54.72	57.44	14.62	8.72	6.95	1.67851	0.157428	1.53094e-26	5.11024e-25
Smp_149010.1	17.07	9.09	8.39	2.08	1.01	1.11	2.10066	0.310898	1.41116e-11	1.61623e-10
Smp_149080.1	8.2	4.78	2.84	0	0	0	10.2376	1.28593	1.70277e-15	2.75831e-14
Smp_149110.1	55.87	57.55	51.04	21.96	12.49	12.14	0.886535	0.134585	4.48285e-11	4.8948e-10
Smp_149130.1	17.42	16.99	14.05	5.24	3.53	2.47	1.1707	0.19456	1.77484e-09	1.62521e-08
Smp_149160.1	110.85	97.38	67.87	43.77	20.1	19.27	0.825475	0.223438	0.000220383	0.000929898
Smp_149180.2	20.89	27.21	30.09	11.13	4.28	3.6	1.20458	0.342392	0.000434612	0.00171989
Smp_149180.4	21.19	17.02	11.92	1.41	2.52	1.42	2.12448	0.455033	3.029e-06	1.7742e-05
Smp_149200.1	67.06	50.97	49.75	27.31	17.78	16.1	0.495689	0.131664	0.000166688	0.000719548
Smp_149230.1	1.46	1.26	1.16	0.22	0.09	0.09	2.43183	0.423951	9.68787e-09	8.12063e-08
Smp_149240.1	15.79	15.23	14.12	3.53	1.47	2.09	1.75002	0.212382	1.7222e-16	3.00839e-15
Smp_149460.1	10.69	6.86	5.73	1.07	0.68	0.79	2.20423	0.284919	1.02309e-14	1.55129e-13
Smp_149580.1	5.11	5.06	3.1	1.28	0.38	0.43	1.84809	0.50887	0.000281505	0.00115678
Smp_149660.1	32.71	33.28	37.25	11.82	8.81	5.87	1.0182	0.209602	1.18701e-06	7.42171e-06
Smp_149720.1	63.17	66.05	47.55	13.89	4.75	5.15	2.04304	0.289188	1.60908e-12	2.01685e-11
Smp_149740.1	45.05	38.35	35.16	8.47	5.23	5.87	1.62852	0.148802	7.08313e-28	2.50262e-26
Smp_149820.2	6.64	1.45	2.52	0	0	0	7.95476	1.49106	9.55615e-08	7.01484e-07
Smp_150020.1	20.95	14.61	12.91	2.63	2.17	2	1.81879	0.317095	9.70475e-09	8.13115e-08
Smp_150140.2	14.12	10.65	8.28	1.84	1.4	0.66	2.1418	0.325208	4.52049e-11	4.93016e-10
Smp_150180.1	5.57	3.68	3.09	1.41	0.66	0.66	1.27139	0.359329	0.000402827	0.00160702
Smp_150220.1	54.91	97.95	91.01	16.78	17.8	13.35	1.34419	0.342573	8.71609e-05	0.00039722
Smp_150220.2	109.39	93.98	78.69	15.69	6.78	7.39	2.3387	0.194882	3.52839e-33	1.59982e-31
Smp_150350.1	54.63	49.93	45.26	14.76	9.57	6.83	1.33233	0.172105	9.83384e-15	1.49593e-13
Smp_150380.1	60.97	63.92	56.57	18.51	12.49	12.13	1.10536	0.132111	5.91658e-17	1.07151e-15
Smp_150430.1	2.26	1.28	1.1	0	0.02	0.06	4.64505	1.00085	3.46558e-06	2.01167e-05
Smp_150550.1	13.91	9.88	8.2	3.9	2.32	1.25	1.19524	0.345737	0.000546037	0.00211437
Smp_150650.1	193.67	112.84	103.49	28.5	9.73	12.14	2.14301	0.329744	8.08457e-11	8.5243e-10
Smp_150860.1	135.89	85.7	82.92	21.63	11.8	13.79	1.72836	0.217441	1.88608e-15	3.03426e-14
Smp_150870.1	7.52	4.99	3.78	1.83	0.31	0.39	1.94997	0.589676	0.000943495	0.00346361
Smp_150980.1	29.82	26.36	27.57	15.68	9.43	8.06	0.404584	0.117732	0.000589309	0.00226833
Smp_150990.2	4.56	8.77	5.4	0.69	0.28	0.76	2.46624	0.529215	3.15919e-06	1.84296e-05
Smp_151060.1	25.29	19.26	16.67	8.25	3.89	3.08	1.12065	0.255252	1.13155e-05	6.00264e-05
Smp_151100.1	27.69	26.42	27.11	5.87	3.63	4.47	1.56315	0.176424	7.98678e-19	1.66363e-17
Smp_151140.1	35.35	26.85	26.09	5.61	4.45	4.06	1.64793	0.174019	2.80386e-21	6.89948e-20
Smp_151220.1	11.32	17.27	12.23	1.54	0.44	0.33	3.3921	0.451191	5.55755e-14	7.98701e-13
Smp_151420.1	15.19	16.53	11.5	1.92	1.91	1.26	2.07899	0.262229	2.22461e-15	3.56051e-14
Smp_151490.1	45.1	46.71	49.89	3.96	3.65	3.62	2.63719	0.223973	5.27748e-32	2.31443e-30
Smp_151490.2	5.87	5.02	5.44	1.06	0.67	0.68	1.79663	0.255004	1.84817e-12	2.30725e-11
Smp_151490.3	55.51	49.37	81.8	4.97	7.44	8.37	2.08078	0.478549	1.3732e-05	7.19286e-05
Smp_151600.1	69.39	52.38	40.84	12.07	6.12	4.1	1.97809	0.293025	1.47266e-11	1.68255e-10
Smp_151730.1	8.99	11.03	11.03	1.57	2.13	1.48	1.5274	0.391408	9.52756e-05	0.000431158
Smp_152060.1	29.54	24.45	28.8	9.53	5.93	4.41	1.13387	0.178457	2.10178e-10	2.13092e-09
Smp_152090.1	18.92	9.53	11.5	1.84	1.91	1.27	1.9685	0.36471	6.75952e-08	5.047e-07
Smp_152130.1	36.72	30.16	31.57	11.4	8.49	6.59	0.929417	0.142905	7.83378e-11	8.26919e-10
Smp_152180.1	111.55	101.73	83.07	29.95	13.66	12.29	1.51381	0.196384	1.27392e-14	1.92228e-13
Smp_152200.1	2.88	2.34	1.69	0.09	0	0.04	5.12906	1.21579	2.45689e-05	0.000123976
Smp_152210.1	4.36	2.47	3.18	0.58	0.44	0.27	1.99274	0.4578	1.34366e-05	7.04605e-05
Smp_152260.1	3.16	3.49	2.44	1.21	0.82	0.57	0.866049	0.25045	0.000544246	0.00210787
Smp_152290.1	7.42	5.27	5.44	1.6	0.54	0.77	1.76681	0.389314	5.67169e-06	3.17171e-05
Smp_152330.1	32.93	32.37	29.32	14.76	8.03	7.48	0.721765	0.120071	1.84186e-09	1.68248e-08
Smp_152430.1	13.3	17.91	16.86	4.99	3.49	2.93	1.1256	0.206035	4.67776e-08	3.58118e-07
Smp_152500.2	2.17	3.96	3.73	0.13	0.15	0.4	2.71939	0.671642	5.14651e-05	0.000244231
Smp_152500.3	9.99	6.57	8.24	0.59	0.93	0.5	2.54502	0.404978	3.29224e-10	3.25675e-09
Smp_152580.1	308.3	371.97	218.56	51.18	22.74	19.67	2.38329	0.277307	8.36867e-18	1.61892e-16
Smp_152630.1	344.76	291.92	171.48	32.19	8.31	11.17	3.1509	0.419099	5.55096e-14	7.98367e-13
Smp_152830.2	8.94	7.27	9.54	1.69	0.96	1.02	1.8737	0.220395	1.87049e-17	3.52737e-16
Smp_152940.2	29.66	26.27	20.64	4.97	3.16	2.8	1.85676	0.173056	7.41935e-27	2.50785e-25
Smp_152960.1	44.03	51.62	41.33	17.16	6.67	8.26	1.20411	0.228471	1.36204e-07	9.7648e-07
Smp_153100.1	6.17	4.85	4.39	1.57	0.68	0.74	1.46718	0.279688	1.55638e-07	1.10817e-06
Smp_153140.1	0.93	1.32	1.04	0.31	0.15	0.15	1.53171	0.318484	1.51404e-06	9.31404e-06
Smp_153170.1	155.11	53.54	59.29	5.26	1.56	1.43	4.17864	0.469612	5.68183e-19	1.19013e-17
Smp_153390.1	126.55	164.84	177.89	22.76	14.37	11.65	2.34097	0.221964	5.26599e-26	1.70607e-24
Smp_153440.1	23.65	11.32	11.77	1.6	0.75	0.86	2.92856	0.336583	3.29377e-18	6.55463e-17
Smp_153480.2	93.89	89.32	92.09	25.19	20.48	22.49	1.00669	0.192711	1.75259e-07	1.23845e-06
Smp_153550.1	540.78	409.25	347.78	127.86	78	69.66	1.28602	0.175323	2.21492e-13	3.02087e-12
Smp_153700.1	138.41	123.16	119.97	14.22	9.26	8.34	2.62883	0.0855068	1.46532e-207	3.04884e-204
Smp_153750.1	441.57	409.9	387.94	135.56	102.94	111	0.827431	0.167019	7.26596e-07	4.7113e-06
Smp_153770.1	17.38	13.75	12.63	7.17	3.11	2.34	0.929962	0.277861	0.000817326	0.00305189
Smp_153780.1	36.78	27.79	30.44	2.66	1.33	0.91	3.39381	0.234988	2.79458e-47	2.21743e-45
Smp_153870.1	32.95	29.74	28.34	12.09	7.13	7.17	0.839413	0.09159	4.95941e-20	1.12433e-18
Smp_153930.1	27.38	25.26	26.69	1.04	0.61	0.47	4.30745	0.26561	3.81276e-59	4.43465e-57
Smp_153970.1	48.29	39.72	33.33	2.69	3.64	4.3	2.41648	0.373974	1.03596e-10	1.08377e-09
Smp_153990.2	103.33	108.94	126.43	21.73	18.6	17.6	1.55237	0.213349	3.43328e-13	4.58243e-12
Smp_153990.3	16.99	16.26	14.11	0.67	0.45	0.11	4.36495	0.42887	2.49178e-24	7.29078e-23
Smp_154000.1	457.51	362.66	385.94	148	118.56	121.47	0.633113	0.179376	0.00041631	0.00165587
Smp_154180.1	72.84	89.66	68.82	7.67	3.38	4.44	2.99118	0.249894	5.11585e-33	2.29185e-31
Smp_154250.5	0.06	1.82	0.88	0	0	0	7.25589	1.90252	0.000136829	0.000601048
Smp_154270.2	4.15	4.89	4.08	1.35	1.27	0.73	0.990149	0.307411	0.00127774	0.00457495
Smp_154490.1	61.15	49.12	50.84	13.55	7.36	7.32	1.58086	0.125373	1.87711e-36	1.01299e-34
Smp_154560.1	11.06	8.52	7.99	3.3	2.22	2.41	0.81379	0.244853	0.000888685	0.00328949
Smp_154560.2	7.98	6.61	6.45	0.88	0.24	0.34	3.04291	0.356425	1.37394e-17	2.61468e-16
Smp_154600.1	84.7	99.39	79.5	10.58	8.25	8.04	2.30264	0.180042	1.87657e-37	1.06165e-35
Smp_154670.1	26.58	32.17	35.2	8.48	4.24	5.26	1.45751	0.23535	5.90485e-10	5.69383e-09
Smp_154760.1	20.17	18.83	19.29	0	0	0	12.7663	1.18813	6.2662e-27	2.1219e-25
Smp_154760.2	28.62	25.29	32.65	0.51	0.8	0.68	4.36027	0.343001	5.06493e-37	2.80609e-35
Smp_154760.3	23.42	24.89	34.01	1.19	0.7	1.08	3.80876	0.296847	1.10345e-37	6.29974e-36
Smp_154760.4	51.76	58.61	64.03	8.64	8.42	6.58	1.88375	0.231842	4.4683e-16	7.57225e-15
Smp_154760.5	74.86	66.94	81.19	16.84	20.5	18.21	0.960156	0.288865	0.000887708	0.00328717
Smp_154850.1	8.97	6.44	5.81	1.96	0.47	0.44	2.1128	0.447158	2.30161e-06	1.37043e-05
Smp_154970.1	97.15	161.01	121.05	16.28	12.82	11.43	2.2463	0.291692	1.35096e-14	2.03197e-13
Smp_155030.1	11.86	10.36	9.36	4.49	3.15	2.86	0.615959	0.142578	1.55917e-05	8.08557e-05
Smp_155050.1	34.72	29.28	31.45	6.32	4.73	4.13	1.67558	0.134739	1.67227e-35	8.72281e-34
Smp_155050.2	3.92	6.15	5.65	1.23	0.76	0.69	1.62203	0.28886	1.96249e-08	1.58063e-07
Smp_155290.4	6.39	3.23	1.84	0.5	0.27	0.51	2.13187	0.631911	0.000741695	0.00279681
Smp_155320.1	38.72	24.12	18.62	5.29	2.99	1.86	2.09709	0.356142	3.90057e-09	3.40364e-08
Smp_155340.1	1.6	1.05	0.94	0.17	0.13	0.19	1.83354	0.526052	0.000491282	0.00192463
Smp_155360.1	88.96	88.57	75.32	18.92	9.74	13.57	1.62636	0.220437	1.60823e-13	2.22914e-12
Smp_155400.1	21.84	19.8	19.15	6.28	4.74	4.42	0.988123	0.16174	1.00042e-09	9.37787e-09
Smp_155450.2	26.29	16.64	16.81	1.73	1.34	0.96	2.90839	0.251231	5.41768e-31	2.24948e-29
Smp_155620.1	31.86	36.58	27.33	9.74	5.39	6.86	1.16272	0.194948	2.45729e-09	2.19853e-08
Smp_155810.1	10.27	8.19	7.56	2.07	1.01	0.57	1.97535	0.316731	4.46948e-10	4.37281e-09
Smp_155970.1	8.29	4.87	4.78	0.7	0.23	0.16	3.24499	0.463845	2.63678e-12	3.23991e-11
Smp_156150.1	21.37	13.63	14.05	1.63	0.81	0.64	3.09641	0.264147	9.80106e-32	4.21919e-30
Smp_156230.1	154.3	198.81	155.39	24.58	17.76	17.13	2.11823	0.209588	5.16415e-24	1.48775e-22
Smp_156370.1	8.35	4.83	3.61	1.23	0.69	0.22	2.10711	0.552598	0.000137239	0.000602706
Smp_156480.1	6.12	4.05	4.23	1.23	0.49	0.63	1.72402	0.300115	9.21737e-09	7.75053e-08
Smp_156480.4	18.62	5.7	8.56	0	0.93	0.33	3.43496	0.998388	0.000580639	0.00223633
Smp_156480.5	12.6	9.69	7.02	1.3	0.96	0.7	2.3222	0.333589	3.37264e-12	4.09572e-11
Smp_156500.1	14.59	13.45	12.04	3.98	2.1	1.42	1.52782	0.232211	4.72117e-11	5.14004e-10
Smp_156540.1	22.34	23.24	23.23	2.77	2.41	1.72	2.3324	0.204241	3.32823e-30	1.34031e-28
Smp_156630.1	47.44	56.24	50.18	10.76	7.87	6.78	1.63228	0.15948	1.38164e-24	4.09376e-23
Smp_156740.1	4.03	4.65	2.33	0	0.19	0.12	3.87192	0.809801	1.74146e-06	1.05878e-05
Smp_156740.2	19.46	17.19	12.03	1.02	0.59	0.55	3.55694	0.237652	1.20645e-50	1.08615e-48
Smp_156740.3	0.18	0.42	0.59	0	0	0	6.97042	1.56204	8.10579e-06	4.42018e-05
Smp_156850.1	61.75	40.54	34.2	17.99	4.31	4.74	1.53303	0.427858	0.000339627	0.0013751
Smp_156860.1	6.48	5.95	4.53	1.14	1.05	1.21	1.26884	0.318044	6.62111e-05	0.000307736
Smp_156910.2	1.31	1.69	0.4	0	0	0.06	4.69142	1.28138	0.000251022	0.00104319
Smp_156910.4	56.44	20.96	36.93	1.44	1.35	0.45	4.17949	0.467038	3.58967e-19	7.62134e-18
Smp_156910.6	81.29	45.09	41.98	5.7	1.98	2.52	3.15496	0.321759	1.06774e-22	2.84012e-21
Smp_156960.1	150.8	127.59	153.04	20.07	11.69	9.33	2.47353	0.162164	1.56628e-52	1.47388e-50
Smp_157000.1	21.7	18.68	14.75	7.44	3.68	4.06	0.932262	0.1906	1.00224e-06	6.34051e-06
Smp_157050.1	8.56	5.68	5.19	1.56	0.81	0.64	1.7893	0.358073	5.82252e-07	3.82302e-06
Smp_157240.1	13.55	11.77	10.84	1.9	1.53	1.23	1.9639	0.213219	3.24042e-20	7.48214e-19
Smp_157310.1	21.65	15.17	14.11	1.48	0.74	0.53	3.32141	0.29588	3.05565e-29	1.18468e-27
Smp_157350.1	39.96	30.89	24.09	11.95	7.74	7.43	0.838597	0.191034	1.13461e-05	6.01721e-05
Smp_157410.1	13.24	31.75	31.4	7.68	5.34	4.48	1.19316	0.372712	0.00136813	0.00486234
Smp_157540.1	42.72	27.54	28.82	12.67	6.9	5.7	1.04999	0.218588	1.55909e-06	9.56287e-06
Smp_157570.2	6.56	3.73	5.49	0.81	0.31	0.23	2.70445	0.52387	2.43756e-07	1.68808e-06
Smp_157620.1	12.39	10.48	10.88	3.33	2.94	2.45	0.94812	0.189091	5.32805e-07	3.51685e-06
Smp_157670.1	57.91	29.45	29.98	1.93	1.16	0.79	3.98906	0.336674	2.19211e-32	9.72738e-31
Smp_157670.2	106.32	70.04	78.01	16.57	8.31	4.65	2.23566	0.30953	5.09471e-13	6.72329e-12
Smp_157670.3	93.36	39.48	51.54	5	3.67	2.97	3.00403	0.33016	9.14094e-20	2.02812e-18
Smp_157830.1	14.82	8.22	7.47	1.56	0.74	0.71	2.42776	0.312823	8.43856e-15	1.29525e-13
Smp_157860.1	3.05	2.19	1.78	0.32	0.3	0.19	2.11111	0.329767	1.53521e-10	1.58481e-09
Smp_157910.1	39.27	36.27	29.53	15.03	8.31	6.81	0.884172	0.171824	2.66378e-07	1.83187e-06
Smp_157930.1	13.75	8.93	9.25	3.81	2.63	1.95	0.972553	0.231134	2.57923e-05	0.000129765
Smp_157980.1	55.15	48.64	44.93	24.12	14.76	13.79	0.54938	0.087098	2.83391e-10	2.82275e-09
Smp_158030.1	44.23	36.67	30.92	12.07	7.6	7.33	1.08902	0.170387	1.64328e-10	1.68892e-09
Smp_158050.1	76.56	65.13	67.58	33.48	19.97	18.58	0.59774	0.095796	4.38361e-10	4.29129e-09
Smp_158160.1	5	2.4	2.15	0.68	0.12	0.19	2.51776	0.632656	6.90119e-05	0.00031996
Smp_158170.1	1.89	2.41	2.03	0.31	0.19	0.18	2.25378	0.423467	1.02517e-07	7.46974e-07
Smp_158230.1	8.21	7.39	6.45	1.93	1.03	0.86	1.62881	0.215692	4.30116e-14	6.23885e-13
Smp_158290.1	2.34	2.61	1.43	0.46	0.08	0.22	2.26306	0.657519	0.000577816	0.00222592
Smp_158290.2	4.29	2.58	2.6	0.17	0.09	0.04	4.21536	0.609283	4.56292e-12	5.47025e-11
Smp_158310.3	80.88	44.65	37.46	21.85	5.64	6	1.45881	0.415016	0.000439633	0.00173793
Smp_158320.1	17.05	33.61	26.44	10.72	5.14	4.02	1.08542	0.339305	0.00137927	0.00489729
Smp_158460.2	7.02	5.12	4.06	1.25	0.93	0.89	1.39916	0.307518	5.36813e-06	3.0133e-05
Smp_158480.1	13.11	33.13	32.3	1.67	1.84	1.46	2.97691	0.44465	2.15745e-11	2.43523e-10
Smp_158550.1	1.48	1.52	0.24	0	0	0	7.72533	1.57928	9.99812e-07	6.32944e-06
Smp_158550.2	35.31	33.68	35.3	7.61	4.71	5.47	1.58392	0.151562	1.45544e-25	4.5729e-24
Smp_158630.2	1.42	1.54	0.91	0	0	0	6.74108	1.45434	3.56677e-06	2.0672e-05
Smp_158670.1	28.03	20.44	19.22	9.54	5.19	4.57	0.88532	0.186767	2.13473e-06	1.27838e-05
Smp_158720.3	2.56	2.18	1.77	0	0	0	8.58544	1.25872	9.05472e-12	1.05644e-10
Smp_158890.1	159.31	193.62	153.7	29.11	18.97	17.88	1.9844	0.197893	1.1523e-23	3.24479e-22
Smp_159020.1	1.8	0.96	0.75	0.11	0.09	0.15	2.25771	0.604249	0.00018668	0.000797757
Smp_159050.1	63.52	44.75	39.92	17.02	11.55	9.53	0.996851	0.187862	1.11877e-07	8.11387e-07
Smp_159100.1	32.88	23.3	23.96	10.72	6.3	5.99	0.854152	0.160215	9.75171e-08	7.14159e-07
Smp_159100.3	54.55	46.24	44.5	14.91	10.03	9.57	1.10612	0.107886	1.15132e-24	3.45507e-23
Smp_159110.2	92.79	68.27	67.86	33.5	17.08	15.71	0.871352	0.174829	6.228e-07	4.07496e-06
Smp_159150.2	49.41	45.83	50.12	14.76	12.56	10.69	0.943938	0.173021	4.87958e-08	3.722e-07
Smp_159160.1	6.87	6.64	6.2	1.35	0.86	0.69	1.83211	0.248366	1.62293e-13	2.24785e-12
Smp_159190.1	36.84	40.94	39.65	7.83	5.03	4.34	1.8294	0.176701	4.05307e-25	1.24832e-23
Smp_159450.2	7.74	8.11	7.65	0.78	0.29	0.35	3.20687	0.278329	1.02364e-30	4.20365e-29
Smp_159490.1	4.56	5.04	5.82	1.3	0.75	0.69	1.57214	0.307685	3.22896e-07	2.19476e-06
Smp_159510.1	40.64	26.58	23.95	2.61	1.05	1.06	3.3888	0.28868	8.04867e-32	3.48082e-30
Smp_159570.1	10.72	10.62	9.38	2.74	2.02	1.61	1.30167	0.170767	2.48827e-14	3.66603e-13
Smp_159590.1	42.61	34.46	29.63	8.73	6.04	6.19	1.36201	0.171201	1.78264e-15	2.88022e-14
Smp_159600.1	21.78	13.14	16.68	2.47	2.34	1.55	2.02369	0.266942	3.42842e-14	5.00004e-13
Smp_159730.1	67.29	55	60.87	21.59	14.46	12.61	0.956681	0.117454	3.78725e-16	6.45314e-15
Smp_159740.1	31.42	24.53	21.36	6.9	3.68	2.32	1.69208	0.267743	2.61874e-10	2.62941e-09
Smp_159780.1	11.09	9.57	8.63	2.61	1.15	0.98	1.75052	0.220468	2.02172e-15	3.24688e-14
Smp_159840.2	1.4	1.19	0.95	0.36	0.2	0.15	1.41378	0.295314	1.68973e-06	1.02867e-05
Smp_159890.1	13.06	14.58	13.02	5.77	4.28	4.01	0.553675	0.159321	0.000510446	0.00199138
Smp_159930.1	10.08	9.98	8.84	1.99	1.94	1.73	1.31257	0.290276	6.13159e-06	3.41118e-05
Smp_159990.1	4.41	4.12	3.63	1.03	0.5	0.62	1.56846	0.207198	3.73702e-14	5.44164e-13
Smp_160070.1	4.97	4.57	3.44	1.32	0.77	0.65	1.31528	0.328243	6.14883e-05	0.000287853
Smp_160180.1	11.03	8.67	8.71	1.57	0.75	0.61	2.40469	0.275155	2.34359e-18	4.71893e-17
Smp_160290.1	13.87	9.08	7.21	2.71	1.68	2.09	1.22545	0.347288	0.000417723	0.00166043
Smp_160360.1	69.99	88.25	120.01	10.06	5.68	4.51	2.88429	0.291111	3.84798e-23	1.05811e-21
Smp_160370.1	4.4	3.79	3.63	0.59	0.33	0.19	2.53306	0.476053	1.03216e-07	7.51486e-07
Smp_160460.1	32.95	28.69	27.09	6.8	2.67	2.54	2.01644	0.226256	5.00221e-19	1.05367e-17
Smp_160760.1	41.87	47.93	55.76	10.42	5.52	5.91	1.81438	0.201065	1.81607e-19	3.9498e-18
Smp_160880.1	52.72	65.11	40.81	8.91	5.15	4.74	2.13605	0.252675	2.8208e-17	5.22476e-16
Smp_160880.2	52.72	65.11	40.81	8.91	5.15	4.74	2.13605	0.252675	2.8208e-17	5.22476e-16
Smp_160880.3	13.35	18	13.24	3.54	1.34	1.42	1.96361	0.280129	2.38867e-12	2.95249e-11
Smp_160880.4	1.34	1.54	1.16	0.27	0.06	0.05	2.67476	0.602341	8.97022e-06	4.8506e-05
Smp_161110.1	18.14	14.92	14.39	4.88	1.71	1.44	1.72941	0.303311	1.18569e-08	9.84187e-08
Smp_161120.1	17.61	9.2	10.84	4.62	2.08	1.66	1.28388	0.315005	4.58683e-05	0.000219718
Smp_161210.1	17.12	11.72	12.53	3.08	1.41	1.43	1.90707	0.254735	7.07278e-14	1.00642e-12
Smp_161330.1	6.24	7.94	4.29	1.89	0.63	0.48	1.82265	0.49343	0.000220889	0.000931826
Smp_161360.1	14.13	11.39	13.33	5.67	3.23	2.63	0.836488	0.202732	3.69013e-05	0.000180421
Smp_161400.1	18.01	20.83	19.32	5.43	3	3.22	1.38426	0.153589	2.00944e-19	4.35518e-18
Smp_161450.2	0.74	0.83	2.88	0	0	0.01	7.80962	1.44534	6.54198e-08	4.9002e-07
Smp_161510.1	59.14	39.19	36.36	10.62	3.51	2.98	2.14601	0.345513	5.26219e-10	5.09777e-09
Smp_161530.2	22.91	19.31	19.02	8.67	6.34	6.15	0.549049	0.143501	0.00013019	0.000574581
Smp_161650.1	17.74	23.49	23.61	1	1.04	2.1	2.85843	0.518102	3.44603e-08	2.69776e-07
Smp_161680.1	60.76	47.4	49.24	19.23	14.81	13.86	0.7269	0.15495	2.71606e-06	1.60509e-05
Smp_161790.1	156.03	128.52	121.75	25.08	16.5	14.88	1.88699	0.117398	3.9185e-58	4.24149e-56
Smp_161790.3	55.64	53.14	36.62	19.44	5.74	4.71	1.48087	0.397609	0.000195756	0.000833689
Smp_161790.4	15.04	7.95	6.76	1.96	0.47	0.6	2.50544	0.53252	2.54028e-06	1.50488e-05
Smp_162060.1	70.02	93.99	69.31	8.54	4.88	6.54	2.57944	0.234039	3.01274e-28	1.08912e-26
Smp_162230.1	112.23	75.84	58.83	15.4	7.73	7.25	2.09796	0.250243	5.12967e-17	9.3351e-16
Smp_162260.1	46.1	46.76	51.6	13.04	11.62	12.57	0.93821	0.239643	9.03943e-05	0.000410756
Smp_162290.1	13.22	8.25	7.17	2.63	0.63	0.43	2.2095	0.556653	7.20955e-05	0.000333188
Smp_162300.1	6.84	7.66	6.19	0.48	0.87	1.06	1.96315	0.482548	4.73583e-05	0.000226232
Smp_162510.1	43.75	44.81	37.94	12.71	9.67	10.11	0.963644	0.176495	4.76431e-08	3.64446e-07
Smp_162520.1	26.27	22.01	17.66	2.35	2.04	1.92	2.36546	0.217789	1.76297e-27	6.12492e-26
Smp_162550.1	8.39	6.39	5.91	1.34	0.66	0.63	2.06401	0.22211	1.5039e-20	3.54241e-19
Smp_163080.1	7.55	5.66	5.15	1.94	1.2	0.89	1.25239	0.22151	1.56881e-08	1.27618e-07
Smp_163090.1	5.26	4.54	3.33	0.66	0.21	0.25	2.73705	0.414568	4.05205e-11	4.45036e-10
Smp_163210.2	29.07	31.13	33.35	5.26	5.5	4.28	1.62326	0.244183	2.97705e-11	3.32825e-10
Smp_163240.2	2.57	3.73	2.25	0.14	0.22	0.19	2.86358	0.45145	2.25218e-10	2.276e-09
Smp_163320.1	79	81.66	80.14	35.32	23.32	24.09	0.575492	0.126458	5.34278e-06	3.00087e-05
Smp_163420.3	16.24	17.37	15.21	1.31	1.01	0.65	3.08707	0.198565	1.67071e-54	1.69112e-52
Smp_163500.1	11.1	9	8.6	2.18	0.95	0.72	2.03381	0.25395	1.15927e-15	1.90092e-14
Smp_163500.3	5.99	3.53	4.51	1.55	0.49	0.86	1.37666	0.374842	0.000240054	0.00100229
Smp_163520.1	108	107.16	74.52	26.47	10.38	17.84	1.46635	0.284735	2.60638e-07	1.79768e-06
Smp_163550.1	8.9	5.48	5.19	1.63	0.64	0.56	1.91878	0.383526	5.64442e-07	3.71128e-06
Smp_163570.2	45.67	26.85	35.25	9.37	2.5	2.32	2.12216	0.387907	4.48032e-08	3.43846e-07
Smp_163610.1	587.67	663.89	812.4	39.43	35.3	31.31	3.28746	0.243416	1.45082e-41	9.24085e-40
Smp_163660.1	8.14	7.34	6.54	3.07	1.51	1.56	0.934668	0.212608	1.10163e-05	5.8622e-05
Smp_163710.1	983.6	523.41	372.92	76.71	26.94	25.7	2.98825	0.383103	6.18464e-15	9.57138e-14
Smp_163750.1	34.79	32.81	29.4	3.02	1.93	1.46	2.98552	0.143699	7.09835e-96	2.17908e-93
Smp_163810.1	12.78	6.71	6.02	2.68	1.46	1.1	1.36325	0.333228	4.29421e-05	0.000206825
Smp_163820.2	28.4	21.03	17.48	3.15	1.99	1.58	2.3705	0.21563	4.11358e-28	1.47569e-26
Smp_163880.1	32.6	29.38	27.45	13.99	7.13	7.91	0.693438	0.138118	5.15101e-07	3.4084e-06
Smp_163930.1	59.64	34.44	36.06	9.05	2.94	2.06	2.39711	0.403318	2.79021e-09	2.47042e-08
Smp_163950.1	20.23	16.5	13.74	5.37	3.38	2.34	1.25821	0.210913	2.43837e-09	2.18265e-08
Smp_164020.1	17.38	22.99	7.23	4.59	1.34	2.24	1.65257	0.479395	0.000566419	0.00218561
Smp_164150.1	3.42	2.6	2.06	0.95	0.3	0.27	1.59034	0.401472	7.45532e-05	0.000343524
Smp_164360.1	17.32	14	12.62	3.42	2.04	1.85	1.65769	0.28035	3.36046e-09	2.9516e-08
Smp_164380.1	68.23	58.67	56.92	26.93	12.16	11.12	0.983265	0.189197	2.02487e-07	1.41907e-06
Smp_164590.1	478.95	366.62	406.4	101.55	44.26	35.68	1.91291	0.231186	1.29201e-16	2.29112e-15
Smp_164680.2	15.06	11.86	10.97	2.15	1.88	2.22	1.56214	0.254398	8.22467e-10	7.79429e-09
Smp_164730.1	13.5	10.01	9.09	3.77	1.32	0.79	1.66742	0.421596	7.65312e-05	0.000351859
Smp_164760.1	28.56	26.88	29.64	5.95	4.17	3.66	1.66455	0.145624	2.9459e-30	1.19147e-28
Smp_164820.1	80.55	77.91	73.79	34.92	16.41	14.39	0.931818	0.182921	3.50406e-07	2.37056e-06
Smp_164880.1	70.78	73.69	80.95	20.34	20.03	18.22	0.929018	0.232137	6.28054e-05	0.000293217
Smp_164960.1	50.16	45.61	38.34	20.11	8.96	7.68	0.984017	0.211899	3.42054e-06	1.98737e-05
Smp_165030.1	41.02	31.84	28.66	17.18	9.61	7.87	0.627702	0.185542	0.000716818	0.0027112
Smp_165040.1	2.06	3	1.92	0.19	0.11	0.08	3.31818	0.805051	3.76089e-05	0.000183477
Smp_165060.1	4.37	3.45	3.54	0.61	0.84	0.47	1.50847	0.367148	3.98021e-05	0.000193192
Smp_165170.1	28.86	23.82	20.6	10.68	5.4	5.89	0.806837	0.168363	1.64921e-06	1.00629e-05
Smp_165340.1	12.57	4.44	4.32	1.5	0.71	0.55	2.04822	0.604163	0.00069845	0.002646
Smp_165350.2	12.5	12.45	9.72	1.08	0.42	1.5	2.49094	0.477632	1.83632e-07	1.29469e-06
Smp_165350.4	27.44	16.89	16.59	9.43	2.95	2.29	1.2353	0.384962	0.00133251	0.00475015
Smp_165440.1	31.65	22.52	27.53	7.63	5.67	5.18	1.16272	0.181162	1.3796e-10	1.42652e-09
Smp_165470.1	6.14	7.95	11.23	0.54	1.06	0.8	2.31382	0.482104	1.59122e-06	9.73762e-06
Smp_165470.2	13.48	12.45	8.16	1.1	0.68	0.45	3.00622	0.319082	4.44799e-21	1.07753e-19
Smp_165470.3	37.37	22.71	23.22	3.18	1.68	2.05	2.63259	0.254542	4.52728e-25	1.38948e-23
Smp_165530.1	8.43	5.31	4.51	2.41	1.07	0.73	1.24786	0.367138	0.000676591	0.00257204
Smp_165540.1	109.42	107.23	90.71	57.08	34.9	31.46	0.372779	0.115718	0.00127545	0.00456924
Smp_165560.1	75.69	62.05	61.93	31.08	17.9	17.7	0.641065	0.126283	3.84632e-07	2.59273e-06
Smp_165570.1	3.41	4.14	3.25	0.78	0.56	0.84	1.2911	0.365277	0.000408446	0.00162805
Smp_165820.1	1.16	1.48	1.51	0.55	0.28	0.34	0.890901	0.279014	0.00140786	0.00498933
Smp_165850.1	140.26	136.66	133.91	35.59	28.02	25.16	1.22634	0.137993	6.27687e-19	1.3133e-17
Smp_166180.2	63.77	75.57	65.97	17.15	9.93	7.91	1.6372	0.188186	3.32135e-18	6.59551e-17
Smp_166200.1	26.19	21.75	22.79	5.34	5.12	4.34	1.24062	0.208239	2.55887e-09	2.27961e-08
Smp_166300.1	43.54	29.93	25.81	12.62	4.15	4.94	1.32582	0.314514	2.49264e-05	0.000125747
Smp_166340.1	404.58	498.71	265.64	100.95	54.11	58.85	1.50704	0.252892	2.53453e-09	2.26115e-08
Smp_166340.2	15.53	26.16	15.06	2.94	3.53	2.48	1.62926	0.458341	0.00037842	0.00151766
Smp_166350.1	39.87	52.65	45.78	6.37	4.37	5.17	2.13402	0.22927	1.30387e-20	3.08285e-19
Smp_166390.1	68.73	50.54	38.94	24.59	11.12	11.76	0.821246	0.241233	0.00066316	0.00252508
Smp_166420.1	8.34	7.48	6.66	3.38	1.41	1.13	1.07187	0.301968	0.000385807	0.00154372
Smp_166580.1	28.45	32.1	33.48	10.81	8.56	7.26	0.84479	0.192284	1.11561e-05	5.93157e-05
Smp_166610.1	12.87	15.14	11.95	1.92	1.76	1.2	2.03945	0.257585	2.42207e-15	3.86665e-14
Smp_166610.4	9.52	5.5	2.66	0.57	0.17	0.1	3.63326	0.621611	5.06838e-09	4.3657e-08
Smp_166890.1	50.57	41.2	40.81	8.46	4.35	3.64	2.10732	0.175047	2.22793e-33	1.02507e-31
Smp_166960.1	73.35	42.95	40.17	16.57	5.8	5.86	1.60274	0.320863	5.88093e-07	3.85856e-06
Smp_167140.1	1.21	1.12	1.02	0.04	0.11	0.12	2.40328	0.677962	0.000392829	0.00157081
Smp_167160.1	58.98	58.34	51.43	6.89	4.75	3.84	2.48921	0.13681	5.68633e-74	9.76902e-72
Smp_167160.2	4.17	3.03	2.53	0.29	0.1	0.21	3.05728	0.456214	2.06428e-11	2.33429e-10
Smp_167160.3	8.14	13.05	7.04	0.43	0.81	0.29	3.16557	0.707499	7.66601e-06	4.1889e-05
Smp_167190.1	7.81	5.4	6.79	0.81	0.62	0.45	2.44487	0.269012	1.00589e-19	2.22126e-18
Smp_167230.1	59.86	57.28	63.49	27.68	17.55	16.28	0.606755	0.142177	1.9759e-05	0.000101233
Smp_167280.1	89.6	202.07	148.97	13.86	12.86	7.16	2.74124	0.395647	4.25324e-12	5.1088e-11
Smp_167360.1	9.06	5.45	4.42	1.41	1.14	1.2	1.31122	0.318132	3.76211e-05	0.000183477
Smp_167370.1	3.17	2.36	2.05	0.57	0.26	0.2	2.00618	0.406458	7.9842e-07	5.13435e-06
Smp_167400.1	5.54	5.05	3.25	1.31	0.46	0.4	1.85867	0.412855	6.73206e-06	3.7144e-05
Smp_167400.2	9.11	3.72	2.93	1.07	0.33	0.19	2.49863	0.5787	1.5769e-05	8.173e-05
Smp_167430.1	6.73	6.25	6.18	0.75	0.66	0.4	2.40849	0.3106	8.88334e-15	1.35796e-13
Smp_167470.1	4.89	6.06	6.04	2.07	0.62	0.91	1.3994	0.417138	0.000794297	0.0029748
Smp_167550.2	64.71	56.63	45.78	23.39	10.08	9.53	1.07002	0.213436	5.3509e-07	3.52945e-06
Smp_167630.1	10.96	6.6	5.81	0.45	0.58	0.27	3.1149	0.422865	1.7561e-13	2.41267e-12
Smp_167630.2	49.99	59.94	62.85	5.55	4.99	5.02	2.46136	0.245315	1.08665e-23	3.0738e-22
Smp_167640.2	2	1.71	1.3	0.46	0.24	0.25	1.47802	0.38836	0.000141344	0.000618124
Smp_167650.2	14.57	10.05	9.51	1.72	1.58	1.34	1.86001	0.248999	8.02203e-14	1.13631e-12
Smp_167650.4	0.38	0.39	0.27	0	0	0	6.54493	1.4716	8.68843e-06	4.71729e-05
Smp_167750.1	53.42	78.1	47.62	9.91	5.83	6.58	2.04875	0.242877	3.30272e-17	6.08728e-16
Smp_167920.1	26.11	25.46	21.93	13.84	7.51	7.32	0.430787	0.133681	0.00127074	0.00455438
Smp_167950.1	17.6	13.25	11.19	6.4	1.72	1.93	1.24366	0.376551	0.000957366	0.00351344
Smp_167950.3	38.49	46.99	53.13	9.47	10.15	10.88	1.1463	0.313291	0.000253303	0.00105151
Smp_168050.1	70.09	71.75	69.28	23.79	17.77	16.75	0.877557	0.133086	4.28392e-11	4.68032e-10
Smp_168140.1	9.91	4.06	5.5	1.74	0.72	0.36	1.95449	0.513326	0.000140378	0.000614328
Smp_168240.1	13.23	7.67	10.05	2.55	1.45	0.97	1.73208	0.282966	9.28945e-10	8.75022e-09
Smp_168270.4	1.54	0.52	0.87	0	0	0	6.81941	1.52691	7.9639e-06	4.34407e-05
Smp_168310.1	47.23	60.66	50.53	7.53	8.15	9.45	1.60316	0.320598	5.71728e-07	3.75787e-06
Smp_168370.2	21.41	14.58	15.66	4.89	3.92	3.74	1.03793	0.218179	1.96259e-06	1.1821e-05
Smp_168460.1	76.8	71.79	64.69	15.56	8.03	7.64	1.86051	0.154099	1.45842e-33	6.8447e-32
Smp_168590.1	17.13	16.87	14.46	3.56	2.59	1.87	1.63786	0.206431	2.11893e-15	3.39719e-14
Smp_168620.1	1.17	1.46	1.31	0	0.05	0.06	3.85209	0.853384	6.36459e-06	3.53555e-05
Smp_168670.1	6.91	4.8	4.08	1.73	0.54	0.49	1.69536	0.397945	2.04159e-05	0.000104234
Smp_168730.1	99.08	112.07	83.81	3.52	1.96	2.49	4.25065	0.222255	1.55901e-81	3.28024e-79
Smp_168990.1	10.44	27.72	15.08	1.98	1.44	1.04	2.63817	0.444713	2.98748e-09	2.63884e-08
Smp_169040.1	18.48	18.07	14.06	7.35	5.17	3.77	0.68374	0.174235	8.70058e-05	0.000396706
Smp_169050.1	6.61	5.67	6.82	0.32	0.81	0.43	2.48986	0.486903	3.15971e-07	2.15159e-06
Smp_169050.2	2.41	3.64	4.37	0.74	0.31	0.29	2.11293	0.426291	7.17612e-07	4.65788e-06
Smp_169140.1	43.76	35.07	36.33	18.33	10.86	8.94	0.664783	0.145382	4.8156e-06	2.72191e-05
Smp_169200.1	419.96	517.91	495.03	140.84	89.57	85.15	1.23634	0.166014	9.53438e-14	1.3414e-12
Smp_169220.1	17.57	26.03	29.99	6.01	4.43	3.54	1.44186	0.41936	0.000585532	0.00225425
Smp_169260.1	88.5	59.45	56.37	20.36	13.21	9.76	1.29242	0.206001	3.52276e-10	3.47744e-09
Smp_169260.3	31.55	42.31	34.24	4.93	7.85	6.24	1.43623	0.363418	7.74987e-05	0.000355784
Smp_169360.1	11	10.07	9.96	0.89	0.32	0.33	3.50122	0.24881	5.65368e-45	4.07196e-43
Smp_169460.1	25.59	41.76	26.09	6.86	3.62	2.92	1.90594	0.314315	1.32957e-09	1.23254e-08
Smp_169550.1	17.32	18.12	16.28	6.68	5.07	4.33	0.708141	0.148668	1.90502e-06	1.15076e-05
Smp_169660.1	11.74	9.33	7.96	2.34	1.62	1.51	1.43259	0.186613	1.63114e-14	2.43773e-13
Smp_169700.1	30.95	29.05	20.9	11.39	3.17	4.52	1.23374	0.345271	0.0003526	0.00142393
Smp_169730.1	36.97	36.35	33.15	14.57	9.89	8.56	0.730865	0.119015	8.20434e-10	7.77896e-09
Smp_169800.3	2.12	0.33	0.5	0	0	0	7.1519	1.68817	2.27046e-05	0.000115159
Smp_170010.1	12.84	11.8	10.87	1.58	1.58	2.01	1.70804	0.349474	1.02145e-06	6.45553e-06
Smp_170020.3	5.05	7.16	6.99	0.99	0.59	0.71	2.12086	0.379878	2.36394e-08	1.88853e-07
Smp_170030.1	316.15	274.7	294.3	34.33	16.38	21.62	2.6781	0.175286	1.06483e-52	1.01734e-50
Smp_170150.1	47.72	22.7	17.81	4.25	1.69	1.72	2.62472	0.393266	2.4866e-11	2.79328e-10
Smp_170150.3	4.12	13.15	10.76	1.05	1.28	0.69	2.22406	0.551751	5.55621e-05	0.000262543
Smp_170170.1	53.16	43.13	45.38	12.15	9.71	8.83	1.21432	0.157383	1.20323e-14	1.82001e-13
Smp_170280.1	48.64	32.89	31.84	4.59	3.65	2.75	2.38292	0.213159	5.1634e-29	1.9895e-27
Smp_170340.1	154.44	47.39	80.83	16.13	7.48	5.56	2.38046	0.416308	1.07775e-08	8.99373e-08
Smp_170430.1	3.39	3.38	2.89	0.65	0.28	0.09	2.46452	0.673451	0.000252672	0.00104982
Smp_170450.1	36.83	30.83	24.83	14.07	7.66	6.51	0.789987	0.191528	3.71288e-05	0.000181392
Smp_170620.1	2.47	3.12	2.43	0.59	0.58	0.47	1.27022	0.355492	0.000352728	0.00142414
Smp_170630.1	117.54	107.72	96.44	53.05	25.14	20.57	0.815034	0.194969	2.9109e-05	0.000144933
Smp_170700.1	5.4	3.75	3.34	0.69	0.37	0.24	2.36778	0.324976	3.19246e-13	4.27931e-12
Smp_170760.1	4.59	5.33	4.17	1.04	0.55	0.77	1.60888	0.235054	7.66068e-12	9.01658e-11
Smp_171010.1	5.08	6.3	4.53	0.32	0.5	0.51	2.45512	0.447745	4.1746e-08	3.21834e-07
Smp_171020.1	125.32	93.06	85.42	14.37	8.33	7.07	2.41704	0.169255	2.89861e-46	2.16253e-44
Smp_171140.1	109.03	86.41	63.94	15.59	5.6	4.48	2.49205	0.32346	1.31517e-14	1.98133e-13
Smp_171190.1	649.91	679.76	498.37	61.53	28.64	25.99	3.08393	0.202226	1.64911e-52	1.54406e-50
Smp_171580.1	4.17	10.24	12.14	0	0.06	0.13	5.82886	0.782779	9.59484e-14	1.3489e-12
Smp_171600.1	68.37	39.78	36.8	11.3	5.43	4.22	1.89003	0.288977	6.13573e-11	6.55435e-10
Smp_171620.1	72.24	85.57	85.21	25.55	22.79	22.15	0.780137	0.224754	0.000518386	0.00201731
Smp_171640.3	17.47	12.5	12.44	3.97	3.03	2.78	1.12491	0.195691	9.01022e-09	7.5934e-08
Smp_171670.1	88.47	71.49	67	21.95	12.67	10.83	1.38981	0.145702	1.44615e-21	3.63012e-20
Smp_171680.1	3.42	3.08	2.44	0.27	0.14	0.14	3.0925	0.257929	4.02278e-33	1.81083e-31
Smp_171720.2	92.85	92.56	66.66	25.28	18.53	14.15	1.15618	0.189967	1.15595e-09	1.07854e-08
Smp_171740.1	5.13	5.49	4.38	1.8	1.18	1.1	0.920824	0.182884	4.77779e-07	3.17491e-06
Smp_171750.1	18.35	16.02	11.96	7.6	3.79	4.05	0.656083	0.198011	0.000921807	0.00339464
Smp_171780.1	577.06	505.78	441.49	123.36	63.25	54.89	1.74789	0.159247	4.98387e-28	1.77429e-26
Smp_171820.1	97.24	106.61	112.21	30.12	26.17	22.71	1.00965	0.192573	1.58055e-07	1.12452e-06
Smp_171820.2	16.16	16.77	22.34	2.16	2.48	1.76	2.09514	0.304935	6.38512e-12	7.56758e-11
Smp_171860.2	16.79	18.16	17.05	0.78	1.56	1.45	2.66592	0.430239	5.77777e-10	5.57992e-09
Smp_171860.3	0.54	0.95	1	0	0.06	0	4.16739	1.21018	0.000574034	0.00221363
Smp_171860.4	9.01	5.49	3.8	2.09	0.4	0.48	1.84331	0.540668	0.000651272	0.00248436
Smp_171860.6	3.88	3.61	3.71	0.12	0.2	0.05	3.80474	0.490986	9.24906e-15	1.41041e-13
Smp_171860.7	37.86	25.77	17.86	4.1	1.93	2.55	2.29574	0.301994	2.91691e-14	4.27403e-13
Smp_171880.1	44.4	39.54	35.48	11.02	6.67	6.73	1.33606	0.109218	2.07133e-34	1.02366e-32
Smp_171880.3	7.01	6.72	7.03	2.02	1.76	1.03	1.13512	0.280459	5.17959e-05	0.000245676
Smp_172040.1	3.49	4.76	4.27	1.71	0.8	0.77	1.04366	0.252872	3.67167e-05	0.000179566
Smp_172050.1	27.18	21.98	19.23	9.47	6.04	5.81	0.718931	0.162745	9.9832e-06	5.35507e-05
Smp_172070.1	33.47	27.95	31.17	15.37	9.99	9.33	0.459746	0.123612	0.000199812	0.00084903
Smp_172140.1	38.2	27.98	25.13	11.21	4.02	3.38	1.45229	0.322224	6.57311e-06	3.63413e-05
Smp_172150.1	3.58	2.96	2.77	0.49	0.68	0.53	1.38321	0.350588	7.96655e-05	0.000365104
Smp_172180.1	830.58	794.7	583.64	90.92	42.12	40.51	2.76967	0.200637	2.39723e-43	1.63238e-41
Smp_172250.2	52.36	30.55	27.79	8.93	3.74	3.63	1.86746	0.295317	2.55582e-10	2.57175e-09
Smp_172460.1	31.1	44.09	34.13	2.73	1.17	1.62	3.39305	0.255772	3.64811e-40	2.26207e-38
Smp_172480.1	10.28	11.46	9.05	3.13	1.21	1.44	1.53566	0.256951	2.28033e-09	2.04901e-08
Smp_172520.1	37.61	37.7	35.41	8.37	4.65	5.54	1.62636	0.204183	1.64931e-15	2.67634e-14
Smp_172580.1	73.02	48.1	42.55	14.25	5.38	5.8	1.80108	0.277374	8.39621e-11	8.84294e-10
Smp_172810.1	30.09	17.22	15.42	3.32	0.93	0.88	2.79527	0.410799	1.01416e-11	1.17812e-10
Smp_172990.1	28	26.85	20.68	9.84	5.97	5.24	0.900905	0.152777	3.70481e-09	3.24188e-08
Smp_173060.2	29.96	25.61	24.15	6.99	3.26	5.22	1.40738	0.234436	1.93378e-09	1.75872e-08
Smp_173100.1	14.5	11.57	12.51	4.01	1.38	1.31	1.68234	0.288616	5.57651e-09	4.78578e-08
Smp_173110.1	74.39	70.3	64.56	16.2	8.44	8.34	1.74515	0.119497	2.64499e-48	2.1916e-46
Smp_173110.2	20.91	20.23	24.09	5.25	4.49	5.24	1.103	0.255716	1.60763e-05	8.32304e-05
Smp_173210.1	21.66	25.8	17.92	6.8	4.22	4.91	1.06578	0.203614	1.65603e-07	1.17554e-06
Smp_173230.1	35.91	28.33	30.25	15.76	10.1	8.95	0.489816	0.131275	0.000190562	0.000812862
Smp_173240.1	16.72	12.75	14.48	6.58	3.52	3.13	0.815339	0.1723	2.22232e-06	1.32701e-05
Smp_173380.1	9.03	8.3	6.79	2.83	1.28	1.09	1.33085	0.229146	6.32843e-09	5.41159e-08
Smp_173380.2	3.05	6.18	7.97	0.38	0.41	0.79	2.37458	0.577546	3.93107e-05	0.000190906
Smp_173480.1	72.25	98.93	83.91	21.18	17.88	18.66	1.13946	0.246632	3.83589e-06	2.21086e-05
Smp_173550.1	52.75	59.99	57.06	14.77	13.36	12.75	1.04511	0.213404	9.71538e-07	6.16503e-06
Smp_173580.1	23.14	20.69	24.99	11.33	7.29	6.86	0.482622	0.150456	0.00133785	0.00476648
Smp_173610.1	55.37	59.24	54.5	15.42	5.78	7.15	1.70194	0.243369	2.68575e-12	3.29747e-11
Smp_173620.2	73.7	85.53	83.32	9.82	11.67	11.4	1.8346	0.29609	5.78842e-10	5.58731e-09
Smp_173730.1	31.79	36.34	34.82	14.25	9.91	9.37	0.653943	0.165519	7.78668e-05	0.000357298
Smp_173730.2	5.3	2.38	3.14	0.27	0.09	0.24	3.26196	0.635683	2.87548e-07	1.97022e-06
Smp_173760.1	2.14	1.17	1.01	0.3	0.14	0.1	2.12517	0.472229	6.78619e-06	3.74089e-05
Smp_173790.1	102.78	91.33	88.06	50.63	28.31	26.7	0.486986	0.102976	2.25511e-06	1.34488e-05
Smp_173900.2	32.33	29.73	30.57	10.67	9.47	8.92	0.663682	0.193728	0.000612899	0.00234947
Smp_174060.1	2.54	2.22	2.62	0.14	0.32	0.21	2.15231	0.643734	0.000827369	0.00308632
Smp_174060.2	2.54	2.22	2.62	0.14	0.32	0.21	2.15231	0.643734	0.000827369	0.00308632
Smp_174090.1	3.69	4.18	4.19	0.37	0.6	0.35	2.11135	0.445013	2.09047e-06	1.25348e-05
Smp_174110.1	24.78	22.68	23.93	6	4.02	3.82	1.40352	0.129605	2.50216e-27	8.66091e-26
Smp_174110.2	3.66	3.44	3.06	0.19	0.18	0.4	2.63516	0.507507	2.07645e-07	1.45288e-06
Smp_174170.1	6.75	5.49	4.56	0.31	0.39	0.37	2.87155	0.329411	2.8514e-18	5.6864e-17
Smp_174220.1	47.14	29.49	29.9	17.16	7.31	6.99	0.866551	0.25435	0.000656993	0.00250312
Smp_174230.1	8.22	9.12	8.36	3.23	1.45	1.63	1.12189	0.183291	9.31165e-10	8.76671e-09
Smp_174300.1	13.28	10.84	11.62	3.66	2.77	2.16	1.08967	0.187402	6.07716e-09	5.20352e-08
Smp_174310.2	17.63	16.77	12.12	3.98	3.07	2.57	1.28952	0.19781	7.0778e-11	7.50503e-10
Smp_174320.1	5.31	4.54	3.54	1.13	0.16	0.23	2.42209	0.591932	4.27952e-05	0.000206223
Smp_174350.1	6.39	6.66	6.61	1.85	1.15	0.95	1.38356	0.208542	3.25699e-11	3.61961e-10
Smp_174370.1	13.43	11.52	11.35	5.59	3.96	3.38	0.522676	0.130971	6.58546e-05	0.000306155
Smp_174380.3	6.28	13.28	8.07	0.91	0.75	0.55	2.66681	0.419554	2.06667e-10	2.09645e-09
Smp_174380.4	1.41	2.47	2.32	0.06	0.22	0.23	2.43098	0.678274	0.000338296	0.00137001
Smp_174510.1	235.94	233.35	188.18	66.4	41.58	40.55	1.18935	0.148825	1.33207e-15	2.17475e-14
Smp_174520.1	10.57	9.27	10.26	0	0	0	6.68977	1.43173	2.97522e-06	1.74488e-05
Smp_174690.1	19.72	19.72	23.52	7.2	6.46	4.38	0.824766	0.247183	0.000847892	0.0031522
Smp_174810.1	65.25	50.2	52.2	0	1.03	2.1	4.46302	0.77145	7.24105e-09	6.14669e-08
Smp_174810.2	2.03	1.92	3.17	0	0	0	6.37914	1.54372	3.59106e-05	0.000175899
Smp_174870.1	24.06	26.94	21.83	5.87	2.05	2.5	1.9391	0.262636	1.54484e-13	2.14605e-12
Smp_174870.2	3.79	3.55	2.64	0.37	0.15	0.2	2.87184	0.388091	1.36277e-13	1.90017e-12
Smp_174880.1	33.33	25.55	22.44	1.88	1.56	1.32	3.08627	0.250646	7.6825e-35	3.91996e-33
Smp_174890.2	25.08	18.03	15.77	3.22	1.25	1.4	2.44021	0.271542	2.5527e-19	5.46931e-18
Smp_174920.1	4.62	4.97	3.35	1.24	0.44	0.47	1.7331	0.361959	1.68351e-06	1.02522e-05
Smp_174960.1	26.1	23.4	21.17	12.54	6.53	5.3	0.631565	0.17394	0.000282408	0.00116024
Smp_174960.2	33.92	35.96	32.04	5.26	6.07	6.94	1.41768	0.314078	6.36829e-06	3.53656e-05
Smp_175020.1	7.64	6.91	6.54	0.24	0.25	0.21	3.85959	0.328072	5.94898e-32	2.59675e-30
Smp_175090.1	284.3	232.31	356.83	31.51	24.5	14.55	2.69065	0.26729	7.77802e-24	2.22029e-22
Smp_175270.1	35.04	19.44	19.27	2.97	2.23	1.6	2.46243	0.296505	9.99581e-17	1.78608e-15
Smp_175390.1	19.19	16.45	15.07	4.34	1.98	1.59	1.80894	0.237426	2.5571e-14	3.76293e-13
Smp_175510.1	27.17	15.14	13.9	1.28	0.49	0.51	3.74174	0.326233	1.87723e-30	7.69211e-29
Smp_175580.1	19.97	19.49	19	1	0.53	0.78	3.69053	0.216046	2.01634e-65	2.86046e-63
Smp_175580.2	29.82	11.36	13.66	3.52	2.19	1.74	1.92621	0.391722	8.77557e-07	5.60284e-06
Smp_175900.2	29.3	22.48	29.78	3.22	6.55	4.08	1.4685	0.431143	0.00065906	0.00251
Smp_175930.1	25.66	11.52	9.14	2.1	0.62	1.05	2.71994	0.478101	1.27745e-08	1.0566e-07
Smp_175980.1	26.53	21.64	22.55	10.33	6.53	6.83	0.613286	0.131532	3.12212e-06	1.82418e-05
Smp_176110.1	149.13	80.48	61.75	14.83	4.04	3.62	2.87868	0.441467	6.99684e-11	7.4276e-10
Smp_176300.1	0.91	0.98	0.67	0.06	0.12	0.09	2.12682	0.491572	1.51446e-05	7.87551e-05
Smp_176310.1	9.92	7.06	7.21	1.92	1.35	1.09	1.50862	0.212281	1.18829e-12	1.5086e-11
Smp_176350.1	21.49	20.49	20.11	4.52	4.12	3.79	1.30556	0.199885	6.51045e-11	6.93485e-10
Smp_176390.1	6.61	4.99	3.98	0.98	0.36	0.37	2.33658	0.329323	1.29262e-12	1.63551e-11
Smp_176440.1	63.05	53.4	49.14	25.08	16.96	14.59	0.587969	0.120213	1.00299e-06	6.34315e-06
Smp_176540.1	14.97	10.2	11.6	1.43	0.92	0.71	2.64441	0.208203	5.82797e-37	3.21931e-35
Smp_176580.2	22.53	21.16	18.91	11	6.65	6.62	0.415322	0.101005	3.92406e-05	0.000190714
Smp_176650.1	16	17.42	12.92	4.07	3.12	2.73	1.23698	0.251281	8.53634e-07	5.46501e-06
Smp_176720.1	10.41	11.05	11	3.67	2.52	2.05	1.02568	0.23274	1.04824e-05	5.60198e-05
Smp_176750.1	22.88	16.89	14.99	8.24	3.69	3.48	0.931401	0.227287	4.16897e-05	0.000201518
Smp_176850.1	5.73	5.51	4.79	0.9	0.57	0.52	2.05326	0.291905	2.0071e-12	2.49568e-11
Smp_176930.1	45.47	36.8	24.34	5.38	1.54	1.15	2.92976	0.428746	8.29667e-12	9.74066e-11
Smp_176940.1	20.05	17.19	14.73	9.2	4.2	3.53	0.734104	0.229366	0.00137154	0.0048726
Smp_176950.1	1.99	1.03	1.27	0.09	0.04	0.09	3.40664	0.763834	8.19906e-06	4.46844e-05
Smp_177790.1	80.94	63.54	72	24.04	16.59	16.03	0.960771	0.161197	2.51899e-09	2.24943e-08
Smp_178230.1	6.68	6.32	6.86	1.26	0.91	0.79	1.77359	0.334655	1.15967e-07	8.39426e-07
Smp_178750.1	38.24	31.6	31.37	10.94	6.2	6.19	1.17897	0.144383	3.19893e-16	5.48564e-15
Smp_178990.1	15.64	15.26	15.88	3.92	2.87	2.34	1.39132	0.160157	3.71375e-18	7.33583e-17
Smp_178990.2	10.32	10.42	14.33	4.81	1.86	2.6	1.03103	0.317297	0.00115639	0.00416834
Smp_179360.1	78.17	76.98	66.8	19.06	14.03	15.61	1.19227	0.167008	9.40262e-13	1.20516e-11
Smp_179460.1	2013.67	1410.76	1295.78	686.54	378.36	378.05	0.766142	0.17836	1.74315e-05	8.98493e-05
Smp_179490.1	94.93	101.98	88.08	10.78	10.1	9.89	2.18859	0.216811	5.84578e-24	1.67896e-22
Smp_179590.1	41.77	46.56	31.25	6.59	1.84	1.56	2.78694	0.38442	4.17635e-13	5.53869e-12
Smp_179720.1	44.91	38.74	39.62	19.06	13.44	12.67	0.475203	0.118236	5.84165e-05	0.00027492
Smp_179810.1	2735.17	1599.42	1637.07	171.99	87.29	99.98	3.10816	0.22865	4.37358e-42	2.8339e-40
Smp_179810.2	610.18	402.72	454.95	101.4	64.33	44.76	1.86975	0.20714	1.77243e-19	3.85937e-18
Smp_179930.2	11.6	13.6	11.25	1.4	2.02	1.76	1.7327	0.362758	1.78408e-06	1.08294e-05
Smp_180060.1	73.81	83.15	83.08	27.97	22.45	21.66	0.744478	0.1953	0.000137862	0.000604872
Smp_180150.2	12.81	8.78	9.94	2.24	2.59	1.85	1.20577	0.284744	2.28968e-05	0.000116071
Smp_180240.1	52.63	52.24	52.81	6.96	2.86	2.71	2.78772	0.214596	1.38466e-38	8.2577e-37
Smp_180430.1	27.64	34.64	29.14	7.89	6.51	6.95	1.08663	0.296959	0.000253016	0.00105078
Smp_180470.1	36.94	32.92	28.62	12.28	5.47	4.08	1.30664	0.254205	2.74572e-07	1.88407e-06
Smp_180570.1	6.17	4.97	4.01	0.43	0.45	0.62	2.24109	0.435408	2.64561e-07	1.82072e-06
Smp_180620.1	100.79	362.34	121.19	5.12	7.07	17.72	3.13941	0.746377	2.59707e-05	0.000130628
Smp_180690.1	15.79	12.73	13.58	1.61	1.33	0.99	2.4375	0.180871	2.1522e-41	1.36155e-39
Smp_180740.1	49.92	45.72	49	25.91	15.77	13.53	0.455177	0.113657	6.20645e-05	0.000290265
Smp_180810.1	65.93	60.95	50.82	9.38	6.5	5.64	2.08089	0.123494	1.04653e-63	1.39981e-61
Smp_180890.1	10.85	10.19	8.28	2.78	0.85	0.97	1.84502	0.338147	4.86246e-08	3.71196e-07
Smp_181080.2	10.26	19.68	10.09	3.6	1.73	1.62	1.63086	0.34474	2.23747e-06	1.33563e-05
Smp_181170.1	15.94	14.02	13.42	5.53	3.57	3.99	0.752362	0.154607	1.13712e-06	7.1312e-06
Smp_181250.1	2.77	2.89	2.16	0.04	0.11	0.15	3.44958	0.526029	5.46158e-11	5.87441e-10
Smp_181270.1	3.64	1.83	1.47	0.16	0.39	0.17	2.16725	0.644931	0.000778188	0.00292023
Smp_181450.1	14.83	10.32	9.19	4.35	1.62	1.81	1.26442	0.307513	3.92677e-05	0.000190796
Smp_181490.1	4.35	2.94	2.07	0.7	0.3	0.4	1.81338	0.359853	4.67416e-07	3.11378e-06
Smp_181490.2	30.43	17.42	19.95	4.51	2.24	1.76	2.09087	0.277947	5.37227e-14	7.73855e-13
Smp_182620.1	82.63	85.21	74.82	20.6	11.13	8.49	1.69243	0.182705	1.98362e-20	4.64315e-19
Smp_187800.1	9.7	6.34	5.68	1.11	0.47	0.45	2.53083	0.289504	2.291e-18	4.62298e-17
Smp_190020.2	85.02	65	54.87	23.5	8.32	7.58	1.5344	0.316088	1.20796e-06	7.53756e-06
Smp_190140.1	71.24	81.31	78.36	14.87	13.41	10.88	1.56203	0.214782	3.52568e-13	4.69906e-12
Smp_191310.1	8.71	7.74	5.84	0.99	0.45	0.58	2.54317	0.266414	1.34905e-21	3.41384e-20
Smp_191870.2	20.24	18.71	17.41	3.55	2.6	2.88	1.64453	0.206783	1.82163e-15	2.94067e-14
Smp_192400.1	22.35	18.19	13.97	4.69	2.79	3.28	1.36681	0.241258	1.46728e-08	1.19932e-07
Smp_193610.1	3.99	2.92	2.68	0.44	0.21	0.32	2.3495	0.485484	1.3017e-06	8.09014e-06
Smp_193750.2	11.61	12.94	9.48	3.42	1.73	1.07	1.59546	0.362433	1.07217e-05	5.71679e-05
Smp_193800.1	4.52	2.29	2.05	0.81	0.41	0.45	1.46951	0.430046	0.000632922	0.00242028
Smp_194050.1	1284.83	818.65	677.51	187.81	50.65	45.22	2.48276	0.399551	5.16963e-10	5.01328e-09
Smp_194090.1	269.18	390.29	292.85	73.21	42.23	43.1	1.64901	0.203825	5.95074e-16	9.98509e-15
Smp_194090.3	191.67	293.41	204.67	14.75	32.43	46.26	1.73946	0.544472	0.00139943	0.00496133
Smp_194270.1	35.43	25.95	26.01	9.58	5.6	4.95	1.18051	0.166855	1.49379e-12	1.87485e-11
Smp_194390.1	4.42	2.5	2.87	1.12	0.63	0.45	1.23662	0.352506	0.000451348	0.00178123
Smp_194420.1	47.58	34.16	28.57	9.92	6.26	5.95	1.35369	0.191332	1.49349e-12	1.87485e-11
Smp_194610.1	20.74	21.04	15.74	3.42	2.33	2.01	1.92506	0.204694	5.22626e-21	1.26117e-19
Smp_194720.1	32.91	34.36	38.04	3.78	3.68	3.02	2.31398	0.243288	1.88312e-21	4.70177e-20
Smp_194740.1	5.9	3.77	4.13	0.44	0.6	0.37	2.21344	0.449729	8.57882e-07	5.48845e-06
Smp_194830.1	836.64	1082.33	804.48	332.87	170.94	200.46	1.01712	0.199372	3.36756e-07	2.28399e-06
Smp_194900.1	9.14	7.63	8.12	3.58	2.5	1.75	0.724511	0.203596	0.000372885	0.00149682
Smp_194920.1	48.81	46.83	38.28	23.43	12.64	11.12	0.586009	0.153582	0.000135845	0.000597005
Smp_194970.1	201.87	479.03	313.48	73.89	41.23	49.72	1.65173	0.347906	2.05813e-06	1.23607e-05
Smp_194980.1	319.5	323.33	203.15	57.9	22.45	24.64	2.12351	0.259846	3.02835e-16	5.19788e-15
Smp_195060.1	165.9	216.86	159.3	35.79	19.39	23.09	1.84626	0.22389	1.6342e-16	2.86536e-15
Smp_195090.1	124.57	127.11	128.75	11.45	5.73	10.82	2.77906	0.293628	2.94773e-21	7.2345e-20
Smp_195190.1	1398.74	1148.74	585.26	196.19	66.37	89.43	2.25923	0.359312	3.22277e-10	3.19076e-09
Smp_196020.1	85.96	66.42	62.46	32.24	12.5	10.79	1.09171	0.266697	4.2498e-05	0.000205155
Smp_196040.1	95.75	93.4	86.62	36.06	25.76	23.02	0.731423	0.110801	4.07779e-11	4.47338e-10
Smp_196090.1	23.38	15.98	17.27	3.13	2.25	1.69	2.03984	0.193356	5.09737e-26	1.6543e-24
Smp_196110.1	223.98	128.6	158.42	27.37	20.1	14.46	2.08221	0.233939	5.55098e-19	1.16533e-17
Smp_196370.1	4.18	2.74	2.07	0.55	0.26	0.15	2.38066	0.453086	1.48567e-07	1.06105e-06
Smp_196400.1	5.87	4.34	3.85	1.66	0.34	0.33	1.85239	0.524997	0.000418115	0.00166164
Smp_196400.2	0.22	0.39	0.13	0	0	0	6.04353	1.68703	0.000340532	0.00137838
Smp_196690.1	50.71	45.98	39.92	21.49	12.9	10.91	0.657093	0.126676	2.13507e-07	1.49073e-06
Smp_196700.1	0.95	0.39	0.36	0	0	0.03	4.58012	1.30007	0.000426739	0.00169267
Smp_196810.1	39.13	33.64	21.47	8	2.37	2.39	2.05199	0.372769	3.6976e-08	2.87786e-07
Smp_196840.1	382.14	314.06	338.62	112.51	53.9	42.85	1.41842	0.198655	9.32636e-13	1.1962e-11
Smp_196840.3	75.56	73.37	47.54	9.95	10.5	9.18	1.68584	0.304394	3.053e-08	2.40819e-07
Smp_197370.1	924.69	821.96	897.22	228.09	118.77	99.8	1.66032	0.156954	3.75619e-26	1.22328e-24
Smp_197640.1	2.9	6.17	4.66	0.5	0.43	0.4	2.37017	0.393765	1.75234e-09	1.60697e-08
Smp_197640.2	5.38	1.22	1.92	0.51	0.32	0.26	2.01132	0.578691	0.000509645	0.0019888
Smp_197860.1	344.59	271.2	245.13	15.69	8.01	6.87	3.90777	0.179763	8.88916e-105	3.14073e-102
Smp_197950.1	5.17	4.63	3.37	0.95	0.73	0.84	1.36077	0.334798	4.81453e-05	0.000229875
Smp_198360.1	20.51	15.6	11.62	4.59	1.57	1.44	1.80672	0.339231	1.0044e-07	7.3332e-07
Smp_198660.1	7.89	7.71	6.02	2.26	0.76	0.75	1.68663	0.327133	2.52573e-07	1.74527e-06
Smp_198670.1	28.17	28.48	25.19	9.55	6.03	5.03	1.04897	0.138971	4.41488e-14	6.38896e-13
Smp_198680.1	13.43	11.47	12.58	4.87	3.37	2.36	0.881096	0.188652	3.00499e-06	1.76069e-05
Smp_198680.2	1.16	0.96	0.17	0	0	0	7.19604	1.65246	1.33217e-05	6.98971e-05
Smp_198800.1	34.58	22.22	19.44	10.53	5.32	5.32	0.916895	0.240669	0.00013909	0.000609691
Smp_198850.2	75.17	73.15	71.47	22.81	15.27	12.95	1.15581	0.106967	3.24718e-27	1.11777e-25
Smp_198930.1	67.7	46.15	48.1	2.43	1.47	1.47	3.95575	0.193369	5.20429e-93	1.4766e-90
Smp_198980.1	41.19	53.17	44.32	20.93	11.78	11.84	0.705742	0.169455	3.11658e-05	0.000154188
Smp_200020.1	10.94	7.78	6.22	2.94	1.45	1.39	1.19327	0.265706	7.0907e-06	3.89442e-05
Smp_200180.1	980.47	720.97	584.57	274.51	85.12	66.73	1.60399	0.367339	1.26249e-05	6.63896e-05
Smp_200240.1	203.74	387.69	221.27	53.27	38.6	41.3	1.62824	0.310988	1.64365e-07	1.1672e-06
Smp_200530.1	72.3	63.95	57.63	2.06	1.06	0.73	4.7903	0.383226	7.47147e-36	3.94115e-34
Smp_200570.1	5.12	5.76	4.53	1.65	1.16	1.27	0.925627	0.275465	0.000778751	0.00292125
Smp_200800.1	35.9	32.3	26.2	7.23	3.49	3.17	1.87159	0.249244	5.95452e-14	8.53132e-13
Smp_201060.1	4077.83	3848.2	5551.61	765.44	547.57	485.21	1.94991	0.216427	2.06903e-19	4.47399e-18
Smp_201130.1	24.23	19.91	14.91	3.38	1.78	1.78	2.16132	0.271905	1.88308e-15	3.03204e-14
Smp_201210.1	14.03	36.27	29.23	3.06	2.25	1.75	2.54994	0.480923	1.14424e-07	8.29218e-07
Smp_201220.1	111.39	126.57	125.34	41.61	32.61	31.26	0.800083	0.174937	4.79539e-06	2.71212e-05
Smp_201600.1	74.82	69.86	52.84	16.66	10.12	9.07	1.51781	0.222094	8.2529e-12	9.69534e-11
Smp_201700.1	22.09	20.49	13.27	6.25	3.14	3.01	1.25671	0.316346	7.11002e-05	0.00032899
Smp_201730.1	37.88	40.32	19.54	5.52	3.49	5.79	1.69648	0.463138	0.000249279	0.00103664
Smp_202130.1	309.25	344.2	270.03	75.09	27.1	30.41	1.93453	0.249116	8.12698e-15	1.25153e-13
Smp_202130.2	1.26	1.75	0.99	0.34	0.06	0.11	2.24287	0.626193	0.000341291	0.00138095
Smp_203130.1	269.1	415.74	536.11	42.43	49.31	48.87	2.08758	0.375088	2.61285e-08	2.07499e-07
Smp_203190.1	213.54	141.37	101.83	29.05	15.02	16.21	1.97647	0.299024	3.85012e-11	4.24852e-10
Smp_203310.2	3.78	3.87	2.73	0.67	0.26	0.32	2.15297	0.348276	6.33788e-10	6.09569e-09
Smp_203310.3	5.69	4.28	3.59	0.79	0.57	0.34	2.07718	0.436139	1.91062e-06	1.15377e-05
Smp_203390.1	19.31	13.98	16.91	6.02	4.73	3.29	0.870812	0.225204	0.000110287	0.000492895
Smp_203390.2	14.57	14.87	13.76	5.58	3.35	3.26	0.882182	0.141758	4.87276e-10	4.74012e-09
Smp_203480.1	60.91	54.98	58.47	25.3	18.28	15.66	0.590569	0.132796	8.69932e-06	4.72184e-05
Smp_203500.1	4.39	3.28	3.26	0.79	0.32	0.18	2.28539	0.459813	6.68623e-07	4.355e-06
Smp_203580.1	524.17	751.53	623.01	47.86	81.9	79.78	2.08523	0.415076	5.06761e-07	3.35678e-06
Smp_203600.1	37.87	32.87	30.47	11.83	4.27	5.79	1.32316	0.252693	1.63878e-07	1.16418e-06
Smp_203950.1	37.22	51.22	41.44	10.05	5.76	7.22	1.53805	0.222555	4.81613e-12	5.77012e-11
Smp_204120.1	5.01	2.68	2.56	0.92	0.36	0.27	1.87422	0.43978	2.02845e-05	0.000103699
Smp_204230.1	1.55	0.67	0.8	0.15	0.14	0.09	1.98015	0.52312	0.000153541	0.000667775
Smp_204260.1	54.4	69.57	55.05	3.9	1.05	2.15	3.81509	0.413285	2.67793e-20	6.2217e-19
Smp_204720.1	23.01	22.59	18.39	1.77	1.04	1.29	2.99707	0.218257	6.54533e-43	4.37742e-41
Smp_205270.1	126.61	310.97	196.49	27.88	30.52	30.37	1.80281	0.431913	2.99273e-05	0.000148416
Smp_209040.1	173.05	180.12	145.94	55.53	39.19	36.07	0.961554	0.126704	3.22418e-14	4.70951e-13
Smp_209050.1	83.67	64.59	71.16	36.35	20.34	18.68	0.612663	0.143846	2.05207e-05	0.000104734
Smp_210130.2	14.75	14.12	11.98	5.76	3.89	3.53	0.665915	0.157293	2.29973e-05	0.000116517
Smp_210130.4	25.15	15.72	16.64	8.05	3.56	3.48	1.03045	0.247567	3.15057e-05	0.000155749
Smp_210150.1	74.64	82.62	78.58	31.67	20.9	20.52	0.72999	0.137765	1.16553e-07	8.43018e-07
Smp_210200.1	4.53	5.61	4.52	1.04	0.99	0.62	1.46912	0.386726	0.000145355	0.00063389
Smp_210300.1	51.6	52.95	42.63	11.62	5.11	4.66	1.90151	0.208407	7.24003e-20	1.62173e-18
Smp_210510.1	4.3	3.43	2.86	0.58	0.39	0.39	1.98421	0.295029	1.75028e-11	1.98762e-10
Smp_210540.1	16.38	14.89	13.79	5.23	3.89	4.27	0.750027	0.187264	6.19677e-05	0.000289957
Smp_210820.1	18.88	22.24	20.81	5.77	5.09	5.29	0.926664	0.231224	6.1325e-05	0.000287281
Smp_210860.1	12.61	9.8	10.74	3.08	1.52	2.18	1.33747	0.22836	4.71746e-09	4.08033e-08
Smp_210900.2	24.89	19.86	13.25	7.72	4.25	3.22	1.01584	0.287516	0.000410643	0.00163576
Smp_210940.2	7.44	4.28	4.81	2.42	0.84	0.77	1.18538	0.351392	0.000742526	0.00279882
Smp_210970.2	0.58	1.1	3.49	0	0	0	8.05056	1.5836	3.70125e-07	2.49674e-06
Smp_210970.3	26.89	23.6	20.34	8.14	6.18	6	0.808582	0.167369	1.35763e-06	8.41819e-06
Smp_211020.1	30.29	30.47	34.79	1.68	0.51	0.31	4.50067	0.406916	1.95139e-28	7.20742e-27
Smp_211020.2	15.76	18.33	22.46	1.16	2.51	1.84	2.25695	0.465992	1.27686e-06	7.94635e-06
Smp_211150.1	29.43	25.06	19.28	9.43	5.27	4.38	1.02455	0.19272	1.05927e-07	7.69429e-07
Smp_212200.2	41.05	30.48	24.1	11.03	5.42	3.89	1.34117	0.269189	6.28459e-07	4.10769e-06
Smp_212350.2	8.84	11.07	10.22	1.43	0.88	1.17	2.13522	0.241194	8.54313e-19	1.77163e-17
Smp_212350.3	1.72	3.45	2.72	0.71	0.32	0.46	1.47925	0.386994	0.000132158	0.000582304
Smp_212360.1	18.14	5.23	6.42	0	0	0	10.4084	1.33016	5.08151e-15	7.90992e-14
[truncated: 3,266 more rows]

## Sheet: Table Q
Table Q. List of S. mansoni transcripts Differentially Expressed (DE) between bF and bO samples. bF: bi-sex female; bO: bi-sex ovaries. ERSnnnnnn corresponds to the SRA RNA-Seq library accession number.
transcript_ID	ERS420090 bO	ERS420091 bO	ERS420092 bO	ERS420099 bF	ERS420100 bF	ERS420101 bF	log2FoldChange (LFC)	LFC Standard Error	pvalue	p value adjusted
SmLINC002895-IBu	1.36	3.3	0.81	0	0	0	6.73021	1.63819	3.98528e-05	0.000139584
SmLINC004121-IBu	5.6	11.13	8.02	1.02	0.21	0.25	3.67467	0.486052	4.02329e-14	3.28033e-13
SmLINC004496-IBu	5.09	5.29	4.04	0.22	0.37	0.37	3.14397	0.558223	1.78032e-08	9.05006e-08
SmLINC004983-IBu	25.44	30.39	28.13	3.51	1.15	1.12	3.43705	0.293433	1.0904e-31	2.13526e-30
SmLINC005909-IBu	0.92	2.73	1.92	0.63	0.16	0.1	2.24775	0.704907	0.00142903	0.00391097
SmLINC100066-IBu	2.13	2.12	1.49	0	0	0.04	6.1824	1.37424	6.8345e-06	2.65568e-05
SmLINC100244-IBu	51.88	43.44	60.35	2.73	5.82	3	3.00389	0.508515	3.48006e-09	1.88985e-08
SmLINC102396-IBu	6.26	9.01	5.68	0	0.25	0	5.30179	0.998107	1.08521e-07	5.13945e-07
SmLINC102586-IBu	88	71.16	87.28	40.2	12.59	11.44	1.51932	0.403611	0.000166997	0.000533144
SmLINC103977-IBu	1.63	2.01	1.45	0.14	0	0	5.71927	1.41924	5.58189e-05	0.000191328
SmLINC104004-IBu	8.46	6.01	6.76	1.17	0.08	0.31	3.48591	0.715288	1.09676e-06	4.68577e-06
SmLINC104006-IBu	5.22	12.43	15.72	0	0	0	9.709	1.32352	2.20457e-13	1.70205e-12
SmLINC104009-IBu	43.72	40.19	36.56	13.01	5.87	7.09	1.68318	0.203152	1.17787e-16	1.1145e-15
SmLINC104450-IBu	4.68	4.31	5.2	0	0	0.29	4.71943	1.11342	2.24847e-05	8.17096e-05
SmLINC104939-IBu	2.95	1.29	3.67	0	0	0	6.45098	1.66254	0.000104369	0.000344299
SmLINC105077-IBu	2.03	2.67	2.28	0.02	0	0	6.0291	1.62482	0.000206741	0.000651274
SmLINC106767-IBu	5.95	6.62	5.21	1.51	1.85	1.67	1.13208	0.357626	0.00154792	0.00421052
SmLINC106769-IBu	6.85	9.12	6.51	0	0.39	0.55	3.68931	0.801906	4.21128e-06	1.68286e-05
SmLINC107209-IBu	12.62	15.79	8.65	1.91	2.17	0.8	2.28405	0.564892	5.26961e-05	0.000181577
SmLINC107225-IBu	2.04	1.48	1.42	0	0	0	6.32374	1.58246	6.43816e-05	0.000218874
SmLINC107948-IBu	8.73	5.68	5.38	0	0.15	0	6.27439	1.39539	6.90728e-06	2.68055e-05
SmLINC107949-IBu	9.5	6.93	6.12	0	0.95	0.51	2.97905	0.90291	0.000968981	0.00272531
SmLINC108626-IBu	1.32	1.21	0.96	0.1	0	0	5.34758	1.26405	2.33175e-05	8.45345e-05
SmLINC109012-IBu	4.32	3.48	2.15	0	0	0	6.53976	1.56359	2.88292e-05	0.000103207
SmLINC109102-IBu	16.74	18.85	19.85	6.32	1.72	2.14	2.03745	0.471475	1.55014e-05	5.75405e-05
SmLINC109171-IBu	25.76	27.42	24.52	2.06	1.1	1.68	3.41213	0.287118	1.43238e-32	2.89804e-31
SmLINC109212-IBu	0.98	0.98	0.57	0	0	0	5.79002	1.73305	0.000834971	0.00237469
SmLINC109440-IBu	0.73	0.98	0.57	0	0	0	6.90179	1.45459	2.08691e-06	8.64543e-06
SmLINC109443-IBu	2.02	4.14	2.87	0	0.07	0.03	5.40135	0.754084	7.90465e-13	5.85565e-12
SmLINC109581-IBu	5.66	3.48	4.7	0.97	0.14	0.49	2.71381	0.775729	0.00046806	0.00138929
SmLINC110184-IBu	1.27	1.42	1.1	0	0	0.07	4.89394	1.31671	0.000201764	0.000636582
SmLINC110556-IBu	11.24	12.73	11.53	0	0.86	0.91	3.44252	0.850977	5.22389e-05	0.000180172
SmLINC111054-IBu	5.62	10.84	7.84	0	0	0	7.77126	1.35194	9.01758e-09	4.71772e-08
SmLINC111073-IBu	21.17	18.8	15.4	5.36	4.35	2.96	1.53876	0.358948	1.81215e-05	6.66083e-05
SmLINC112053-IBu	8.58	10.03	6.25	0	0	0.2	5.84584	1.41315	3.52278e-05	0.000124506
SmLINC112054-IBu	22.73	24.64	22.73	0	0.43	0	6.20057	1.15015	7.00206e-08	3.37198e-07
SmLINC112664-IBu	2.06	2.17	1.55	0	0.06	0.18	3.63666	0.920334	7.76769e-05	0.000261192
SmLINC112760-IBu	6.07	4.24	4.81	0.37	0.62	0.63	2.48547	0.65072	0.000133682	0.000433823
SmLINC112777-IBu	0.55	1.42	0.58	0	0	0	6.29671	1.64996	0.000135476	0.000439179
SmLINC113025-IBu	2.31	1.9	3.09	0	0.07	0	6.00634	1.41927	2.31642e-05	8.40454e-05
SmLINC114310-IBu	1.26	1.67	2.38	0	0.05	0.06	4.63514	1.3258	0.000472076	0.00140008
SmLINC114366-IBu	50.99	53.13	52.07	4.28	1.65	2.49	3.70947	0.312819	1.95095e-32	3.92551e-31
SmLINC114718-IBu	1.48	1.43	1.07	0	0.11	0.09	3.34747	0.907919	0.00022694	0.000711838
SmLINC114961-IBu	2.94	3.71	2.36	0.08	0.24	0.58	2.46223	0.791526	0.0018662	0.00499456
SmLINC117480-IBu	38.85	45.42	50.48	7.76	6.99	5.58	2.10135	0.284136	1.40816e-13	1.10301e-12
SmLINC117483-IBu	12.81	22.93	13.29	7.24	2.87	2.06	1.52973	0.430336	0.000378363	0.00114064
SmLINC117489-IBu	20	21.01	19.91	7.06	1.51	0.81	2.37763	0.599069	7.22113e-05	0.000243725
SmLINC117490-IBu	352.77	418.72	392.5	169.86	125.55	136.12	0.811424	0.161973	5.454e-07	2.40544e-06
SmLINC117788-IBu	0.64	0.93	0.61	0	0	0	5.75105	1.71486	0.00079752	0.00227738
SmLINC117853-IBu	13.34	24.74	18.37	6.61	2.25	2.53	1.81929	0.392414	3.54985e-06	1.43136e-05
SmLINC117949-IBu	13.33	17.65	12.52	3.54	0.46	0.64	2.94199	0.678392	1.44627e-05	5.38525e-05
SmLINC118167-IBu	1.16	3.35	1.73	0.56	0.24	0.39	1.7878	0.485592	0.000231687	0.000725883
SmLINC119064-IBu	3.44	3.48	2.72	0	0.17	0.19	3.76449	0.886558	2.17439e-05	7.9175e-05
SmLINC119800-IBu	5.72	5.78	4.53	0	0.03	0.51	4.13798	1.30971	0.00158058	0.00429106
SmLINC120456-IBu	5.76	7.72	5.09	2.24	0.94	0.89	1.69779	0.355227	1.75766e-06	7.35475e-06
SmLINC121213-IBu	148.33	110.75	139.16	14.37	2.58	6.9	3.63077	0.479393	3.62763e-14	2.97131e-13
SmLINC121214-IBu	62.24	50.44	52.85	2.2	1.93	3.67	3.71296	0.503276	1.61189e-13	1.25667e-12
SmLINC121219-IBu	51.47	40.88	44.91	24.97	13.95	9.52	0.99564	0.285441	0.000486503	0.0014382
SmLINC121220-IBu	3.09	4.15	6.87	0	0	0	6.5938	1.57884	2.96215e-05	0.000105774
SmLINC121378-IBu	5.7	7.64	6.42	3.86	2.34	2.33	0.631027	0.199373	0.00155048	0.00421685
SmLINC122152-IBu	25.13	17.44	19.32	3.3	0.55	0	3.7724	1.05112	0.000332029	0.00101112
SmLINC122153-IBu	1.3	3.14	2.2	0	0	0	8.1531	1.35439	1.74702e-09	9.80457e-09
SmLINC122662-IBu	0.7	0.48	0.96	0	0	0	5.84518	1.75427	0.000862331	0.00244679
SmLINC122936-IBu	0.82	3.54	0.63	0	0	0	6.11235	1.88211	0.0011638	0.00323494
SmLINC125102-IBu	4.31	3.11	4.11	0.5	0.19	0.02	3.77697	1.07932	0.000466293	0.00138472
SmLINC125110-IBu	1.36	2.46	2.76	0	0.01	0	6.80354	1.35706	5.34662e-07	2.36093e-06
SmLINC125111-IBu	1.68	2.44	2.07	0.13	0	0.03	5.08262	0.763705	2.82888e-11	1.84064e-10
SmLINC125535-IBu	9	9.47	13.49	1.39	0.16	0.51	3.59291	0.850696	2.40549e-05	8.70181e-05
SmLINC125984-IBu	1.28	2.56	2.3	0	0.08	0.14	3.81841	0.960617	7.03934e-05	0.00023794
SmLINC127033-IBu	25.3	20.75	22.3	0	0.13	0.6	5.60301	0.813011	5.51376e-12	3.79123e-11
SmLINC127114-IBu	6452.22	4855.76	4651.99	1911.05	919.97	980.65	1.5363	0.203508	4.38323e-14	3.55833e-13
SmLINC127216-IBu	7.69	5.02	5.05	0	0.16	0.19	4.69045	1.30818	0.000336454	0.00102392
SmLINC127611-IBu	1.51	2.26	1.64	0.49	0.22	0.19	2.07716	0.3425	1.32209e-09	7.4864e-09
SmLINC128234-IBu	29.41	22.7	23.24	15.24	6.82	6.16	0.928453	0.287624	0.00124654	0.00345291
SmLINC129241-IBu	3.17	2.01	3.13	0.78	0.51	0.59	1.56435	0.415788	0.000168316	0.000537072
SmLINC129514-IBu	3.02	5.67	6.76	0	0	0	6.87225	1.517	5.8936e-06	2.30921e-05
SmLINC129747-IBu	8.29	9.06	10.15	1.6	0.49	0.24	3.19215	0.485395	4.81941e-11	3.08314e-10
SmLINC129912-IBu	4.59	17.97	3.87	0	0	0	6.82741	1.69253	5.48708e-05	0.000188255
SmLINC130054-IBu	176.59	174.77	162.37	95.16	23.74	17.87	1.52832	0.455869	0.000800744	0.00228552
SmLINC130298-IBu	1.19	1.32	1.28	0	0.09	0	4.40504	1.41242	0.00181592	0.00486925
SmLINC130299-IBu	3.03	3.56	2.14	0	0	0	6.52501	1.52141	1.79641e-05	6.60574e-05
SmLINC130394-IBu	2.09	2.99	2.89	0.3	0.08	0.03	3.96992	0.749678	1.18689e-07	5.59491e-07
SmLINC130477-IBu	2.95	2.57	2.47	0	0.14	0.16	3.80534	1.04331	0.000264934	0.000821991
SmLINC130478-IBu	2.26	3.53	2.44	0.47	0.05	0.07	3.53227	0.69481	3.69982e-07	1.66101e-06
SmLINC130480-IBu	1.3	3.21	2.47	0.28	0.02	0.09	3.82346	0.814958	2.71065e-06	1.10788e-05
SmLINC130485-IBu	1.25	1.4	1.98	0.35	0.05	0.1	2.93552	0.777714	0.000160295	0.000513448
SmLINC130789-IBu	2.04	2.41	1.77	0.06	0.25	0.13	3.01211	0.68957	1.25336e-05	4.69851e-05
SmLINC130808-IBu	1.9	4.2	2.68	0.43	0.06	0.11	3.52837	0.769425	4.52415e-06	1.80002e-05
SmLINC130812-IBu	3.01	4.09	3.43	0.22	0.04	0.32	3.52778	0.797657	9.74847e-06	3.70608e-05
SmLINC131015-IBu	10.22	10.36	6.09	0	0	0	5.97272	1.67256	0.000355628	0.00107707
SmLINC131547-IBu	267.93	256.25	255.12	118.78	77.26	103.19	0.769268	0.215921	0.000367031	0.00110959
SmLINC131549-IBu	16.74	23.05	23.96	3.26	4.56	3.24	1.81876	0.458447	7.27199e-05	0.000245396
SmLINC131550-IBu	48.31	57.69	66.95	29.53	7.78	11.78	1.35775	0.367477	0.000220063	0.000691692
SmLINC131796-IBu	0.76	2.85	1.77	0	0.06	0.07	4.31083	1.12038	0.000119261	0.000390491
SmLINC131976-IBu	4.83	5.81	4.94	1.16	0.52	0.24	2.59344	0.73102	0.000388611	0.00116884
SmLINC132785-IBu	4.98	6.61	4.9	0.44	0.25	0.37	3.34614	0.516038	8.91519e-11	5.58804e-10
SmLINC133171-IBu	3.52	4.84	2.64	0	0	0	5.60104	1.77462	0.00159847	0.00433319
SmLINC133371-IBu	996.29	1010.68	997.56	323.6	270.01	333.76	1.05218	0.222856	2.34312e-06	9.66087e-06
SmLINC133554-IBu	3.43	3.77	5.16	0	0.12	0	5.40444	1.48619	0.00027643	0.000854761
SmLINC133905-IBu	1.75	2.11	1.92	0.25	0.05	0.1	3.40884	0.447998	2.76116e-14	2.28204e-13
SmLINC133906-IBu	0.28	0.68	0.41	0	0	0	7.06131	1.47753	1.76041e-06	7.36458e-06
SmLINC134331-IBu	30.54	31.52	32.24	1.44	1.01	1.17	4.0885	0.217177	4.6519e-79	3.15123e-77
SmLINC134638-IBu	2.42	2.87	1.92	0.21	0.08	0.22	3.19894	0.762227	2.70668e-05	9.7336e-05
SmLINC135027-IBu	65.1	67.53	72.73	38.13	6.78	7.98	1.58779	0.476926	0.000870902	0.0024692
SmLINC135031-IBu	0.53	1.9	1.79	0	0	0	6.13508	1.75112	0.000459139	0.00136592
SmLINC135032-IBu	16.44	16.87	18.32	5.31	5.13	3.88	1.2191	0.282694	1.6146e-05	5.98035e-05
SmLINC135038-IBu	12.89	14.77	15.75	7.75	3.05	2.82	1.19891	0.308742	0.000103093	0.000340171
SmLINC135395-IBu	5	6.18	7.51	0.29	0.5	0.99	2.66174	0.745087	0.000353733	0.0010724
SmLINC136655-IBu	3.11	2.43	1.2	0	0	0.09	5.15792	1.58403	0.00112918	0.00314636
SmLINC136836-IBu	2.45	2.83	2.95	0.73	0.13	0.07	2.90571	0.919	0.0015679	0.00425852
SmLINC137058-IBu	3.18	6.2	3.62	0.11	0.13	0.09	4.6125	0.468492	7.17436e-23	9.40638e-22
SmLINC138237-IBu	6.67	6.45	5.58	0.52	0.11	0.16	4.23283	0.519359	3.63622e-16	3.33366e-15
SmLINC138636-IBu	35.56	23.55	35.51	2.27	0	0	5.62064	1.13637	7.57105e-07	3.2884e-06
SmLINC138838-IBu	0.54	1.75	0.72	0	0	0.03	5.36933	1.57109	0.000631781	0.00183404
SmLINC141202-IBu	1.12	1.68	1.56	0	0.04	0.05	4.50359	1.30654	0.000566967	0.00165917
SmLINC142567-IBu	5.54	7.89	7.97	0	0.33	0.08	4.70503	0.864633	5.27879e-08	2.57258e-07
SmLINC143244-IBu	4.08	0.52	2.15	0	0	0.08	5.47604	1.72093	0.00146247	0.0039983
SmLINC145974-IBu	1.07	1.9	1.18	0.34	0.11	0.19	2.16405	0.374976	7.87159e-09	4.13592e-08
SmLINC146108-IBu	4.61	2.19	1.9	0	0.26	0.14	3.64492	0.966434	0.000162261	0.00051902
SmLINC146111-IBu	1.95	2.23	1.44	0	0	0	6.33567	1.56027	4.89403e-05	0.000169337
SmLINC146643-IBu	25.17	23.58	15.58	0	0.53	0.83	4.57228	0.786963	6.24628e-09	3.31143e-08
SmLINC146898-IBu	2.59	4.21	2.77	0.25	0.14	0.07	3.89706	0.418382	1.22403e-20	1.42687e-19
SmLINC147195-IBu	13.85	18.96	17.7	2.72	2.04	1.49	2.4187	0.289494	6.5464e-17	6.27535e-16
SmLINC147196-IBu	14.63	13.64	17.31	3.53	2.17	1.96	2.02673	0.282688	7.52678e-13	5.58251e-12
SmLINC147211-IBu	0.44	0.73	0.62	0	0	0	5.5866	1.77538	0.00165119	0.00445826
SmLINC149921-IBu	4.13	7.69	3.18	1.03	0.68	0.26	2.3735	0.72593	0.00107699	0.00300827
SmLINC149926-IBu	1.95	3.69	1.64	0	0	0	6.44246	1.57875	4.48924e-05	0.000156367
SmLINC150452-IBu	10.74	3.74	13.56	0	0	0.41	5.52791	1.41644	9.51345e-05	0.000315677
SmLINC150453-IBu	35.86	50.25	44.96	6.3	11.14	9.23	1.56898	0.42249	0.00020429	0.000643774
SmLINC150454-IBu	520.1	503.3	489.85	191.86	121.97	157.88	1.07724	0.1865	7.64627e-09	4.02447e-08
SmLINC150789-IBu	15.5	11.26	10.45	0	0.1	0.93	4.2538	0.997698	2.01151e-05	7.35075e-05
SmLINC151825-IBu	408.01	404.22	394.75	231.55	105.46	108.74	0.917635	0.166625	3.6465e-08	1.80109e-07
SmLINC152028-IBu	6.68	6.07	4.6	0.73	0.87	0.55	2.32049	0.570299	4.72356e-05	0.00016378
SmLINC154041-IBu	9.63	9.59	8.95	2.57	2.48	1.46	1.50162	0.289297	2.09637e-07	9.64352e-07
SmLINC154042-IBu	7.6	8.06	7.02	2.44	2.05	1.72	1.2577	0.272135	3.80773e-06	1.53029e-05
SmLINC154043-IBu	2.53	3.79	3.63	0.1	0.34	0.14	3.31339	0.728705	5.44272e-06	2.14265e-05
SmLINC154048-IBu	39.6	32.97	36.42	1.17	2.2	1.18	3.8198	0.549233	3.53063e-12	2.4808e-11
SmLINC154051-IBu	1.06	2.69	2.11	0.2	0.15	0.07	3.27694	0.688349	1.93043e-06	8.02443e-06
SmLINC154352-IBu	62.01	61.75	64.88	7.04	2.12	3.14	3.48798	0.313789	1.05247e-28	1.81088e-27
SmLINC154465-IBu	12.8	12.95	11.69	0.31	0	0.31	5.5125	0.70177	3.99335e-15	3.47802e-14
SmLINC155131-IBu	7.3	9.22	8.18	3.28	0.8	0.37	2.1575	0.6814	0.00154402	0.00420176
SmLINC155138-IBu	5.56	5.81	5.01	1.52	0.26	0.62	2.35876	0.528239	7.99426e-06	3.07497e-05
SmLINC156483-IBu	9.37	12.67	13.21	0.57	0.84	0.8	3.23898	0.57773	2.06588e-08	1.04263e-07
SmLINC157441-IBu	5.95	8.73	5.45	2.65	0.79	1.05	1.69499	0.441772	0.000124655	0.000406333
SmLINC157494-IBu	1.61	1.77	2.05	0	0	0	5.79004	1.70518	0.000684874	0.0019773
SmLINC157868-IBu	0.89	1.8	1.23	0	0.05	0.04	4.51288	0.804539	2.03171e-08	1.02652e-07
SmLINC157874-IBu	3.56	4.67	3.62	0	0.12	0.26	4.10664	0.83767	9.46439e-07	4.0692e-06
SmLINC159539-IBu	37.95	42.8	54.67	12.28	8.8	6.57	1.71595	0.261338	5.16842e-11	3.29604e-10
SmLINC161094-IBu	20.45	23.54	16.22	0.46	1.08	0.29	4.26218	0.588934	4.5839e-13	3.46159e-12
SmLINC161143-IBu	7.18	5.48	5.67	0.66	0.14	0.15	3.91209	0.455593	8.94199e-18	9.02588e-17
SmLINC161376-IBu	7.39	7.64	4.81	0.93	0	0	4.59968	1.40173	0.00103278	0.00289229
SmLINC161610-IBu	8.91	6.07	10.3	1.6	0.39	0	3.44289	0.97753	0.000428257	0.0012805
SmLINC161802-IBu	2.49	5.11	3.99	1.1	0.73	0.6	1.6331	0.424973	0.000121626	0.000397736
SmLINC161803-IBu	9.29	11.48	9.56	3.29	1.01	1.4	1.93707	0.322875	1.9799e-09	1.10404e-08
SmLINC161907-IBu	0.86	2.61	1.39	0	0	0	6.08874	1.70644	0.000359583	0.00108833
SmLINC162082-IBu	6.2	11.28	5.3	1.1	0.13	0.76	2.98264	0.750096	6.99817e-05	0.00023668
SmLINC162527-IBu	15.98	16.67	18.74	2.2	0.61	0.64	3.51887	0.414313	2.00911e-17	1.98738e-16
SmLINC165289-IBu	0.66	0.76	0.61	0.18	0.14	0.14	1.51355	0.48596	0.00184217	0.00493385
SmLINC165615-IBu	3.73	3.77	4.37	0	0.23	0.3	3.54171	0.754538	2.68077e-06	1.09641e-05
SmLINC166124-IBu	3.12	5.61	4.15	0	0	0	8.12393	1.31342	6.19666e-10	3.60716e-09
SmLINC166533-IBu	15.14	14.26	13.86	1.23	0.85	0	3.94492	0.862553	4.79558e-06	1.90222e-05
SmLINC167345-IBu	1.67	1.64	1.47	0.51	0.22	0.16	1.98817	0.439183	5.98369e-06	2.342e-05
SmLINC167346-IBu	0.84	2.12	0.55	0.05	0.02	0	4.88698	1.37637	0.000384316	0.00115725
SmLINC167834-IBu	2.5	0.88	2.38	0	0	0	6.46075	1.68984	0.000131686	0.000427652
SmLINC167898-IBu	1.61	2.92	2.04	0.36	0.09	0.09	3.19013	0.54203	3.96799e-09	2.14274e-08
SmLINC168442-IBu	31.57	35.56	25.99	17.31	10.5	9.14	0.76836	0.174708	1.09274e-05	4.12769e-05
SmLINC168703-IBu	1.25	1.05	0.53	0	0	0	5.90979	1.73958	0.000680687	0.00196679
SmLINC170571-IBu	1.67	1.25	1.19	0	0	0	5.59519	1.78511	0.00172221	0.00463292
SmLINC170706-IBu	0.95	2.3	1.25	0	0	0	6.08152	1.67752	0.000288618	0.000888841
SmLINC174709-IBu	4.73	4.96	4.08	0.07	0.27	0.42	3.31997	0.629053	1.30801e-07	6.14053e-07
SmLINC174711-IBu	1.49	1.64	2.02	0	0.15	0.15	3.23821	0.837902	0.000111244	0.000365328
SmLINC174854-IBu	209.62	212.31	205.17	17.12	7.68	8.75	3.71576	0.19182	1.35281e-83	1.00991e-81
SmLINC175735-IBu	2.84	3.68	5.48	0	0	0.36	4.24028	1.34699	0.00164406	0.00444276
SmLINC178559-IBu	3.91	8.11	5.8	0	0	0	7.03431	1.45305	1.29136e-06	5.47878e-06
SmLNCA100303-IBu	6.26	5.5	7.24	1.8	0.58	0.62	2.22738	0.583767	0.000135893	0.000440297
SmLNCA100970-IBu	4.45	5.4	4.84	1.51	0.07	0.13	2.89883	0.90097	0.00129332	0.00357215
SmLNCA101612-IBu	65.48	84.11	107.17	13.11	3.2	0	3.67919	0.994989	0.000217548	0.000684226
SmLNCA101625-IBu	1.3	1.86	1.43	0.45	0.28	0.15	1.83929	0.355747	2.33829e-07	1.06998e-06
SmLNCA101906-IBu	3.62	3.46	3.82	0.81	0.18	0.34	2.63225	0.687992	0.000130248	0.000423283
SmLNCA101941-IBu	27.31	30.44	33.09	13.21	5.51	6.54	1.33218	0.272956	1.05783e-06	4.52472e-06
SmLNCA102072-IBu	0.36	0.5	0.11	0	0	0	6.78837	1.64482	3.67355e-05	0.000129384
SmLNCA103434-IBu	5.75	6.07	5.92	1.23	0.72	0.33	2.46837	0.36081	7.85389e-12	5.3262e-11
SmLNCA104466-IBu	0.05	0.21	0.03	0	0	0	6.59284	1.84499	0.000352405	0.00106873
SmLNCA104475-IBu	2.79	3.65	3.83	0.82	0.5	0.58	1.84742	0.377445	9.85374e-07	4.23162e-06
SmLNCA104956-IBu	10.52	10.74	8.4	0.1	0.78	0.6	3.45926	0.639855	6.43356e-08	3.10967e-07
SmLNCA104958-IBu	3.26	3.36	3.41	0.69	0.13	0.11	3.10127	0.523397	3.11787e-09	1.70125e-08
SmLNCA104969-IBu	3.76	2.5	2.78	1.2	0.51	0.64	1.45152	0.423613	0.000611365	0.00177857
SmLNCA106749-IBu	4.86	3.87	2.73	0.29	0.07	0.12	4.14939	0.741982	2.24075e-08	1.12777e-07
SmLNCA106753-IBu	1.7	2.12	1.03	0.12	0.02	0.03	4.48681	0.83083	6.64943e-08	3.20977e-07
SmLNCA107189-IBu	2.23	2.24	2.21	0	0.05	0.06	4.93024	1.24466	7.45994e-05	0.000251368
SmLNCA108919-IBu	12.67	13.56	11.8	4.19	3.38	2.4	1.33026	0.291657	5.08977e-06	2.01249e-05
SmLNCA108960-IBu	0.68	1.33	0.96	0.2	0.07	0.07	2.63042	0.589063	7.9905e-06	3.07417e-05
SmLNCA109094-IBu	2.27	2.32	1.74	0	0.14	0	4.50025	1.22725	0.000245474	0.000765902
SmLNCA109345-IBu	10.6	9.27	10.4	1.09	0.4	0.46	3.50813	0.482201	3.45822e-13	2.63325e-12
SmLNCA109994-IBu	4.2	4.52	4.19	1.49	0.83	0.51	1.68194	0.24887	1.39615e-11	9.29578e-11
SmLNCA110185-IBu	1.4	1.69	1.5	0.15	0.04	0	4.41752	0.8688	3.68347e-07	1.65408e-06
SmLNCA110188-IBu	1.05	1.31	1.02	0	0.02	0	6.1563	1.36192	6.17495e-06	2.41221e-05
SmLNCA111367-IBu	13.32	15.69	12.9	5.09	0.28	0.49	2.59782	0.817872	0.00149155	0.00407231
SmLNCA111585-IBu	76.15	69.56	63.4	13.17	4.94	5.34	2.69841	0.323892	8.00206e-17	7.61883e-16
SmLNCA111587-IBu	25.81	25.91	30.98	4.93	2.56	3.88	2.29365	0.422274	5.58317e-08	2.71513e-07
SmLNCA111665-IBu	8.24	13.15	12.97	0	0.6	1.06	3.33629	0.926535	0.000317206	0.000969373
SmLNCA111667-IBu	1.9	3.67	2.99	0.45	0.06	0.07	3.56925	0.60901	4.60813e-09	2.47599e-08
SmLNCA111669-IBu	0.62	1.01	0.7	0	0	0	7.67326	1.34586	1.18844e-08	6.14896e-08
SmLNCA112433-IBu	1.35	1.28	1.45	0.04	0.16	0.18	2.59012	0.689006	0.000170449	0.000543026
SmLNCA114065-IBu	9	11.43	6.79	0.28	0.46	0.42	3.73657	0.648918	8.50353e-09	4.46155e-08
SmLNCA114169-IBu	1.16	1.72	1.28	0.42	0.21	0.28	1.58063	0.442608	0.000355375	0.00107666
SmLNCA114272-IBu	1.19	1.74	1.13	0.5	0.39	0.33	1.10372	0.29127	0.000151046	0.000485012
SmLNCA114449-IBu	21.97	26.84	22.06	13.03	6.06	6.33	0.951008	0.255643	0.000199173	0.000629058
SmLNCA115095-IBu	6.03	4.21	4.7	0.18	0	0.53	3.6601	1.09703	0.000848786	0.0024106
SmLNCA115249-IBu	1.52	1.81	2.24	0.09	0.06	0.15	3.53202	0.829934	2.08318e-05	7.59596e-05
SmLNCA116200-IBu	2.06	3.29	2.26	0	0	0.12	4.94341	1.54729	0.00139892	0.00383831
SmLNCA117629-IBu	2.2	3.1	1.61	0.65	0.29	0.19	2.07938	0.516622	5.69886e-05	0.000194972
SmLNCA117650-IBu	3.88	4.72	4.19	0.66	0.19	0.13	3.29979	0.417398	2.66597e-15	2.34426e-14
SmLNCA117927-IBu	22.78	18.33	13.39	5.51	3.21	2.76	1.68419	0.443859	0.000147993	0.000475962
SmLNCA120083-IBu	0.29	0.88	0.24	0	0	0	6.16869	1.75458	0.000438482	0.00130872
SmLNCA120134-IBu	3.99	2.91	2.4	0	0.15	0.23	3.73671	0.835285	7.6922e-06	2.97003e-05
SmLNCA120975-IBu	0.68	2.16	1.79	0	0	0	8.03644	1.42035	1.53075e-08	7.83803e-08
SmLNCA121400-IBu	1.18	0.6	0.97	0	0	0	6.20978	1.65162	0.000170046	0.00054212
SmLNCA121406-IBu	1.78	1.3	0.18	0	0	0	6.34831	1.91392	0.000910184	0.0025726
SmLNCA121931-IBu	2.46	2.84	4.05	0.3	0.61	0.3	2.22325	0.658293	0.000732037	0.00210058
SmLNCA122072-IBu	1.65	2.05	1.72	0.57	0.23	0.28	1.82517	0.352485	2.24253e-07	1.02797e-06
SmLNCA122176-IBu	3.74	3.5	3.65	1.22	0.43	0.29	2.08376	0.440128	2.19659e-06	9.07922e-06
SmLNCA123073-IBu	3.31	4	2.85	0.97	0.57	0.56	1.70158	0.208125	2.93929e-16	2.70557e-15
SmLNCA124629-IBu	2.18	5.07	4.21	0	0	0	8.52905	1.33065	1.45798e-10	8.97858e-10
SmLNCA125505-IBu	7.68	11.76	10.38	2.79	0.44	0.45	2.69105	0.585262	4.26492e-06	1.70355e-05
SmLNCA125555-IBu	6.54	6.88	6.2	0.82	0.29	0.44	3.18076	0.297812	1.25668e-26	1.97632e-25
SmLNCA125578-IBu	2.36	6.02	3.13	0	0.1	0.13	4.66632	0.81024	8.45242e-09	4.43601e-08
SmLNCA125626-IBu	1.58	1.34	1.44	0.19	0.04	0.04	3.77771	1.00333	0.000166435	0.000531442
SmLNCA125628-IBu	17.49	18.32	16.81	3.22	4.14	5.21	1.35646	0.390254	0.00050924	0.00150177
SmLNCA125985-IBu	1.75	4.04	2.5	0.24	0.08	0.07	3.93233	0.461846	1.67505e-17	1.66413e-16
SmLNCA128899-IBu	20.76	15.25	16.36	4.41	3.55	2.89	1.68124	0.287345	4.88836e-09	2.62117e-08
SmLNCA129528-IBu	0.75	1.67	1.15	0	0	0.03	5.65373	1.46639	0.00011547	0.000378485
SmLNCA129582-IBu	1.24	1.67	1.34	0.26	0.12	0.25	2.13921	0.472718	6.03024e-06	2.35921e-05
SmLNCA129750-IBu	1.66	2.7	1.8	0.73	0.15	0.17	2.16801	0.503761	1.68001e-05	6.20629e-05
SmLNCA129752-IBu	1.42	0.79	1.21	0	0	0.1	4.13427	1.29548	0.00141633	0.00388027
SmLNCA129755-IBu	2.18	0.88	1.98	0	0	0.04	5.97756	1.08487	3.58954e-08	1.77392e-07
SmLNCA129756-IBu	1.41	1.93	1.72	0.32	0.04	0.09	3.18761	0.711145	7.38237e-06	2.85583e-05
SmLNCA129759-IBu	1.75	1.42	1.17	0.2	0	0.05	4.13275	0.965755	1.87489e-05	6.87485e-05
SmLNCA129827-IBu	25.28	29.44	20.33	13.4	10.14	8.24	0.636531	0.201761	0.00160564	0.0043507
SmLNCA130210-IBu	0.99	1.48	1.16	0.17	0.11	0.1	2.64362	0.440065	1.88595e-09	1.0539e-08
SmLNCA130220-IBu	0.47	0.86	1.29	0	0	0	7.09043	1.51844	3.01856e-06	1.22688e-05
SmLNCA130262-IBu	2.86	3.35	2.9	0.39	0.48	0.5	2.02565	0.583545	0.000517967	0.00152603
SmLNCA130276-IBu	0.72	1.38	0.94	0	0	0	7.77466	1.35215	8.93102e-09	4.67645e-08
SmLNCA130949-IBu	66.44	76.62	79.92	31.96	10.85	13.59	1.49369	0.251803	2.99293e-09	1.63503e-08
SmLNCA131807-IBu	58.25	52.94	57.19	25.36	19.39	15.73	0.892058	0.200528	8.64524e-06	3.31144e-05
SmLNCA132428-IBu	2.59	2.96	3.32	0	0	0.18	4.8707	1.15854	2.62043e-05	9.43829e-05
SmLNCA132513-IBu	0.73	0.88	1.03	0	0	0	6.81681	1.46327	3.1836e-06	1.29051e-05
SmLNCA132517-IBu	3.22	4.04	3.93	0.66	0.04	0.13	3.47026	0.71991	1.4326e-06	6.04435e-06
SmLNCA133125-IBu	2.78	2.24	2.86	0.79	0.42	0.5	1.66349	0.406581	4.28736e-05	0.00014962
SmLNCA133597-IBu	5.13	7.39	4.78	0.09	0.19	0.23	4.2931	0.468682	5.19248e-20	5.86238e-19
SmLNCA133598-IBu	1.22	1.27	1.04	0	0	0	6.14809	1.59672	0.000117902	0.00038611
SmLNCA133602-IBu	0.77	0.91	1.11	0	0	0	5.6913	1.74728	0.00112505	0.0031358
SmLNCA133604-IBu	0.74	1.15	0.5	0	0	0	5.95672	1.69985	0.000457865	0.00136279
SmLNCA134314-IBu	6.53	5.68	4.66	0.43	0.23	0.3	3.57947	0.465496	1.4763e-14	1.24259e-13
SmLNCA134476-IBu	1.42	0.69	0.36	0	0	0	6.29137	1.75479	0.000336749	0.00102443
SmLNCA134749-IBu	1.83	0.93	1.43	0.2	0.27	0.18	2.04245	0.527252	0.000107169	0.000352729
SmLNCA134807-IBu	1.5	3.55	2.27	0.3	0.11	0.16	3.16089	0.686031	4.07524e-06	1.63206e-05
SmLNCA134860-IBu	1.12	1.88	1.26	0.48	0.26	0.22	1.60095	0.390261	4.09158e-05	0.00014317
SmLNCA137143-IBu	8.27	5.85	9.15	1.45	0.91	1.02	2.25364	0.627353	0.000327783	0.000999193
SmLNCA137697-IBu	14.57	10.8	11.64	3.91	1.74	1.4	1.91497	0.322236	2.80284e-09	1.53764e-08
SmLNCA138450-IBu	6.49	8	5.82	0	0.31	0.16	4.39629	0.78653	2.27753e-08	1.14503e-07
SmLNCA139285-IBu	9.33	19.24	16.37	5.07	2.1	1.85	1.82335	0.378793	1.48247e-06	6.24179e-06
SmLNCA139656-IBu	2.82	8.93	3.77	0	0	0.3	4.50434	1.35858	0.000914906	0.00258554
SmLNCA140031-IBu	3.53	3.78	3	0.48	0.09	0.26	3.27587	0.687783	1.90791e-06	7.93443e-06
SmLNCA140344-IBu	457.24	367.03	300.91	135.52	53.04	58.33	1.69003	0.255376	3.64567e-11	2.35117e-10
SmLNCA140460-IBu	4.41	4.71	3.75	0	0.13	0.11	4.70521	0.725747	8.97624e-11	5.62245e-10
SmLNCA140612-IBu	0.32	0.63	0.47	0	0	0	5.61389	1.77817	0.00159339	0.00432327
SmLNCA141405-IBu	2.74	2.63	1.23	0	0	0	6.31897	1.6335	0.000109571	0.000360118
SmLNCA142707-IBu	0.4	0.44	0.22	0	0.02	0.02	3.59084	1.0399	0.000554289	0.00162389
SmLNCA143319-IBu	1.05	1.02	1.52	0.08	0.09	0	3.92922	1.1002	0.000355135	0.00107611
SmLNCA143660-IBu	28.18	34.01	30.11	13.16	7.87	7.21	1.14797	0.171985	2.47501e-11	1.61556e-10
SmLNCA144171-IBu	4.83	4.86	4.55	1.75	0.33	0.3	2.24138	0.569253	8.23664e-05	0.000275761
SmLNCA144821-IBu	21.99	22.48	20.25	1.48	1.28	0.86	3.54277	0.437254	5.39202e-16	4.90647e-15
SmLNCA145032-IBu	0.89	2.02	1.03	0.1	0	0.08	3.94828	1.22124	0.00122487	0.00339591
SmLNCA145042-IBu	10.96	9.19	7.84	5.11	2	2.37	1.06713	0.324761	0.00101656	0.00285037
SmLNCA146021-IBu	1.37	3.12	1.69	0.63	0.21	0.19	2.11261	0.622174	0.000684974	0.0019773
SmLNCA146409-IBu	5.52	5.74	3.43	0.62	0.38	0.96	2.20981	0.704965	0.00172063	0.00463053
SmLNCA147746-IBu	87.01	86.33	80.03	52.08	9.76	12.76	1.37428	0.435943	0.00161923	0.00438231
SmLNCA149197-IBu	5.56	5.12	3.44	0	0.31	0.42	3.30044	0.877803	0.000169986	0.000542024
SmLNCA150441-IBu	4.38	10.25	9.14	1	0.62	0.28	3.11721	0.633165	8.5134e-07	3.67674e-06
SmLNCA151243-IBu	0.83	2.21	1.36	0.08	0.1	0.07	3.40469	0.93969	0.000290977	0.000895202
SmLNCA151503-IBu	13.38	13.21	12.16	0.41	2.16	1.51	2.39646	0.698061	0.000596897	0.00174059
SmLNCA151623-IBu	2.96	3.6	3.24	0.94	0.5	0.37	1.93564	0.281655	6.314e-12	4.32197e-11
SmLNCA151841-IBu	47.94	47.99	37.09	27.43	9.75	8.11	1.10045	0.34134	0.00126448	0.00349831
SmLNCA152915-IBu	3.12	4.32	6.1	0	0.34	0.23	3.57528	0.996744	0.00033455	0.00101829
SmLNCA153838-IBu	7.36	6.22	7.59	1.02	0.31	0.43	3.1703	0.566915	2.24213e-08	1.12816e-07
SmLNCA153903-IBu	25.69	28.16	26.73	0.77	0.71	0.65	4.5717	0.399002	2.14829e-30	3.98098e-29
SmLNCA154436-IBu	8.87	16.53	10.4	0.37	1.04	0.3	3.55896	0.774436	4.31614e-06	1.7228e-05
SmLNCA156618-IBu	0.46	0.65	0.78	0	0	0	6.72118	1.50052	7.49108e-06	2.89543e-05
SmLNCA156647-IBu	122.18	118.03	104.14	69.48	41.91	34.63	0.691731	0.194979	0.000388573	0.00116884
SmLNCA156708-IBu	0.93	0.85	1.22	0.44	0.07	0.11	1.94767	0.582605	0.000828671	0.0023586
SmLNCA157878-IBu	3.21	5.39	5.67	0	0.12	0.08	5.19524	0.700691	1.22136e-13	9.59977e-13
SmLNCA158761-IBu	16.96	18.52	10.73	1.1	1.05	0.42	3.53905	0.963382	0.000239183	0.000747678
SmLNCA159451-IBu	46.67	50.05	42.94	2.55	2.63	1.99	3.62914	0.232564	6.74171e-55	2.6864e-53
SmLNCA159560-IBu	20.07	23.11	24.56	2.07	1.62	0.76	3.3377	0.427155	5.5494e-15	4.79672e-14
SmLNCA160310-IBu	0.51	0.33	0.93	0	0	0	5.8142	1.8133	0.00134398	0.00370146
SmLNCA160795-IBu	2.39	2.78	3.54	1.09	0.49	0.58	1.49872	0.358399	2.89328e-05	0.000103497
SmLNCA160886-IBu	1.25	0.87	0.69	0.38	0.15	0.15	1.58838	0.501859	0.0015509	0.00421737
SmLNCA161348-IBu	2.1	3	1.86	1.28	0.66	0.48	0.998571	0.302305	0.00095592	0.00269105
SmLNCA162551-IBu	6.94	10.91	8.98	2.94	0.98	1.93	1.64686	0.383684	1.76894e-05	6.51116e-05
SmLNCA162570-IBu	19.95	17.19	19.66	5.49	4.37	4.4	1.38502	0.232985	2.77014e-09	1.52104e-08
SmLNCA163804-IBu	11.29	7.45	10.28	0	0.37	1.08	3.4029	0.992477	0.000606495	0.00176524
SmLNCA164024-IBu	3.02	5.33	4.18	0	0	0	6.22799	1.59315	9.25883e-05	0.00030773
SmLNCA164301-IBu	7.2	4.91	6.74	1.7	1.06	0.3	2.15076	0.55492	0.000106274	0.000349972
SmLNCA164381-IBu	7.26	5.34	5.85	0.95	0.26	0.4	3.10259	0.539729	9.00775e-09	4.71393e-08
SmLNCA164404-IBu	1.59	0.93	1.28	0	0.1	0.07	3.53435	1.04505	0.000719639	0.00206758
SmLNCA164781-IBu	1.14	1.27	1.07	0.63	0.23	0.23	1.20445	0.295605	4.61111e-05	0.000160154
SmLNCA165515-IBu	2.35	3.27	3.35	0	0	0.04	6.85707	1.31289	1.76157e-07	8.16087e-07
SmLNCA165619-IBu	1.51	2.72	1.19	0	0	0	6.30932	1.61402	9.26504e-05	0.000307881
SmLNCA165629-IBu	1.45	1.75	0.69	0	0.05	0.06	4.0575	1.08677	0.000188807	0.000598489
SmLNCA165631-IBu	2.7	4.55	2.96	1.06	0.75	0.36	1.6857	0.451608	0.000189472	0.000600494
SmLNCA165637-IBu	1.39	2.96	0.05	0	0	0	7.53521	1.9796	0.000140985	0.000455506
SmLNCA165640-IBu	0.65	0.21	0.95	0	0	0	6.36026	1.78394	0.00036347	0.00109937
SmLNCA167008-IBu	79.57	60.15	72.1	27.77	9.45	10.55	1.68694	0.314012	7.77762e-08	3.72779e-07
SmLNCA168739-IBu	2.54	3.11	2.04	0.23	0.05	0	4.37776	1.31445	0.000866924	0.00245945
SmLNCA168905-IBu	0.66	0.74	0.61	0	0.03	0.03	4.29376	1.32379	0.00118055	0.0032795
SmLNCA169535-IBu	3.59	2.24	3.19	0	0	0	7.2789	1.42641	3.34401e-07	1.50906e-06
SmLNCA169643-IBu	8.75	8.35	6.9	1.02	0.43	0.37	3.26264	0.493225	3.71756e-11	2.39501e-10
SmLNCA169713-IBu	4.76	4.68	3.8	0.38	0.28	0.36	3.07321	0.352856	3.05147e-18	3.14785e-17
SmLNCA169778-IBu	14.68	15.44	15.66	6.03	4.62	3.56	1.09919	0.161672	1.05422e-11	7.07069e-11
SmLNCA169836-IBu	4.72	5.65	5.94	0.42	0.12	0.2	4.09001	0.581222	1.96545e-12	1.40697e-11
SmLNCA169990-IBu	1.05	1.41	0.76	0	0	0	6.25833	1.59174	8.43281e-05	0.000281761
SmLNCA170559-IBu	59.49	53.36	56.21	8.98	0.51	0.09	3.96848	1.01644	9.45073e-05	0.000313823
SmLNCA171226-IBu	19.83	30.73	16.43	1.71	1.17	1.84	3.15015	0.597114	1.32309e-07	6.20654e-07
SmLNCA171468-IBu	5.06	6.96	6.32	0	0.48	0.09	4.11045	0.921039	8.08788e-06	3.10902e-05
SmLNCA172294-IBu	2.55	3.04	2.27	0.09	0	0	6.64707	1.3177	4.54867e-07	2.02569e-06
SmLNCA173784-IBu	6.2	7.44	6.22	0.94	0.79	0.73	2.37992	0.162414	1.28049e-48	4.21226e-47
SmLNCA173911-IBu	0.58	0.88	0.53	0	0	0	5.72953	1.72449	0.000892289	0.00252514
SmLNCA174325-IBu	61.05	63.29	49.08	5.17	8.57	9.21	2.14393	0.471708	5.4924e-06	2.16174e-05
SmLNCA174739-IBu	1.85	2.53	3.31	0	0	0	5.76189	1.74293	0.000946832	0.00266793
SmLNCA175093-IBu	0.41	0.49	0.38	0	0	0	5.82554	1.68387	0.000540963	0.00158943
SmLNCA175100-IBu	12.25	8.46	10.22	0	0	0	6.38455	1.56548	4.53572e-05	0.000157805
SmLNCA175262-IBu	85.61	83.37	91.37	41.76	15.89	12.14	1.47175	0.366437	5.91008e-05	0.00020201
SmLNCA175863-IBu	5.95	6.67	7.13	1.62	0.96	1.14	1.83351	0.25047	2.47438e-13	1.90473e-12
SmLNCA176211-IBu	11.17	16.83	8.2	0.76	0	0	5.55572	1.26693	1.15882e-05	4.36017e-05
SmLNCA176815-IBu	147.51	120.33	120.78	5.21	2.8	1.62	4.86001	0.323164	4.08575e-51	1.45386e-49
SmLNCA177611-IBu	209.19	206.83	226.3	107.52	96.43	62.66	0.672241	0.207835	0.00121862	0.00337961
SmLNCA178663-IBu	3.07	2.86	3.27	0.42	0.08	0	4.14436	1.14988	0.000313143	0.000957918
SmLNCA178754-IBu	16.5	21.56	17.86	3.22	2.69	1.91	2.19374	0.419962	1.75405e-07	8.12809e-07
SmLNCS000877-IBu	12.23	17.49	13.57	1.13	0.47	0.68	3.72141	0.348856	1.44486e-26	2.26643e-25
SmLNCS106951-IBu	2.99	3.61	2.68	0.45	0.15	0.26	2.95767	0.415425	1.08217e-12	7.93301e-12
SmLNCS114949-IBu	11.41	14.34	13.36	0.75	0.4	0.32	4.21984	0.342075	5.79481e-35	1.28158e-33
SmLNCS123077-IBu	3.95	5.43	3.95	0	0	0	5.91525	1.65835	0.000361165	0.00109275
SmLNCS125190-IBu	2.95	1.98	3.12	0	0.07	0	5.51632	1.48446	0.000202356	0.00063812
SmLNCS129344-IBu	4.85	7.66	5.99	1.39	0.57	0.7	2.27139	0.484073	2.70222e-06	1.10468e-05
SmLNCS129871-IBu	6.72	21.36	19.39	0	0.65	0.05	5.24621	1.18202	9.06491e-06	3.45791e-05
SmLNCS141739-IBu	10.43	8.24	7.74	1.37	0.16	0.19	3.8068	0.952775	6.45619e-05	0.000219446
SmLNCS150233-IBu	1	2.13	1.17	0	0.08	0	4.66148	1.41101	0.000954328	0.00268699
SmLNCS154703-IBu	2.63	2.8	2.31	0	0.04	0.16	4.36068	0.937973	3.33471e-06	1.34848e-05
SmLNCS155912-IBu	5.08	5.43	5.84	0	0.17	0.2	4.43866	1.30445	0.00066722	0.00193092
SmLNCS158197-IBu	2.32	3.69	2.67	0	0.06	0	5.95711	1.39472	1.94438e-05	7.11255e-05
SmLNCS162312-IBu	2.24	1.9	1.44	0.16	0.22	0.16	2.66365	0.591184	6.61793e-06	2.57536e-05
SmLNCS173618-IBu	85.63	88.16	86.26	39.92	12.35	26.38	1.18906	0.337466	0.000425896	0.00127365
SmLNCS177503-IBu	1.51	1.55	0.62	0	0	0.05	5.00782	1.60176	0.00176932	0.00474987
Smp_000070.1	116.75	121.73	101.72	58.72	30.58	44.6	0.757624	0.194768	0.000100294	0.000331655
Smp_000110.1	15.94	20.11	17.8	7.35	7.09	6.34	0.730287	0.198204	0.000229135	0.000718599
Smp_000160.1	11.17	10.59	10.47	3.73	1.3	1.34	1.87516	0.278681	1.71198e-11	1.13409e-10
Smp_000480.2	210.12	232.83	218.77	66.33	49.93	46.19	1.42345	0.106839	1.69358e-40	4.42509e-39
Smp_000590.1	138.72	133.08	136.52	94.26	50.24	40.11	0.623508	0.174759	0.000359977	0.00108934
Smp_000600.1	95.8	101.74	97.21	39.49	27.08	26.99	1.0624	0.103909	1.54234e-24	2.18677e-23
Smp_000600.2	20.39	18.28	21.88	9.45	6.88	3.85	1.03929	0.271989	0.000132879	0.000431374
Smp_000680.1	86.81	77.38	86.71	30.63	30.32	22.83	0.961433	0.22322	1.65406e-05	6.11784e-05
Smp_000710.1	127.67	137.91	133.5	84.19	54.82	42.35	0.577855	0.122938	2.59677e-06	1.06419e-05
Smp_000810.1	31.95	29.63	29.48	11.05	8.41	6.28	1.24231	0.171688	4.62682e-13	3.48967e-12
Smp_000870.3	8.28	11.85	8.54	2.64	3.39	1.75	1.22062	0.335716	0.000277035	0.000856485
Smp_001020.1	18.9	20.56	17.71	9.57	6.09	5.1	0.8953	0.140445	1.83282e-10	1.11927e-09
Smp_001090.1	41	40.28	42.31	22.63	10.95	8.66	1.04385	0.201269	2.14461e-07	9.84562e-07
Smp_001170.1	35.31	49.47	37.52	5.05	10.33	9.23	1.57028	0.412151	0.000138992	0.000449623
Smp_001170.2	203.65	207.07	214.23	89.13	60.13	54.14	1.04178	0.0995771	1.29106e-25	1.93236e-24
Smp_001180.1	23.2	30.81	27	13.62	8.17	6.94	0.933367	0.122042	2.04312e-14	1.70322e-13
Smp_001210.1	15.81	18.8	14.99	6.57	2.66	2.09	1.65383	0.261779	2.65524e-10	1.59541e-09
Smp_001210.2	6.9	5.88	6.36	1.61	1.42	1.46	1.45665	0.255324	1.16275e-08	6.01772e-08
Smp_001360.1	431.62	397.08	395.9	229.53	160.33	139.82	0.630449	0.125951	5.57184e-07	2.45505e-06
Smp_001390.1	17.08	17.95	16.8	12.04	5.2	4.22	0.782523	0.23093	0.000702579	0.00202269
Smp_001500.1	471.38	473.27	476.93	209.88	180.77	175.82	0.703033	0.167972	2.8463e-05	0.000101996
Smp_001590.1	73.26	67.38	66.16	43.14	29.42	26.8	0.479667	0.13743	0.000482534	0.00142739
Smp_001830.1	1890.74	1597.97	1720	659.35	574.92	514.17	0.961418	0.183185	1.53466e-07	7.15032e-07
Smp_001830.2	15.07	12.82	16.8	5.93	4.83	3.85	1.01634	0.291123	0.000481003	0.00142355
Smp_002010.1	217.78	202.35	212.08	77.14	26	28.6	1.79356	0.265235	1.35938e-11	9.05757e-11
Smp_002180.1	719.81	713.81	693.51	249.55	229.72	224.56	0.960275	0.188312	3.40747e-07	1.5358e-06
Smp_002550.1	265.93	269.32	281.19	160.16	106.87	105.35	0.549147	0.114928	1.76887e-06	7.39825e-06
Smp_002920.1	41.22	36.71	38.83	8.69	6.15	5.44	1.94463	0.182965	2.19747e-26	3.41475e-25
Smp_003000.1	59.9	59.4	62.28	34.28	26.1	25.6	0.473376	0.151422	0.00177081	0.00475316
Smp_003250.2	44.83	45.62	33.44	0	0	1.02	6.05124	0.900925	1.85895e-11	1.22523e-10
Smp_003280.1	2.2	2.18	2.21	1.18	0.61	0.55	0.989166	0.270154	0.000250751	0.000781701
Smp_003330.1	24.13	26.2	21.02	7.34	3.36	3.84	1.762	0.18698	4.36363e-21	5.23006e-20
Smp_003410.1	5605.63	5229.58	5814.92	2219.57	1158.99	1131.07	1.34631	0.140206	7.81362e-22	9.72185e-21
Smp_003630.1	166.85	157.17	169.11	99.26	63.57	55.66	0.611449	0.122897	6.51427e-07	2.8463e-06
Smp_003660.1	328.57	326.75	334.63	130.98	125.68	107.68	0.812869	0.186138	1.25955e-05	4.71975e-05
Smp_003670.1	100.09	103.45	103.48	34.3	10.6	10.88	2.01117	0.29567	1.03126e-11	6.92685e-11
Smp_004060.1	197.71	215.36	209.44	28.04	22.2	21.49	2.50104	0.13591	1.26313e-75	8.19244e-74
Smp_004080.1	79.11	79.9	80.23	48.96	28.95	32.51	0.539341	0.120976	8.26319e-06	3.17308e-05
Smp_004170.1	82.99	82.66	78.93	47.27	22.31	16.8	1.00438	0.222104	6.12217e-06	2.39313e-05
Smp_004260.1	42.31	39.91	38.79	21.44	12.98	10.35	0.889609	0.155423	1.04175e-08	5.41755e-08
Smp_004550.1	57.39	52.33	55.12	38.13	22.35	22.44	0.432535	0.135545	0.00141739	0.00388259
Smp_004600.1	1012.63	1076.71	1082.66	346.49	275.89	238.36	1.27894	0.126295	4.20879e-24	5.83173e-23
Smp_004640.1	87.5	95.67	94.42	41.8	28.25	25.92	0.949561	0.0978196	2.80769e-22	3.58108e-21
Smp_004780.1	1367.77	1313.49	1417.65	465.32	487.54	315.69	1.0734	0.218296	8.7805e-07	3.78763e-06
Smp_004940.1	3982.23	3251.15	3558.32	1493.6	1189.98	1228.71	0.85247	0.188119	5.85528e-06	2.29567e-05
Smp_004990.1	875.92	890.82	965.32	332.68	379.55	313.5	0.762661	0.235194	0.00118406	0.00328826
Smp_005010.1	75.64	79.03	73.58	40.69	32.59	30.13	0.530371	0.136284	9.95545e-05	0.000329327
Smp_005020.1	48.84	58.02	55.01	40.85	20.87	17.68	0.500125	0.158628	0.00161701	0.00437761
Smp_005080.1	5.2	11.62	6.14	0.73	1.65	0.82	2.08526	0.570883	0.000259501	0.000807053
Smp_005080.2	176.46	163.87	174.11	77.84	55.57	56.86	0.8384	0.144211	6.1098e-09	3.2419e-08
Smp_005180.1	286.52	306.08	305.73	156.6	110.04	99.07	0.710344	0.0954347	9.82395e-14	7.76827e-13
Smp_005190.3	17.99	22.25	19.86	10.96	6.36	2.97	1.06074	0.305804	0.000523	0.00153976
Smp_005210.1	181.46	186.59	197.34	99.82	72.07	69.28	0.634314	0.122968	2.49137e-07	1.13691e-06
Smp_005230.1	231.77	254.65	244.85	150.81	98.24	90.87	0.528094	0.0759047	3.46785e-12	2.4395e-11
Smp_005260.1	488.08	453.07	521.25	187.65	190.38	176.48	0.758236	0.226744	0.00082573	0.0023517
Smp_005280.1	70.51	75.54	70.22	30.66	22.23	19.24	0.993521	0.103891	1.14282e-21	1.40755e-20
Smp_005520.1	24.07	25.2	26.36	16.64	8.75	8.16	0.639016	0.150741	2.24358e-05	8.15645e-05
Smp_005780.1	21.49	19.47	19.71	13.09	6.85	7.01	0.631678	0.168724	0.000181223	0.000575646
Smp_006000.1	283.51	282.07	283.19	149.65	111	113.29	0.577257	0.136641	2.3935e-05	8.66015e-05
Smp_006250.1	25.45	32.82	26.54	20.24	10.15	8.69	0.587461	0.164918	0.000367842	0.00111167
Smp_006350.1	27.87	48.47	33.66	19.52	13.24	11.86	0.702292	0.180716	0.000101845	0.000336357
Smp_006440.1	112.41	153.82	126.81	62.7	38.68	37.28	0.922263	0.100824	5.83865e-20	6.57163e-19
Smp_006560.1	228.47	201.49	207.45	122.65	94.57	82.64	0.494153	0.155872	0.00152314	0.00414927
Smp_006630.1	71.23	87.52	85.86	20.06	16.34	16.75	1.57579	0.167867	6.16626e-21	7.31869e-20
Smp_006630.2	58.95	47.7	55.25	20.14	8.54	4.65	1.83307	0.343772	9.70135e-08	4.62077e-07
Smp_006700.1	23.06	25.55	23.36	11.37	7.81	4.8	1.03249	0.193914	1.01262e-07	4.8156e-07
Smp_006700.2	16.39	18.09	18.21	8.46	2.09	3.87	1.38891	0.339782	4.3575e-05	0.000151981
Smp_006810.1	30.25	33.53	31.89	11.9	7.43	7.16	1.27901	0.0862203	8.81017e-50	3.02323e-48
Smp_006830.1	446.76	390.54	420.78	165.94	109.67	115	1.10314	0.146257	4.60941e-14	3.73036e-13
Smp_007000.1	71.04	63.55	64.08	13.67	10.04	7.44	2.09887	0.210074	1.66727e-23	2.23894e-22
Smp_007180.2	8.41	14.79	9.52	6.68	3.17	2.56	0.870288	0.271261	0.00133519	0.00367891
Smp_007210.1	0.1	0.73	0.73	0	0	0	7.3136	1.68975	1.50324e-05	5.58825e-05
Smp_007270.1	38.49	37.68	40.03	22.37	12.88	14.96	0.638133	0.153154	3.0917e-05	0.000110142
Smp_007330.1	15.91	16.52	16.12	6.98	3.96	3.58	1.19673	0.131105	6.97768e-20	7.82476e-19
Smp_007380.1	199.92	185.53	181.17	88.18	48.07	47.56	1.07738	0.130607	1.5975e-16	1.49607e-15
Smp_007510.3	59.49	70.4	64.18	37.74	20.22	23.35	0.687255	0.117211	4.53533e-09	2.43903e-08
Smp_007540.2	134.49	128.75	136.9	54.41	53.66	44.74	0.756858	0.211943	0.000355563	0.00107705
Smp_007550.1	121.25	128.62	125.35	66.49	44.62	33.95	0.807479	0.124842	9.93049e-11	6.20316e-10
Smp_007630.1	28.8	31.01	28.21	16.75	8.64	11.58	0.678108	0.182458	0.000201986	0.000637171
Smp_007630.2	173.2	172.56	184.37	77.84	65.49	60.61	0.762746	0.163257	2.982e-06	1.21336e-05
Smp_007710.1	4.39	6.76	5.25	2.83	2.06	1.87	0.668189	0.181513	0.000232117	0.000726954
Smp_008140.1	49.43	46.75	45.69	23.19	12.75	13.55	0.96778	0.169318	1.09227e-08	5.661e-08
Smp_008220.1	47.71	48.35	47.87	15.08	7.94	5.17	1.84866	0.229547	8.04578e-16	7.26344e-15
Smp_008220.3	14.63	17.11	14.86	1.02	1.29	2.51	2.51976	0.48135	1.65189e-07	7.67414e-07
Smp_008360.1	257.15	251.01	226.44	48.44	49.66	51.91	1.63389	0.235546	4.01675e-12	2.80728e-11
Smp_008450.1	4.23	5.73	4.11	1.69	0.48	0.56	1.91625	0.388371	8.05318e-07	3.48622e-06
Smp_008470.1	100.55	104.45	107.57	70.2	27.36	29.85	0.794909	0.20833	0.000135837	0.000440195
Smp_008500.1	132.45	147.46	152.51	64.67	50.19	43.77	0.846486	0.130744	9.52155e-11	5.95585e-10
Smp_008545.1	2632.9	2743.25	2930.93	795.93	1135.06	825.36	0.919522	0.287251	0.001369	0.003763
Smp_008770.1	401.56	369.52	340.58	194.25	143.76	135.99	0.632081	0.148429	2.05826e-05	7.51108e-05
Smp_008830.1	142.47	135.15	133.45	58.21	36.76	33.87	1.10658	0.106104	1.8241e-25	2.72127e-24
Smp_009030.1	313.38	336.45	344.31	121.54	82.57	73.91	1.25846	0.0960177	3.01942e-39	7.67016e-38
Smp_009070.1	49.21	55.7	49.27	33.62	14.79	13.87	0.797115	0.18208	1.19872e-05	4.50288e-05
Smp_009150.1	10.3	10.61	10.38	3.28	3.74	3.76	0.866152	0.2722	0.00146237	0.0039983
Smp_009150.2	2.12	1.46	1.72	0.33	0.5	0.36	1.46142	0.41388	0.000413942	0.00124074
Smp_009340.1	84.79	81.83	89.48	46.55	26.37	23.33	0.871489	0.149326	5.34241e-09	2.85043e-08
Smp_009390.1	285.37	297.28	286.93	180.01	85.01	93.14	0.747391	0.153175	1.06443e-06	4.55082e-06
Smp_009520.2	17.47	15.83	15.88	5.08	3.37	2.51	1.61302	0.184563	2.33797e-18	2.42412e-17
Smp_009550.1	22.76	23.6	23.68	7.62	5.78	4.21	1.40891	0.16543	1.64239e-17	1.63257e-16
Smp_009550.2	6.09	14.23	5.74	3.69	1.5	1.85	1.33361	0.423746	0.00164849	0.00445163
Smp_009600.1	262.58	282.39	280.39	47.69	30.71	28.32	2.37706	0.0862852	4.56433e-167	1.15947e-164
Smp_009690.1	2613.89	2611.35	2719.75	1086.53	1133.58	954.02	0.684001	0.208062	0.00101086	0.00283611
Smp_010100.1	61.6	62.87	62.29	24.71	18.71	18.83	0.975903	0.140619	3.92028e-12	2.74195e-11
Smp_010250.1	112.1	137.83	129.14	27.8	19.73	18.83	1.91502	0.10639	1.94835e-72	1.16076e-70
Smp_010260.1	74.1	76.59	69.84	27.66	25.2	19.47	0.989086	0.180156	4.0154e-08	1.97477e-07
Smp_010400.1	118.67	115.12	109.29	58.42	42.23	40.53	0.684578	0.143945	1.97625e-06	8.20187e-06
Smp_010800.1	8.97	8.82	13.05	3.26	2.04	1.61	1.61428	0.322288	5.47703e-07	2.41443e-06
Smp_010930.1	184.38	186.54	185.86	77.77	32.18	27.16	1.53554	0.222516	5.17076e-12	3.56208e-11
Smp_010940.2	103.65	110.41	104.78	54.7	35.42	35.98	0.753679	0.0966107	6.13237e-15	5.28314e-14
Smp_011010.1	43.85	40.32	42.03	21.23	10.61	7.79	1.16942	0.22193	1.36924e-07	6.41151e-07
Smp_011030.1	78.87	75.34	73.17	15.05	22.29	17.05	1.37836	0.328625	2.73664e-05	9.82976e-05
Smp_011220.1	32.43	31.64	31.03	16.22	6.77	8.37	1.07929	0.199275	6.09208e-08	2.95163e-07
Smp_011570.1	3262.92	3125.98	3118.31	1285.79	735.96	754.5	1.2146	0.105145	7.23602e-31	1.3588e-29
Smp_011710.1	53.54	49.95	54.75	28.6	19.42	15.23	0.761005	0.155622	1.0079e-06	4.32227e-06
Smp_011860.2	46.67	55.01	56.75	34.71	19.07	17.24	0.614034	0.143529	1.88473e-05	6.90954e-05
Smp_011870.1	1173.14	1087.54	1264.05	102.32	79.22	85.39	3.10938	0.178938	1.23524e-67	6.64486e-66
Smp_012010.1	5.89	8.06	7.38	3.83	2.17	2.09	0.834585	0.162694	2.90053e-07	1.31476e-06
Smp_012200.1	72.87	88.29	77.45	23.1	13.13	10.29	1.81875	0.145056	4.61147e-36	1.04775e-34
Smp_012340.1	156.28	152.19	150.01	72.28	47.6	39.78	0.955595	0.111497	1.02967e-17	1.03419e-16
Smp_012350.2	4.53	4.43	5.19	1.94	1	1.02	1.31076	0.241977	6.06567e-08	2.93962e-07
Smp_012410.1	110.37	109.1	95.96	43.75	27.37	23.65	1.17226	0.115902	4.77995e-24	6.60312e-23
Smp_012480.1	46.88	47.76	46.55	20.13	10	8.7	1.34408	0.163792	2.28692e-16	2.12001e-15
Smp_012530.1	214.35	191.21	194.48	76.85	68.1	57.85	0.949472	0.189183	5.19928e-07	2.2992e-06
Smp_012540.1	99.2	108.5	102.29	54.14	23.86	20.09	1.16275	0.209705	2.94476e-08	1.46397e-07
Smp_012570.1	76.26	92.44	83.12	30.5	22.68	21.27	1.1518	0.111054	3.3424e-25	4.90237e-24
Smp_012720.1	91.04	109.56	107.17	74.23	40.55	34.87	0.498878	0.134201	0.000201284	0.000635177
Smp_012750.1	3033.01	2654.1	2998.58	1140.54	309.43	334.46	1.85197	0.325182	1.2325e-08	6.36434e-08
Smp_012790.1	235.19	245.16	246.69	152.67	84.09	80.85	0.648363	0.11935	5.55843e-08	2.70382e-07
Smp_012800.1	398.26	372.94	375.72	260.37	137.05	150.88	0.514863	0.144901	0.000380585	0.00114639
Smp_012860.1	54.18	56.41	46.8	30.42	15.23	15.17	0.834824	0.152338	4.25104e-08	2.08673e-07
Smp_012860.2	20.46	20.55	23.26	4.94	4.5	5.67	1.4271	0.305855	3.0724e-06	1.2482e-05
Smp_012980.1	312.18	295.72	321.15	182.46	115.85	99.56	0.663418	0.123643	8.06882e-08	3.86231e-07
Smp_013200.1	7319.48	7350	8347.92	3172.48	2764.89	2756.54	0.778804	0.186516	2.97291e-05	0.000106138
Smp_013210.1	5.45	6.9	3.99	0.65	0.14	0.47	3.13441	0.594926	1.37494e-07	6.43657e-07
Smp_013360.2	380.65	366.01	402.64	151.26	110.09	115.18	1.00786	0.151865	3.21131e-11	2.08206e-10
Smp_013610.1	4.76	5.03	4.97	2.34	0.88	0.84	1.39103	0.277704	5.46985e-07	2.41185e-06
Smp_013790.1	126.92	182.75	149.33	90.11	57.74	59.6	0.550825	0.12291	7.4112e-06	2.86577e-05
Smp_013930.1	84.16	82.9	85.32	59.21	30.76	28.41	0.560245	0.143558	9.51814e-05	0.000315775
Smp_014260.1	12.29	15.72	13.12	3.77	1.3	1.33	2.22588	0.312264	1.01682e-12	7.45993e-12
Smp_014280.1	23.06	22.75	24.35	14.37	10.08	8.21	0.530916	0.166717	0.00144992	0.00396576
Smp_014650.1	2073.18	1864.58	1929.89	769.23	770.21	719.56	0.736957	0.215327	0.000620467	0.00180419
Smp_014670.1	58.22	73.93	67.91	39.01	30.19	26.35	0.460417	0.125227	0.000236303	0.000739433
Smp_014780.1	93.44	124.37	113.85	66.1	46.04	45.71	0.469989	0.122579	0.000125984	0.000410302
Smp_015020.1	12.93	13.61	14.29	5.8	5.01	4.68	0.774273	0.191711	5.3737e-05	0.000184816
Smp_015440.1	55	63.95	57.29	31.13	20.69	19.85	0.708859	0.102297	4.22636e-12	2.94364e-11
Smp_015530.1	387.51	475.88	436.29	257.46	170.81	145.42	0.603133	0.0908831	3.21529e-11	2.0839e-10
Smp_015690.1	1447.43	1291.58	1419.98	280.2	166.49	134.67	2.29647	0.148769	9.31001e-54	3.6e-52
Smp_015710.1	63.49	57.13	60.8	22.07	17	15.74	1.12741	0.165261	8.97694e-12	6.05637e-11
Smp_015850.1	156.76	149.69	157.2	96.79	49.18	52.53	0.681759	0.141424	1.43078e-06	6.03805e-06
Smp_015880.2	34.37	30.55	29.21	16.29	8.48	6.31	1.0881	0.221297	8.79199e-07	3.79169e-06
Smp_015900.1	80.29	74.99	78.71	43.55	23.04	20.81	0.889826	0.153198	6.3101e-09	3.3443e-08
Smp_016050.1	131.1	165.38	138.98	86.98	65.02	61.56	0.418843	0.112718	0.000202535	0.000638575
Smp_016090.1	29.72	41.31	31.93	18.93	12.97	10.63	0.689825	0.125806	4.17622e-08	2.05165e-07
Smp_016130.1	58.77	59.87	57.12	31.83	13.58	13.15	1.08449	0.201264	7.10933e-08	3.42093e-07
Smp_016340.1	52.49	51.8	49.76	34.37	21.83	21.18	0.420971	0.131188	0.00133233	0.00367158
Smp_016380.1	35.94	35.66	39.71	5.71	2.81	2.93	2.75308	0.168086	2.70472e-60	1.2717e-58
Smp_016410.1	58.27	58.44	57.94	24.79	12.17	9	1.42104	0.201178	1.6221e-12	1.17219e-11
Smp_016410.2	47.03	58.78	57.55	15.87	15.65	15.85	1.13199	0.221304	3.13599e-07	1.41798e-06
Smp_016540.1	10.95	13.59	11.45	0.32	1.37	1.56	2.62906	0.633217	3.297e-05	0.000117069
Smp_016550.1	33.51	39.9	33.15	16.32	10.78	7.49	1.0637	0.162754	6.33493e-11	4.01198e-10
Smp_016640.1	26.66	29.45	27.82	13.05	9.94	9	0.787066	0.135245	5.90002e-09	3.13605e-08
Smp_016870.1	3.16	3.25	3.38	0	0.31	0	4.12392	1.22723	0.00077844	0.00222498
Smp_016870.2	96.43	98.07	96.87	18.31	11.02	9.02	2.37764	0.130035	1.09824e-74	7.02334e-73
Smp_016900.1	289.35	265.5	253.37	80.53	51.98	50.68	1.56531	0.134385	2.34963e-31	4.51891e-30
Smp_016990.1	108.26	104.4	111.8	44.56	36.22	31.08	0.933216	0.157323	2.99562e-09	1.63579e-08
Smp_017010.1	181.29	240.47	202.08	101.26	82.23	78.26	0.629597	0.145062	1.42354e-05	5.3049e-05
Smp_017070.1	234.24	241.12	244.67	146.19	89.29	100.97	0.514281	0.121062	2.15599e-05	7.85205e-05
Smp_017360.1	724.01	745.29	745.6	295.35	251.16	222.05	0.912448	0.14797	6.98386e-10	4.04864e-09
Smp_017640.1	64.33	67.91	65.29	24.36	15.44	14.09	1.30515	0.108888	4.19579e-33	8.61291e-32
Smp_017830.1	226.23	250.72	235.63	112.23	79.23	74.59	0.827419	0.0897269	2.9289e-20	3.35019e-19
Smp_017860.1	16.02	15.89	18.03	3.73	2.98	3.31	1.68752	0.252156	2.1961e-11	1.43915e-10
Smp_017890.1	97.16	93.32	93.14	61.43	27.52	26.51	0.786186	0.181331	1.4533e-05	5.4103e-05
Smp_017990.1	128.9	114.27	125.62	58.53	31.63	28.69	1.10279	0.175255	3.12436e-10	1.86442e-09
Smp_018010.1	223.38	275.77	249.55	24	14.44	14.65	3.24116	0.0850959	0	0
Smp_018020.1	441.17	405.89	446.62	274.89	113.74	113.3	0.868307	0.208492	3.11752e-05	0.000111019
Smp_018030.1	49.28	53.27	49.19	25.83	14.45	14.26	0.922127	0.0996944	2.25463e-20	2.5968e-19
Smp_018220.1	156.36	193.6	172.92	91.25	42.23	39.86	1.06954	0.160333	2.5451e-11	1.66013e-10
Smp_018280.1	105.38	115.12	110.59	39.27	25.15	20.88	1.3926	0.0977684	4.89185e-46	1.49618e-44
Smp_018290.1	277.35	255.32	244.13	41.07	30.1	30.11	2.33708	0.146512	2.7812e-57	1.20541e-55
Smp_018290.2	4.33	3.63	2.43	0.88	0.5	0.57	1.82487	0.480584	0.000146347	0.000471497
Smp_018310.1	666.57	623.44	646.9	356.11	172.58	160.65	0.971297	0.165913	4.79159e-09	2.57154e-08
Smp_018360.1	104.68	116.97	103.55	52.5	31.9	29.7	0.944166	0.0757457	1.15951e-35	2.59894e-34
Smp_018360.2	39.75	40.39	40.48	16.82	6.79	6.8	1.49308	0.207657	6.47402e-13	4.82714e-12
Smp_018530.1	1388.23	1339.08	1516.99	632.61	550.26	537.78	0.679541	0.184052	0.000222393	0.000698536
Smp_018580.1	31.24	29.43	29.22	7.58	3.98	2.74	2.1479	0.226629	2.60111e-21	3.14853e-20
Smp_018610.1	90.69	106.86	101.11	45.02	35.1	32.06	0.802597	0.129382	5.52815e-10	3.22829e-09
Smp_018930.1	171.8	173.06	192.95	44.81	48.72	40.65	1.35648	0.238115	1.2212e-08	6.30952e-08
Smp_018950.1	45.74	51.18	45.63	26.36	14.42	14.57	0.810955	0.106599	2.79437e-14	2.3074e-13
Smp_019010.1	241.95	255.6	249.34	117.71	82.61	76.88	0.840554	0.092131	7.27656e-20	8.14494e-19
Smp_019050.1	613.88	593.5	529.35	236.03	171.76	176.19	0.96761	0.144214	1.95229e-11	1.2849e-10
[truncated: 6,253 more rows]

## Sheet: Table R
Table R. List of S. mansoni transcripts Differentially Expressed (DE) between bM and sM samples. bM: bi-sex male; sM: single-sex male. ERSnnnnnn corresponds to the SRA RNA-Seq library accession number.
[truncated: 719 more rows]

[truncated: 7 more sheets: Table S, Table T, Table U, Table V, Table W, Table X, Table Y]
